# Supplementary material for: Identification of Intronless Genes and the Development of KASP Markers for Salt Responses in Vicia faba L
Source: Genes (Basel). 2026 Mar 27;17(4):381. doi: 10.3390/genes17040381 (PMC13115572; doi:10.3390/genes17040381)
Supplement: Supplementary file 1 [file genes-17-00381-s001.zip]

Archive with 2 entries (2 files):
- Supplementary Fig S1-S4.pdf
- Supplementary Table S1-S12.xlsx
