# Supplementary material for: Identification of Intronless Genes and the Development of KASP Markers for Salt Responses in Vicia faba L
Source: Genes (Basel). 2026 Mar 27;17(4):381. doi: 10.3390/genes17040381 (PMC13115572; doi:10.3390/genes17040381)
Supplement: Supplementary file 1 [file genes-17-00381-s001.zip › Supplementary Table S1-S12.xlsx]

## Sheet: Table S1
Table S1. Summary of RNA-seq quality and mapping statistics for all libraries.
Sample_name	Raw reads	Clean reads	Q30(%)	GC content(%)	Total mapped(%)	Uniquely mapped(%)	Multiple mapped(%)	Unmapped(%)
YD1183-Root-CK-1	43359224	43359162	0.9549	0.4256	93.89	89.05	4.84	6.11
YD1183-Root-CK-2	42911054	42911024	0.9685	0.4267	94.26	89.54	4.72	5.74
YD1183-Root-CK-3	43386412	43386378	0.967	0.4263	94.26	89.54	4.72	5.74
YD1183-Root-NaCl-1	39405848	39405798	0.9669	0.4272	93.67	89.01	4.66	6.33
YD1183-Root-NaCl-2	43362164	43362102	0.9567	0.427	93.26	88.59	4.67	6.74
YD1183-Root-NaCl-3	43370286	43370226	0.9624	0.4272	93.25	88.49	4.76	6.75
YD1183-Leaf-CK-1	43358398	43358350	0.9678	0.4279	94.2	88.37	5.83	5.8
YD1183-Leaf-CK-2	43388152	43388130	0.9676	0.4279	94.17	88.41	5.76	5.83
YD1183-Leaf-CK-3	43370430	43370348	0.9664	0.428	94.12	88.34	5.78	5.88
YD1183-Leaf-NaCl-1	43336488	43336456	0.9675	0.4218	92.37	85.93	6.44	7.63
YD1183-Leaf-NaCl-2	43352096	43352058	0.9678	0.4216	92.33	85.82	6.51	7.67
YD1183-Leaf-NaCl-3	43398628	43398582	0.9697	0.4196	92.53	86.24	6.29	7.47
SC4-Root-CK-1	43353820	43353798	0.9711	0.4246	94.49	89.16	5.33	5.51
SC4-Root-CK-2	42433768	42433738	0.9669	0.4254	94.63	89.33	5.3	5.37
SC4-Root-CK-3	41091114	41091094	0.9692	0.4248	94.67	89.34	5.33	5.33
SC4-Root-NaCl-1	43337944	43337918	0.967	0.42	94.41	88.86	5.55	5.59
SC4-Root-NaCl-2	43375620	43375560	0.9595	0.4185	94.19	88.6	5.59	5.81
SC4-Root-NaCl-3	43308628	43308596	0.9674	0.4195	94.41	88.86	5.55	5.59
SC4-Leaf-CK-1	39953020	39952976	0.9635	0.4304	94.53	87.47	7.06	5.47
SC4-Leaf-CK-2	43338828	43338758	0.958	0.4328	94.07	86.93	7.14	5.93
SC4-Leaf-CK-3	43378270	43378226	0.9615	0.4316	94.38	87.37	7.01	5.62
SC4-Leaf-NaCl-1	43380428	43380344	0.9624	0.4347	94.84	87.55	7.29	5.16
SC4-Leaf-NaCl-2	43359576	43359504	0.957	0.4348	94.63	87.31	7.32	5.37
SC4-Leaf-NaCl-3	43374924	43374884	0.9633	0.4338	94.8	87.62	7.18	5.2

## Sheet: Table S2
Table S2. Primers used for qRT-PCR analysis
Gene Name	Forward primer (5'- 3')	Reverse primer (5`- 3`)
VfCYP2	5'- CTTGAGATCCTTGACTGCAACATT-3‘	5'- CAGCGAACTTGGAACCGTAGA-3‘
VfERF1A	5'-TATTCCTGCGGTGGTCCC-3'	5'-CCCTAGCTCCGTTCTTAGCC-3'
VfHSP17.8	5'-GAAGATAAGAATGATGAATGGCA-3'	5'-TTTAGGAACGGTGACAGTGAGA-3'
Note: VfCYP2 was used as an internal reference gene.

## Sheet: Table S3
Table S3. Retained Arabidopsis protein IDs used for exploratory PPI analysis and their basis for inclusion
Gene ID	Inclusion basis
AT1G01140	SOS pathway, CBL family, CIPK9
AT1G01240	salt
AT1G01490	CAT
AT1G01770	salt
AT1G01790	CAT
AT1G02270	salt
AT1G02510	CAT
AT1G02660	salt
AT1G02710	salt
AT1G02730	salt
AT1G02750	salt
AT1G02820	salt
AT1G02870	salt
AT1G02920	GST
AT1G02930	GST
AT1G02960	salt
AT1G03060	salt, salt stress
AT1G04000	salt
AT1G04130	Hsp90
AT1G04190	salt
AT1G04200	salt
AT1G04260	salt
AT1G04300	salt
AT1G04570	salt
AT1G04750	VAMP
AT1G04770	salt
AT1G04900	salt
AT1G05100	MAPK
AT1G05210	salt
AT1G05250	CAT
AT1G05260	CAT
AT1G05340	salt
AT1G05450	salt
AT1G05577	salt
AT1G05580	CAT
AT1G05670	salt
AT1G05850	hsp family, salt
AT1G05860	salt
AT1G06040	salt
AT1G06420	salt
AT1G06970	CAT
AT1G07119	salt
AT1G07128	salt
AT1G07267	salt
AT1G07400	hsp20
AT1G07500	salt
AT1G07510	salt
AT1G08810	ABI1
AT1G09070	salt
AT1G09210	VAMP
AT1G09950	salt
AT1G10020	salt
AT1G10140	salt
AT1G10170	salt
AT1G10270	salt
AT1G10370	GST, salt, salt stress
AT1G10380	salt
AT1G10410	salt
AT1G10570	salt, salt stress
AT1G10770	salt
AT1G10880	salt, salt stress
AT1G10940	salt
AT1G11210	salt
AT1G11265	salt
AT1G11270	salt
AT1G11390	salt, salt stress
AT1G12270	hsp70, Hsp90
AT1G12310	CML family
AT1G12330	salt
AT1G12610	salt, salt stress
AT1G12820	salt
AT1G12830	salt
AT1G12840	salt
AT1G12950	TDT
AT1G13210	ALA1
AT1G13340	salt
AT1G13520	salt
AT1G13570	salt
AT1G13620	salt
AT1G13640	salt
AT1G13740	salt
AT1G13930	salt, salt stress
AT1G14630	salt
AT1G14740	salt
AT1G14780	salt
AT1G14790	salt
AT1G14870	salt
AT1G15010	salt
AT1G15270	salt
AT1G15280	salt
AT1G15400	salt
AT1G15790	salt
AT1G15820	salt
AT1G15890	salt
AT1G15900	salt
AT1G15940	salt
AT1G16310	salt
AT1G16500	salt
AT1G16540	salt
AT1G16840	salt
AT1G16850	salt
AT1G17170	GST
AT1G17190	GST
AT1G17350	salt
AT1G17500	salt
AT1G17550	HAB2
AT1G17870	salt, salt stress
AT1G18010	salt
AT1G18060	salt
AT1G18270	salt
AT1G18620	salt
AT1G18660	salt
AT1G18850	salt
AT1G18890	salt
AT1G18900	salt
AT1G19710	salt
AT1G19910	VHA-C2
AT1G20450	salt
AT1G21150	salt
AT1G21270	salt
AT1G21529	salt
AT1G21550	salt
AT1G21670	salt
AT1G21790	salt
AT1G22600	salt
AT1G22770	RBOH
AT1G23000	salt
AT1G23240	salt
AT1G23710	salt
AT1G24300	salt
AT1G24460	salt
AT1G24575	salt
AT1G24620	CML family, salt
AT1G25175	salt
AT1G26130	salt
AT1G26440	salt, salt stress
AT1G27300	salt
AT1G27730	salt
AT1G27760	salt, salt stress
AT1G28120	salt
AT1G28200	salt
AT1G28520	salt, salt stress
AT1G28715	salt
AT1G29025	salt
AT1G29060	salt
AT1G29230	CBL family
AT1G29395	salt
AT1G29640	salt
AT1G29760	salt
AT1G29970	salt
AT1G30270	SOS pathway, CBL family, CBL1
AT1G30790	salt
AT1G31040	salt
AT1G31470	salt
AT1G32230	salt
AT1G32560	salt
AT1G32870	salt
AT1G33055	salt
AT1G33240	salt
AT1G33410	hos1
AT1G33700	salt
AT1G34370	salt
AT1G34630	salt
AT1G35340	salt
AT1G35612	salt
AT1G35660	salt
AT1G35670	salt, salt stress
AT1G35720	ANN1
AT1G35820	salt
AT1G36310	salt
AT1G41650	salt
AT1G44170	ALDH
AT1G44760	salt
AT1G45688	salt, salt stress
AT1G47280	salt
AT1G47310	salt
AT1G47740	salt
AT1G47960	RBOH
AT1G48200	salt
AT1G48260	CBL family
AT1G48605	salt, salt stress
AT1G49230	salt
AT1G49245	salt
AT1G49300	salt
AT1G49510	salt, salt stress
AT1G50280	salt
AT1G50730	salt
AT1G50890	salt, salt stress
AT1G50960	salt, salt stress
AT1G51080	salt
AT1G51660	MPK6
AT1G52050	salt, salt stress
AT1G52060	salt, salt stress
AT1G52070	salt
AT1G52340	salt
AT1G52790	salt
AT1G52890	salt
AT1G52930	salt
AT1G53300	hsp family, hsp70, Hsp90
AT1G53450	salt
AT1G53460	salt
AT1G53480	salt
AT1G53490	salt
AT1G53540	HSP17.6
AT1G54100	ALDH
AT1G54210	salt
AT1G54280	salt
AT1G54570	salt
AT1G54840	salt
AT1G55040	salt
AT1G55450	salt
AT1G55720	CAX2
AT1G55730	CAX2
AT1G55760	salt
AT1G55930	salt
AT1G56060	salt, salt stress
AT1G56230	salt
AT1G56500	salt
AT1G56600	salt
AT1G57550	salt
AT1G58140	salt
AT1G59860	hsp20, HSP17.6
AT1G59910	salt
AT1G60190	salt
AT1G60220	salt, salt stress
AT1G60490	salt
AT1G60940	salt
AT1G61350	salt
AT1G61660	salt
AT1G61930	salt
AT1G62330	salt
AT1G62380	ACO2
AT1G62420	salt
AT1G62740	hsp70, Hsp90
AT1G62820	CML family
AT1G64050	salt
AT1G64060	RBOH
AT1G64480	CBL family, CBL8
AT1G64490	salt
AT1G65390	salt
AT1G65500	salt
AT1G65900	salt
AT1G66080	salt
AT1G66180	salt
AT1G66280	salt, salt stress
AT1G66340	ETR1, salt
AT1G66890	salt
AT1G67040	salt
AT1G67360	salt
AT1G67580	salt
AT1G67870	salt
AT1G67920	salt
AT1G68440	salt
AT1G68490	salt
AT1G68585	salt
AT1G69260	salt
AT1G69270	salt
AT1G69360	salt
AT1G69610	salt
AT1G70070	salt
AT1G70200	salt
AT1G70280	salt
AT1G70470	salt
AT1G70475	salt
AT1G70670	salt
AT1G70770	salt
AT1G70990	salt
AT1G71090	salt
AT1G71460	salt
AT1G71850	salt
AT1G71860	salt, salt stress
AT1G72060	salt
AT1G72150	salt
AT1G72240	salt
AT1G72510	salt
AT1G72520	salt
AT1G72700	salt
AT1G72770	HAB1
AT1G72790	salt
AT1G72800	salt
AT1G73010	salt
AT1G73350	salt
AT1G73500	MPK6
AT1G73510	salt
AT1G73600	NMT1
AT1G73660	MAPK, salt
AT1G73750	salt
AT1G73870	salt
AT1G73930	salt
AT1G74320	salt
AT1G74440	salt
AT1G74450	salt
AT1G74880	salt
AT1G74920	ALDH
AT1G74940	salt
AT1G74950	salt
AT1G75540	salt
AT1G75810	salt
AT1G75860	salt
AT1G76250	salt
AT1G76430	salt
AT1G76640	CML family, salt
AT1G76650	CML family
AT1G76878	salt
AT1G76880	salt
AT1G76970	salt
AT1G77180	salt
AT1G77610	salt
AT1G78020	salt
AT1G78030	salt
AT1G78070	salt
AT1G78100	salt
AT1G78290	salt
AT1G78380	GST
AT1G78420	salt
AT1G78600	salt
AT1G78635	salt
AT1G78820	RBOH
AT1G79075	salt
AT1G79090	salt
AT1G79110	salt
AT1G79200	salt
AT1G79380	salt
AT1G79440	ALDH
AT1G79520	salt
AT1G80380	salt
AT1G80590	salt, salt stress
AT1G80670	salt
AT1G80680	salt
AT1G80690	salt
AT1G80940	salt
AT2G01000	salt
AT2G01070	salt
AT2G01220	salt
AT2G01430	salt
AT2G01450	salt, salt stress
AT2G01600	VAMP
AT2G01640	salt
AT2G01900	salt
AT2G01980	SOS pathway, salt
AT2G02080	MPK6
AT2G03150	salt
AT2G03380	salt
AT2G04030	hsp family, Hsp90
AT2G04040	TDT
AT2G04240	salt
AT2G05520	salt
AT2G05710	ACO1
AT2G08780	salt
AT2G13270	salt
AT2G13550	salt
AT2G13555	salt
AT2G14170	ALDH
AT2G14560	salt
AT2G14800	salt
AT2G15340	salt
AT2G15560	salt
AT2G15760	salt
AT2G15820	salt
AT2G15970	WCOR413, salt
AT2G16005	salt
AT2G16660	salt
AT2G16720	salt
AT2G17270	salt, salt stress
AT2G17820	salt
AT2G17840	salt, salt stress
AT2G18170	MPK7
AT2G18330	salt
AT2G18340	salt
AT2G18440	salt
AT2G18670	salt
AT2G18680	salt
AT2G18960	AHA1
AT2G19310	hsp20
AT2G19590	ACO1
AT2G19600	salt
AT2G19680	salt
AT2G20010	salt
AT2G20190	salt
AT2G20250	salt
AT2G20370	salt
AT2G20515	salt
AT2G20990	salt
AT2G21180	salt
AT2G21190	salt
AT2G21300	salt
AT2G21350	salt
AT2G21390	salt
AT2G21660	salt
AT2G22475	salt
AT2G22840	salt
AT2G23440	salt
AT2G24020	salt
AT2G24040	salt
AT2G24100	salt
AT2G24150	salt
AT2G24360	salt
AT2G25090	CBL family
AT2G25170	salt, salt stress
AT2G25250	salt
AT2G25340	VAMP
AT2G25590	salt
AT2G25610	salt
AT2G25640	salt
AT2G25730	salt
AT2G25820	salt
AT2G26110	salt
AT2G26370	salt
AT2G26530	salt
AT2G26980	CBL family, salt
AT2G27230	salt
AT2G27290	salt
AT2G27480	salt
AT2G27800	salt
AT2G28320	salt
AT2G28460	salt
AT2G28780	salt
AT2G29450	GST
AT2G29500	hsp20, HSP17.6
AT2G29670	salt
AT2G29995	salt
AT2G30020	MPK4, MPK6
AT2G30040	MAPK
AT2G30250	salt, salt stress
AT2G30350	salt
AT2G30360	SOS pathway, CBL family
AT2G30860	GST
AT2G30880	salt
AT2G31380	salt
AT2G31725	salt
AT2G31945	salt
AT2G32040	salt
AT2G32050	salt
AT2G32190	salt
AT2G32200	salt
AT2G32210	salt
AT2G32273	salt, salt stress
AT2G32280	salt
AT2G32450	salt
AT2G32510	MAPK
AT2G32690	salt
AT2G32800	salt
AT2G32880	salt
AT2G33250	salt
AT2G33570	salt
AT2G33685	salt
AT2G33690	salt
AT2G33700	salt
AT2G34180	CBL family
AT2G34208	salt
AT2G34340	salt
AT2G34355	salt
AT2G34600	salt
AT2G35260	salt
AT2G35450	salt
AT2G35510	salt
AT2G35610	salt
AT2G35800	salt
AT2G35930	salt
AT2G35935	salt
AT2G36220	salt
AT2G36270	salt
AT2G36450	salt, salt stress
AT2G36950	salt
AT2G37050	salt
AT2G37570	salt
AT2G37678	fry1
AT2G37680	salt
AT2G37760	salt
AT2G37770	salt
AT2G38250	salt
AT2G38310	ABI1, ABI2
AT2G38465	salt
AT2G38470	salt, salt stress
AT2G38490	CBL family
AT2G38590	salt
AT2G38820	salt
AT2G38905	salt
AT2G39570	salt
AT2G39770	RBOH, salt
AT2G39800	salt, salt stress
AT2G39810	hos1
AT2G39870	salt
AT2G39920	salt
AT2G39940	salt
AT2G40000	salt
AT2G40140	salt
AT2G40180	MAPK
AT2G40220	salt
AT2G40400	salt
AT2G40435	salt
AT2G40700	salt, salt stress
AT2G40880	salt
AT2G40950	salt
AT2G41010	salt
AT2G41090	CML family
AT2G41130	salt
AT2G41178	salt
AT2G41540	salt
AT2G41560	salt
AT2G41900	salt, salt stress
AT2G41990	salt
AT2G42220	salt
AT2G42365	salt
AT2G42370	salt
AT2G42400	salt, salt stress
AT2G42580	hsp70, Hsp90
AT2G42700	salt
AT2G43140	salt
AT2G43310	salt
AT2G43430	salt
AT2G43500	salt
AT2G43750	ACS1
AT2G43790	MPK6, MAPK
AT2G43850	CML family, salt, salt stress
AT2G44090	salt
AT2G44790	POD
AT2G45180	salt
AT2G45320	salt, salt stress
AT2G45330	salt
AT2G45640	salt
AT2G45770	salt
AT2G45920	salt
AT2G45970	salt
AT2G46140	salt
AT2G46400	salt, salt stress
AT2G46430	CNGC3
AT2G46910	salt
AT2G46940	salt
AT2G47010	salt
AT2G47015	GST
AT2G47180	salt
AT2G47190	salt
AT2G47360	salt
AT2G47440	salt
AT2G47720	salt
AT2G47730	GST, salt
AT2G47770	salt, salt stress
AT2G47860	salt
AT2G47950	salt
AT2G48030	salt
AT2G48130	salt
AT3G01290	salt
AT3G01500	salt
AT3G01670	salt
AT3G01680	salt
AT3G01830	salt
AT3G01840	salt
AT3G02140	salt, salt stress
AT3G02170	salt
AT3G02550	salt
AT3G02555	salt
AT3G02700	salt
AT3G02770	salt
AT3G02800	salt
AT3G03000	NHX1
AT3G03150	salt
AT3G03310	salt
AT3G03430	salt
AT3G03560	salt
AT3G03620	salt
AT3G03670	salt, salt stress
AT3G04140	salt
AT3G04160	salt
AT3G04560	salt
AT3G04580	EIN4
AT3G04630	salt
AT3G04640	salt
AT3G05410	salt
AT3G05700	salt
AT3G05727	salt
AT3G05820	salt
AT3G05880	salt, salt stress
AT3G05890	salt
AT3G06180	salt
AT3G06365	salt
AT3G06530	salt
AT3G06590	salt, salt stress
AT3G06910	salt, salt stress
AT3G07150	salt
AT3G07210	salt
AT3G07370	hsp70, Hsp90, salt
AT3G07700	salt, salt stress
AT3G08510	PLC2, PI-PLC
AT3G08720	salt
AT3G08920	salt
AT3G09200	MPK6
AT3G09230	salt
AT3G09350	hsp70
AT3G09390	salt
AT3G09410	salt
AT3G09440	hsp70
AT3G09470	salt
AT3G10020	salt
AT3G10040	salt
AT3G10120	salt
AT3G10130	salt
AT3G10250	salt
AT3G10300	salt
AT3G10800	salt
AT3G11430	salt
AT3G11700	salt
AT3G11720	salt
AT3G12320	salt
AT3G12360	salt
AT3G12490	RBOH, salt
AT3G12580	hsp70
AT3G12700	salt
AT3G12910	salt
AT3G13050	salt
AT3G13100	ABCC7
AT3G13130	salt
AT3G13320	CAX2
AT3G13330	salt
AT3G13674	salt
AT3G13677	salt
AT3G13900	salt
AT3G13980	salt
AT3G14060	salt
AT3G14270	salt
AT3G14280	salt
AT3G14440	NCED3, salt
AT3G14760	salt
AT3G14810	salt
AT3G14950	hsp family, hsp70, Hsp90
AT3G15357	salt
AT3G15440	salt
AT3G15450	salt
AT3G15470	salt
AT3G15530	salt
AT3G15780	salt
AT3G16230	salt
AT3G16270	salt
AT3G16430	salt, salt stress
AT3G16450	salt, salt stress
AT3G16460	salt, salt stress
AT3G16570	salt
AT3G16660	salt
AT3G16730	salt
AT3G16740	salt
AT3G16770	CTR1, GST
AT3G16830	salt
AT3G16890	salt
AT3G16940	salt, salt stress
AT3G17070	salt, salt stress
AT3G17510	CBL family, salt
AT3G17680	salt
AT3G17860	salt
AT3G17970	hsp70
AT3G18000	NMT1
AT3G18030	salt
AT3G18380	salt
AT3G18510	salt
AT3G18960	salt
AT3G18970	salt
AT3G19200	salt
AT3G19580	salt
AT3G19630	salt
AT3G19680	salt
AT3G20250	salt
AT3G20290	salt
AT3G20620	salt
AT3G21530	salt
AT3G21720	salt
AT3G22200	salt
AT3G22310	salt
AT3G22590	salt
AT3G23000	SOS pathway, CBL family
AT3G23070	salt
AT3G23150	ETR2
AT3G23210	salt
AT3G23220	salt
AT3G23260	salt
AT3G23590	salt
AT3G23830	salt
AT3G24070	salt
AT3G24190	salt
AT3G24480	salt
AT3G24650	salt
AT3G24860	salt, salt stress
AT3G25230	hsp70, Hsp90
AT3G25640	salt
AT3G25710	salt
AT3G25870	salt
AT3G25910	salt, salt stress
AT3G26060	salt
AT3G26470	salt
AT3G26510	salt
AT3G26520	salt
AT3G26730	salt
AT3G26744	hos1
AT3G26950	salt
AT3G27210	salt
AT3G27220	salt
AT3G27250	salt
AT3G27690	salt
AT3G27770	salt
AT3G27920	salt
AT3G27930	salt
AT3G28340	salt
AT3G29030	salt
AT3G29090	salt
AT3G29370	salt
AT3G29670	PMAT2
AT3G29970	salt
AT3G30160	salt
AT3G30360	salt
AT3G32980	salt, salt stress
AT3G42190	salt
AT3G42350	salt
AT3G44110	hsp70
AT3G44150	salt
AT3G44190	salt
AT3G44330	salt
AT3G44680	hos1
AT3G44820	salt
AT3G45410	salt, salt stress
AT3G45640	MPK6, MAPK
AT3G45700	salt
AT3G46230	hsp family, salt
AT3G46550	salt, salt stress
AT3G46620	salt
AT3G46780	salt
AT3G46960	salt
AT3G47080	salt
AT3G47560	salt
AT3G47570	salt
AT3G47700	salt
AT3G47720	salt
AT3G47950	salt, salt stress
AT3G48000	ALDH
AT3G48170	ALDH
AT3G48200	salt
AT3G48360	salt
AT3G48510	salt
AT3G48850	salt, salt stress
AT3G49120	salt
AT3G49260	salt
AT3G49590	salt
AT3G49810	salt, salt stress
AT3G50310	MPK6, MAPK
AT3G50350	salt
AT3G50500	salt
AT3G50830	salt
AT3G50910	salt
AT3G50920	salt
AT3G51050	salt
AT3G51090	salt
AT3G51370	salt
AT3G51530	salt
AT3G51850	CDPK13
AT3G51920	CML family
AT3G51960	salt, salt stress
AT3G52370	salt
AT3G52480	salt
AT3G52560	salt
AT3G53540	salt
AT3G53600	salt
AT3G53630	salt
AT3G53800	salt
AT3G54340	salt
AT3G54810	salt
AT3G54823	salt
AT3G55380	salt
AT3G55390	salt
AT3G55530	salt
AT3G55610	salt
AT3G55690	salt
AT3G55980	salt, salt stress
AT3G55990	eskimo1, salt
AT3G56040	salt
AT3G56230	salt
AT3G56260	salt
AT3G56408	salt
AT3G56410	salt
AT3G56710	salt
AT3G56870	salt
AT3G56880	salt
AT3G57050	CBL family
AT3G57070	salt
AT3G57180	salt, salt stress
AT3G57480	salt
AT3G57530	CDPK32
AT3G58540	salt
AT3G58620	hsp70, Hsp90
AT3G59140	ABCC10
AT3G59450	salt
AT3G59630	salt
AT3G59680	salt
AT3G59720	salt
AT3G59770	salt
AT3G60420	salt
AT3G60520	salt
AT3G60980	salt
AT3G61050	salt
AT3G61060	salt
AT3G61100	salt
AT3G61190	salt
AT3G61210	salt
AT3G61330	salt
AT3G61510	ACS1
AT3G61570	salt
AT3G62080	salt
AT3G62240	salt
AT3G62260	salt, salt stress
AT3G62460	salt
AT3G62528	salt
AT3G62530	salt
AT3G62650	salt
AT3G62920	salt
AT3G63060	EDL3
AT3G63150	salt, salt stress
AT3G63380	salt
AT4G00270	salt
AT4G00440	salt
AT4G00820	salt
AT4G00930	salt
AT4G01026	ABI1, ABI2
AT4G01370	MPK4, MAPK
AT4G01420	CBL family, salt, salt stress
AT4G01600	salt
AT4G01610	salt
AT4G02200	salt
AT4G02210	salt
AT4G02380	salt
AT4G02440	salt
AT4G02550	salt
AT4G02750	salt
AT4G02940	salt
AT4G04830	salt, salt stress
AT4G04840	salt, salt stress
AT4G04920	sfr6
AT4G05010	salt, salt stress
AT4G05636	salt
AT4G05640	salt
AT4G06634	salt
AT4G06745	salt
AT4G08050	salt
AT4G08110	salt
AT4G08310	salt
AT4G08360	salt
AT4G08500	MEKK1, MAPK, salt
AT4G08985	salt
AT4G09570	CDPK4, salt
AT4G09640	salt
AT4G09760	salt
AT4G09890	salt
AT4G10150	salt
AT4G10250	HSP22
AT4G10310	salt
AT4G11230	RBOH
AT4G11393	salt, salt stress
AT4G12480	MPK6
AT4G12760	salt
AT4G12980	salt
AT4G12990	salt
AT4G13030	salt
AT4G13230	salt
AT4G13235	salt
AT4G13280	salt
AT4G13340	salt
AT4G13615	salt
AT4G14020	salt
AT4G14100	salt
AT4G14230	salt
AT4G14270	salt
AT4G14580	CBL family
AT4G14740	salt
AT4G14880	ACS1, salt
AT4G14990	salt
AT4G15020	salt
AT4G15030	salt
AT4G15040	salt
AT4G15540	salt
AT4G15910	salt
AT4G16350	SOS pathway, CBL family
AT4G16490	salt
AT4G16670	salt
AT4G16830	salt
AT4G17060	salt
AT4G17070	salt
AT4G17150	salt
AT4G17330	salt, salt stress
AT4G17615	SOS pathway, CBL family, CBL1, salt
AT4G17670	salt
AT4G17840	salt
AT4G18205	salt
AT4G18280	salt, salt stress
AT4G18510	salt
AT4G18630	salt
AT4G18980	salt
AT4G19040	salt
AT4G19160	salt
AT4G19450	salt
AT4G19860	salt
AT4G19880	salt
AT4G19980	salt
AT4G20010	salt
AT4G20350	salt
AT4G20780	salt
AT4G21510	salt, salt stress
AT4G21670	salt
AT4G21865	salt
AT4G21870	hsp20
AT4G22320	salt
AT4G22330	salt, salt stress
AT4G22740	salt
AT4G22820	salt
AT4G23493	salt
AT4G24175	salt
AT4G24190	Hsp90
AT4G24200	salt
AT4G24280	hsp70
AT4G24400	CBL family
AT4G24500	salt
AT4G24590	salt
AT4G24700	salt
AT4G24750	salt
AT4G25470	salt
AT4G25640	TDT
AT4G25780	salt
AT4G25990	salt
AT4G26070	MEKK1, MPK4
AT4G26080	ABI1, salt
AT4G26130	salt
AT4G26560	SOS pathway, CBL family
AT4G26570	CBL family
AT4G26670	salt
AT4G26700	salt
AT4G26960	salt
AT4G26970	ACO2
AT4G27380	salt
AT4G27450	salt
AT4G27540	salt
AT4G27560	salt
AT4G27570	salt
AT4G27652	salt
AT4G27860	salt
AT4G27870	salt
AT4G28025	salt
AT4G28088	salt
AT4G28100	salt
AT4G28110	salt
AT4G28190	ALA1
AT4G29200	salt, salt stress
AT4G29440	salt
AT4G29520	salt
AT4G29810	MEKK1, MPK4, MPK6, salt, salt stress
AT4G29920	hsp family, salt, salt stress
AT4G30390	salt
AT4G30410	salt
AT4G30650	salt
AT4G30660	salt
AT4G30750	salt
AT4G30760	salt
AT4G30890	salt
AT4G30960	SOS pathway, CBL family, salt, CIPK6
AT4G30993	salt
AT4G31360	salt
AT4G31480	salt
AT4G31490	salt
AT4G31510	salt
AT4G31700	salt
AT4G31720	salt
AT4G32020	salt
AT4G32080	salt
AT4G32150	VAMP, salt
AT4G32240	salt
AT4G32630	salt
AT4G32910	salt
AT4G33000	SOS pathway, CBL family, CBL1, salt
AT4G33160	salt
AT4G33670	ALDH
AT4G33730	salt
AT4G33950	salt
AT4G33980	salt
AT4G34410	salt, salt stress
AT4G34430	salt
AT4G34600	salt
AT4G34630	salt
AT4G34890	salt
AT4G34950	salt
AT4G35100	salt
AT4G35170	salt
AT4G35180	salt
AT4G35310	CPK5
AT4G35320	salt
AT4G35560	salt
AT4G35770	salt
AT4G35830	ACO1
AT4G35850	salt
AT4G35930	salt
AT4G36090	salt
AT4G36210	salt
AT4G36290	salt
AT4G36790	salt
AT4G36850	salt
AT4G37120	salt
AT4G37190	salt
AT4G37300	salt
AT4G37700	salt
AT4G37900	salt, salt stress
AT4G37930	salt
AT4G38190	salt
AT4G38240	salt
AT4G38410	salt
AT4G38440	salt
AT4G38470	salt
AT4G38510	VHA-B2
AT4G38530	PLC1
AT4G38630	salt
AT4G39070	salt
AT4G39420	salt
AT4G39670	salt
AT4G39900	salt
AT4G40010	salt
AT4G40050	salt
AT4G40100	salt
AT5G00595	salt
AT5G01150	salt
AT5G01270	salt
AT5G01350	salt
AT5G01380	salt
AT5G01410	salt
AT5G01450	salt
AT5G01490	CAX2
AT5G01520	salt
AT5G01595	salt
AT5G01600	salt
AT5G01810	SOS pathway, CBL family
AT5G01820	SOS pathway, CBL family
AT5G01990	salt
AT5G02020	salt
AT5G02130	salt
AT5G02160	salt
AT5G02440	salt
AT5G02490	hsp70
AT5G02580	salt
AT5G02840	salt
AT5G03210	salt
AT5G03230	salt
AT5G03280	CTR1, salt
AT5G03450	salt
AT5G03460	salt
AT5G03730	ETR1, CTR1, salt
AT5G03880	salt
AT5G04330	salt
AT5G04410	salt
AT5G04500	salt, salt stress
AT5G04550	salt
AT5G04730	salt
AT5G04760	salt, salt stress
AT5G04860	salt
AT5G04910	salt
AT5G04930	salt, ALA1
AT5G05190	salt
AT5G05210	salt
AT5G05220	salt
AT5G05680	salt
AT5G05800	salt
AT5G06065	salt
AT5G06130	salt
AT5G06150	salt
AT5G06210	salt
AT5G06770	salt
AT5G07070	CBL family
AT5G08240	salt
AT5G08350	salt
AT5G08450	salt
AT5G08590	salt
AT5G08600	salt
AT5G08620	salt
AT5G09230	salt
AT5G09620	salt
AT5G10520	salt
AT5G10700	salt
AT5G10930	CBL family
AT5G11070	salt
AT5G11090	salt
AT5G11150	VAMP, salt
AT5G11260	salt
AT5G11630	salt
AT5G11970	salt
AT5G11975	salt
AT5G12010	salt
AT5G12020	HSP17.6
AT5G12030	hsp family, HSP17.6
AT5G12480	CDPK7
AT5G12900	salt
AT5G13090	salt, salt stress
AT5G13200	salt
AT5G13210	salt
AT5G13570	TDT
AT5G13610	salt
AT5G13770	salt
AT5G13790	salt
AT5G13950	salt
AT5G13960	salt
AT5G14040	salt, salt stress
AT5G14270	salt
AT5G14280	salt
AT5G15120	salt
AT5G15190	salt
AT5G15970	salt
AT5G16110	salt
AT5G16360	salt
AT5G16480	MPK6, salt
AT5G16800	salt, salt stress
AT5G17170	SOS pathway, salt
AT5G17190	salt
AT5G17300	salt
AT5G17460	salt
AT5G17640	salt, salt stress
AT5G17850	salt
AT5G18330	salt
AT5G18860	salt
AT5G19540	salt
AT5G19630	salt
AT5G19660	salt
AT5G19680	salt
AT5G19690	salt
AT5G20170	salt
AT5G20700	salt
AT5G21326	CBL family
AT5G22270	salt
AT5G22360	VAMP, salt
AT5G23090	salt
AT5G23350	salt
AT5G23360	salt
AT5G23370	salt
AT5G23610	salt
AT5G23830	salt
AT5G24270	SOS pathway, CBL family, salt
AT5G24350	salt
AT5G24450	salt
AT5G24500	salt
AT5G24590	salt
AT5G24660	salt
AT5G24710	salt
AT5G24770	salt
AT5G24810	salt
AT5G25070	salt
AT5G25110	CBL family, salt
AT5G25190	salt
AT5G25370	salt
AT5G26300	salt
AT5G26751	salt, salt stress
AT5G26820	salt
AT5G26990	salt
AT5G27030	salt
AT5G27150	NHX1, salt
AT5G27200	salt, salt stress
AT5G27400	salt
AT5G27410	salt
AT5G27710	salt
AT5G27830	salt
AT5G28540	hsp70
AT5G35180	salt
AT5G35410	SOS pathway, CBL family, salt
AT5G35670	salt
AT5G35690	salt
AT5G36920	salt
AT5G37010	salt
AT5G37070	salt
AT5G37260	salt
AT5G37370	salt
AT5G37380	hsp70
AT5G37670	hsp20
AT5G37770	CML family
AT5G37850	salt
AT5G38110	salt
AT5G38200	salt
AT5G38420	salt
AT5G38510	salt
AT5G39050	PMAT1
AT5G39110	salt
AT5G39570	salt
AT5G39610	salt, salt stress
AT5G39680	salt
AT5G39760	salt, salt stress
AT5G39785	salt
AT5G40770	salt
AT5G41810	salt
AT5G41840	salt
AT5G41960	salt
AT5G42020	hsp70
AT5G42380	salt
AT5G42750	salt
AT5G42810	salt
AT5G42860	salt, salt stress
AT5G42900	salt
AT5G43260	salt
AT5G43940	ALDH
AT5G44050	TDT
AT5G44060	salt
AT5G44240	salt
AT5G44250	salt
AT5G44570	salt
AT5G44670	salt
AT5G45610	salt
AT5G45810	CBL family
AT5G45820	CBL family
AT5G46050	salt
AT5G46150	salt
AT5G46180	salt, salt stress
AT5G46790	salt
AT5G46830	salt, salt stress
AT5G46840	salt
AT5G46860	salt
AT5G47100	CBL family, salt
AT5G47590	salt
AT5G47750	salt
AT5G47910	RBOH
AT5G48240	salt
AT5G48310	salt
AT5G48480	salt
AT5G48500	salt
AT5G48570	hsp70
AT5G48580	salt
AT5G48590	salt
AT5G48870	sad1
AT5G49450	salt
AT5G49830	salt
AT5G49900	salt
AT5G50330	salt
AT5G50350	salt
AT5G50360	salt
AT5G50720	salt, salt stress
AT5G51060	RBOH
AT5G51110	salt
AT5G51570	salt
AT5G51690	ACS12
AT5G51740	salt
AT5G51780	salt
AT5G52050	TDT
AT5G52170	salt
AT5G52180	salt
AT5G52300	salt
AT5G52310	salt
AT5G52530	salt
AT5G52660	salt
AT5G52760	salt
AT5G53210	MPK6, salt
AT5G53800	salt
AT5G54130	salt
AT5G54350	salt
AT5G54370	salt
AT5G54540	salt
AT5G54930	salt
AT5G54970	salt
AT5G55100	salt
AT5G55150	salt
AT5G55400	salt
AT5G55570	salt
AT5G55600	salt
AT5G55610	salt
AT5G55620	salt
AT5G55760	salt
AT5G55800	salt
AT5G55990	SOS pathway, CBL family
AT5G56000	Hsp90, salt
AT5G56010	Hsp90
AT5G56030	Hsp90
AT5G56190	salt
AT5G56980	salt
AT5G57050	ABI2, salt
AT5G57090	CTR1
AT5G57340	salt
AT5G57360	salt
AT5G57630	CBL family, salt
AT5G57990	salt
AT5G58070	salt
AT5G58380	SOS pathway
AT5G58510	salt
AT5G58580	salt, salt stress
AT5G58620	MPK6
AT5G58670	PLC1
AT5G58700	salt, PLC4
AT5G59430	salt
AT5G59720	HSP18.2
AT5G59960	salt
AT5G60410	salt
AT5G60760	salt
AT5G61360	salt
AT5G61450	salt
AT5G62130	salt
AT5G62140	salt
AT5G62400	salt
AT5G62480	GST
AT5G62520	salt
AT5G62530	ALDH, salt
AT5G62920	salt
AT5G62960	salt
AT5G63110	salt
AT5G63130	salt
AT5G63150	salt
AT5G63350	salt
AT5G63450	salt
AT5G63480	salt
AT5G63490	salt
AT5G63650	salt
AT5G63790	salt
AT5G63905	salt
AT5G63980	fry1, salt
AT5G64170	salt
AT5G64190	salt
AT5G64230	salt
AT5G64450	salt
AT5G64740	salt
AT5G64880	salt
AT5G64940	salt
AT5G65300	salt
AT5G65880	salt
AT5G65950	salt, salt stress
AT5G66080	salt
AT5G66090	salt
AT5G66650	salt
AT5G66780	salt
AT5G66820	salt
AT5G66880	salt
AT5G66985	salt
AT5G67030	salt
AT5G67370	salt
AT5G67450	salt
AT5G67590	EIN4
Note: "salt""salt stress" indicates keyword retrieval from TAIR; other entries indicate manual inclusion based on representative salt-stress-related pathways or functional groups.

## Sheet: Table S4
Table S4. Primers used for LCI vector construction
Gene	Primer name	Sequence (5′–3′)	Purpose
VfERF1A	VfERF-cluc-F	TACGCGTCCCGGGGCGGTACCATGTATGGAAACAATAATTTTGATTCCG	Construction of cLUC-VfERF1A
VfERF1A	VfERF-cluc-R	ACGAAAGCTCTGCAGGTCGACTTAAGAAACCAACAACTGTCCTCCA	Construction of cLUC-VfERF1A
VfEIN2	VfEIN2-nluc-F	CGAGCTCGGTACCCGGGATCCATGTTTCGGGAGGCAATCG	Construction of nLUC-VfEIN2
VfEIN2	VfEIN2-nluc-R	CGCGTACGAGATCTGGTCGACCATCTGATAACTATAACTTGAATACCCAAA	Construction of nLUC-VfEIN2

## Sheet: Table S5
Table S5. KASP primers used for SNP genotyping
Primer name	Sequence (5'–3')
F1	5’-GAAGGTGACCAAGTTCATGCTGAAACCGGAGCCAGATATTATT-3’
F2	5’-GAAGGTCGGAGTCAACGGATTGAAACCGGAGCCAGATATTATG-3’
R	5’‑ GAACCACTTGAACCTTCGCAG‑3’
Note:
FAM tail: 5'-GAAGGTGACCAAGTTCATGCT-3'
VIC tail: 5'-GAAGGTCGGAGTCAACGGATT-3'

## Sheet: Table S6
Table S6. Distribution of intronless genes in the Vicia faba genome
Chromosome ID	Chromosome length (Mb)	Number of genes	Number of intronless genes	Percentage of intronless genes (%)	Percentage of intronless genes in clustered regions (%)	Percentage of intronless genes in the largest cluster (%)	Average length of intronless genes (bp)	Average length of genes (bp)
Chr1L	1853.2	6734	1471	21.84	83.62	25.49	867.37	2906.47
Chr1S	1502.15	4263	934	21.91	81.69	23.77	852.7	2826.57
Chr2	1709.92	5796	1147	19.79	77.25	26.68	863.1	3065.35
Chr3	1527.94	5232	992	18.96	81.65	26.11	841.66	3092.51
Chr4	1588.4	5071	1068	21.06	85.21	25	856.81	3040.79
Chr5	1297.48	4089	839	20.52	84.74	25.27	827.19	2964.92
Chr6	1379.03	4200	858	20.43	82.4	30.89	812.41	2969.23
Contig/ptg		1250	272	21.76	73.16	31.99	808.03	2484.08

## Sheet: Table S7
Table S7. FPKM expression matrix of all genes across samples in Vicia faba.
ID	YD1183-Root-CK-1	YD1183-Root-CK-2	YD1183-Root-CK-3	YD1183-Root-NaCl-1	YD1183-Root-NaCl-2	YD1183-Root-NaCl-3	YD1183-Leaf-CK-1	YD1183-Leaf-CK-2	YD1183-Leaf-CK-3	YD1183-Leaf-NaCl-1	YD1183-Leaf-NaCl-2	YD1183-Leaf-NaCl-3	SC4-Root-CK-1	SC4-Root-CK-2	SC4-Root-CK-3	SC4-Root-NaCl-1	SC4-Root-NaCl-2	SC4-Root-NaCl-3	SC4-Leaf-CK-1	SC4-Leaf-CK-2	SC4-Leaf-CK-3	SC4-Leaf-NaCl-1	SC4-Leaf-NaCl-2	SC4-Leaf-NaCl-3
Vfaba.Tiffany.R1.5g050880	5.87	6.49	6.44	4.49	3.98	3.71	2.65	2.28	2.86	4.08	4.45	3.9	4.9	4.48	4.69	4.97	4.63	4.37	0.74	1.51	0.92	2.36	1.08	1.1
Vfaba.Tiffany.R1.1g351120	259.99	253.91	272.95	334.16	336.99	325.09	10.26	5.16	4.49	23.65	22.91	19.91	552.53	561.98	576.2	2679.63	2523.41	2570.33	453.85	474.78	460.88	11.65	12.35	9.31
Vfaba.Tiffany.R1.1g096760	1.58	1.76	2.15	0.46	0.3	0.41	15.88	14.36	13.96	2.15	2.46	2.45	1.87	2.05	1.99	0.71	0.89	0.65	1.78	1.58	2.07	1.3	1.42	1.12
novel11599	4.23	3.22	3.9	4.36	5.36	5.2	1.61	1.34	1.53	0.76	0.57	0.58	0	0.19	0	0.42	0.49	0.24	0.07	0	0	0	0.06	0
Vfaba.Tiffany.R1.4g058200	1.86	1.29	1.85	0.65	0.6	0.58	1.04	1.29	1.04	0.49	0.73	0.37	0.23	0.6	0.62	2	1.42	1.42	0.13	0.7	0.35	0.83	0.59	0.59
novel10958	1.79	2.11	2.22	2.65	2.69	2.69	4.27	5.44	4.01	4.67	4.18	4.19	3.45	3.61	3.9	2.55	2.59	2.56	4.02	4.72	3.17	4.66	3.52	3.48
Vfaba.Tiffany.R1.2g021360	9.88	7.86	8.82	8.36	9.58	8.93	0.88	0.78	0.67	0.79	0.74	0.64	8.44	8.3	7.78	28.44	27.87	27.7	4	3.44	3.62	0.91	1.07	0.89
Vfaba.Tiffany.R1.5g074280	6.98	5.4	6	5.63	4.68	4.71	69.42	71.91	70.37	91.53	96.14	95.82	6.73	6.9	6.67	7.21	7	7.67	97.66	94.41	96.09	85.83	90.68	85.71
Vfaba.Tiffany.R1.5g068320	3.1	2.57	2.66	0.38	0.31	0.53	0.55	0.69	0.1	0.54	0.54	0.73	2.15	2.12	1.36	0.52	1.39	0.95	1.12	0.94	1.05	0.14	0.26	0.17
Vfaba.Tiffany.R1.2g213800	59.67	61.81	63.03	68.33	69.05	64.27	38.4	36.39	34.73	26.28	26.37	26.18	56.77	58.79	57.73	58.43	61.84	59.95	30.34	31.12	33.46	23.95	23.78	24.32
Vfaba.Tiffany.R1.1g318200	11.79	13.94	11.16	13.02	11.36	12.28	10.63	12.29	11.7	13.16	11.07	12.92	21.43	29.29	27.85	31.03	26.68	27.14	18.01	18.59	22.11	15.59	17.12	16.44
Vfaba.Tiffany.R1.Ung038920	0.68	0.24	0.43	0	0.16	0	0	0.16	0	0	0	0	0	0	0	0.17	0.19	0	0	0	0	0	0	0.23
Vfaba.Tiffany.R1.5g037880	0	0	0	0	0	0	0	0	0	0	0	0	0	0	0	0	0	0	0	0	0	0	0	0
Vfaba.Tiffany.R1.5g041720	0.19	0.35	0	0.45	0	0	0	0	0	0	0.19	0	0	0	0	0	0.54	0.2	0	0.84	0.24	0	0	0
novel1527	6.6	5.97	6.51	4.67	4.05	4.14	8.11	8.14	6.63	5.84	6.24	6.36	0.59	0.31	0.96	1.72	2.58	2.69	1.65	1.32	1.02	1.51	1.41	1.67
Vfaba.Tiffany.R1.4g065400	12.12	12.14	11.94	10.93	12.66	12.36	44.07	48.09	50.85	41.91	43.42	40.61	10.64	11.27	10.12	6.72	6.7	6.25	31.36	38.14	37.64	46.02	48.73	50.51
Vfaba.Tiffany.R1.2g205320	36.99	38.08	41.19	41.14	42.08	48.82	61.76	67.67	56.86	33.14	29.34	33.97	44.54	42.56	39.71	55.71	59.49	51.24	46.59	49.31	48.23	59.51	59.05	62.96
novel16900	573.66	752.72	501.35	826.2	838.42	806.52	386.78	337.35	493.89	1512.59	1082.74	1867.99	308.38	418.87	354.65	428.85	303.5	382.01	199.64	300.06	313.41	206.37	194.93	318.92
novel1134	0	0.03	0.03	0	0	0	0.06	0.03	0.09	0.43	0.23	0.17	0	0	0	0	0	0	0	0	0	0.09	0.09	0.03
Vfaba.Tiffany.R1.3g148880	0.59	0	0.89	0.33	0	0.29	0	0	0	0	0	0	0	0	0	0.3	0	0.31	0	0	0	0	0	0
Vfaba.Tiffany.R1.5g081600	3.21	3.86	4.3	6.5	6.46	6.89	2.3	1.65	1.86	7.35	7.17	6.32	5.4	5.33	4.97	11.32	9.69	9.81	2.83	2.64	2.75	2.48	1.94	2.27
novel399	0.19	0	1.1	1.62	0.75	0.03	0.46	0.16	0	0.09	0.4	0.01	0.51	0.52	0.67	1.51	0.31	0	0.77	0.37	0	0	0	0.37
Vfaba.Tiffany.R1.4g011000	9.36	8.7	10.06	10.06	8.02	8.34	20.69	22.58	22.56	15	14.98	13.32	8.73	10.4	10.4	7.03	6.78	7.17	18.71	20.59	17.33	13.58	13.77	13.89
Vfaba.Tiffany.R1.2g196160	0.22	0	0	0	0	0	0	0	0	0.08	0.06	0.14	0	0	0	0	0	0	0	0	0	0	0	0
Vfaba.Tiffany.R1.1g132760	0	0	0.1	0	0	0	0	0.1	0	0	0	0.21	0	0	0	0	0.1	0	0	0	0	0	0	0.1
Vfaba.Tiffany.R1.5g097040	0.89	1.53	0.6	0.34	0	0.3	28.19	31	27.66	47.3	53.11	47.19	0.3	0.32	0	0	0.31	0.93	13.41	13.03	12.31	31.55	32.31	27.79
Vfaba.Tiffany.R1.1g061400	49.5	58.27	47.48	37.83	42.68	41.32	12.09	14.86	14.19	6.83	7.52	8.22	107.07	116.71	111.98	64.87	67.61	64.07	11.04	8.14	8.34	7.83	8.46	10.1
novel1246	0.51	0.67	1.16	1.24	0.83	1.33	0.22	0.37	0	0	0.26	0.24	0	0	0	0	0	0	0	0	0	0	0	0
novel13256	0	0	2.15	0	0	2.35	0	0	0	0	0	0	0	0	8.19	0	0	0	0	0	0	0	0	0
novel14783	1.43	0.93	0.97	0.21	0.09	0	1.18	1.36	1.31	0.36	0.71	0.45	1.04	2.23	2.49	4.36	3.95	4	1.15	1.71	1.13	5.87	5.74	4.39
novel16844	0.17	0	0.17	0.2	0.72	0.7	0	0	0	0.18	0	0	2.43	0.55	0	0.53	1.42	1.25	0	0	0.18	0	0	0.36
Vfaba.Tiffany.R1.4g033840	64.09	68.48	65.11	65.68	59.59	64.31	28.54	31.1	31.64	24.9	24.23	20.64	59.55	58	60.59	64.61	56.15	61.01	31.87	34.26	35.04	28.42	28.66	30.22
Vfaba.Tiffany.R1.2g080240	46.26	52.39	47.4	98.32	98.85	96.09	14.28	15.95	15.66	15.59	17.26	18.07	33.18	31.92	31.5	39.73	37.6	36.52	11.77	12.51	12.62	11.34	11.55	11.62
Vfaba.Tiffany.R1.3g033240	0	0	0.29	0	0	0	0	0	0	0	0	0	0	0	0	0	0	0	0	0	0	0	0	0
novel15652	2.77	2.65	2.28	2.38	1.69	2.45	1.29	1.65	1.63	1.71	1.53	0.52	0	0	0	1	2.33	1.5	0	0	0	0.33	0	0.67
Vfaba.Tiffany.R1.1g366000	46.88	46.37	46.06	42.86	40.5	39.59	44.75	53.99	44.43	41.68	43.03	43.09	42.1	42.99	44.83	42.27	40.58	44.65	52.07	49.27	51.91	44.65	40.99	45.09
Vfaba.Tiffany.R1.1g081600	35.07	40.92	36.91	28.29	26.4	29.82	12.96	16.74	12.03	8.82	10.31	11	48.08	47.85	39.52	29.86	28.53	33.67	11.34	15.8	17.98	16.51	15.5	18.04
novel7919	52.1	52.73	54.6	52.89	51.34	51.73	44.53	47.41	45.89	56.12	58.38	48.45	47.2	53.69	44.88	58.01	55.92	56.03	42.94	45.51	44.97	54.51	52.73	46.01
Vfaba.Tiffany.R1.6g152720	1133.4	1108.55	1196.63	1473.11	1424.78	1409.41	545.9	560.18	559.35	254.4	230.33	240.73	1327.8	1373.89	1314.87	695.03	725.23	718.9	400.39	395.74	393.61	326.98	310.75	329.64
novel13423	0	0	0	0	0	0	1.22	0.85	2.07	1.71	0.42	1.31	0	0	0	0	0	0	0	0	1.73	5.24	4.7	2.61
Vfaba.Tiffany.R1.2g088320	8.14	9.05	10.32	6.37	6.77	6.19	169.78	166.21	167.84	292	303.14	314.15	6.38	6.78	5.74	6.7	6.1	6.23	199.9	187.79	198.29	207.24	203.23	213.3
Vfaba.Tiffany.R1.6g137240	0	0	0	0	0	0	0	0	0	0	0	0	4.41	9.42	4.6	0	2.6	8.55	2.04	1.11	0.91	5	6.86	3.13
Vfaba.Tiffany.R1.2g019560	15.07	16.16	13.96	14.03	10.63	9.51	3.74	3.41	3.57	5.58	5.97	6.83	29.66	29.39	28.55	18.57	18	18.24	2	2.51	2.16	2.54	3.32	2.95
Vfaba.Tiffany.R1.2g035800	0	0	0	0	0	0	0	0	0	0	0	0	0	0	1.85	0	0	0	0	0	0	0	0	0
novel10350	3.28	3.3	4.21	2.31	3.37	3.29	1.11	1.3	1.21	1	0.99	1.57	4.49	3.67	3.21	9.76	12.38	12.24	1.69	1.12	1.75	0.7	0.61	0.44
Vfaba.Tiffany.R1.3g026080	51.65	54.45	50.92	44.88	44.45	42.34	34.83	35.9	37.03	28.38	26.11	26.87	42.94	43.88	38.84	45.49	40.68	43.86	28.97	26.6	24.87	27.45	24.35	25.57
novel1205	1.96	2.67	2.04	0.07	0.06	0.11	4.24	4.48	3.56	0.14	0.09	0.34	0.06	0	0.07	0	0	0	0.07	0	0.08	0	0	0.11
novel11233	4.8	5.22	5.7	6.16	6.11	5.54	5.03	5.92	6.67	7.04	6.29	5.97	0.29	0.34	0.54	0.17	0.21	0.14	0.35	0.34	0.34	0.34	0.44	0.61
Vfaba.Tiffany.R1.6g087200	0	0	0	0	0	0	0	0	0	0	0	0	0	0	0	0	0	0	0	0	0	0	0	0
Vfaba.Tiffany.R1.4g043040	0	0	0	0	0	0	0.07	0	0	0	0	0.17	0	0	0	0	0	0	0	0	0	0	0	0
Vfaba.Tiffany.R1.1g132440	352.09	369.31	381.97	175.32	179.76	175.92	189.84	208.28	196.02	111.77	116.22	115.14	212.11	215.31	209.96	214.04	209.84	220.59	148.81	150.69	152.97	90.27	84.66	74.82
novel14879	0	0	0	0	0	0	0.77	1.84	0.93	0.46	0.69	0.45	0	0	0	0	0	0	0.33	0.43	0.21	0.41	0.62	0.31
Vfaba.Tiffany.R1.4g089560	0	0	0	0	0	0	0.11	0.18	0.11	0.28	0.4	0.49	0	0	0	0	0	0.1	0.01	0	0	0	0	0
Vfaba.Tiffany.R1.3g105040	0.51	0.15	0	0.6	0.68	0	0.2	0	0	0	0.23	0.33	106.15	105.67	109.85	47.98	58.59	51.71	332.71	300.09	323.39	0.8	0.73	1.11
Vfaba.Tiffany.R1.3g153360	11.28	10.34	8.35	18	18.81	17.18	8.79	8.15	9.58	26.32	27.85	23.95	0.77	0.62	1.48	17.29	19.05	16.08	10.8	9.48	9.83	12.59	13.18	14.17
Vfaba.Tiffany.R1.2g032160	0	0	0	0	0	0	0	0	0	0	0	0	0	0	0	0	0	0	0	0	0	0	0	0
novel12711	0	0.26	0.38	0.14	0.13	0	0.13	0	0.13	0	0	0	1.87	1.83	2.38	0.63	1.65	0.38	0.14	0.12	0.13	0	0.13	0
Vfaba.Tiffany.R1.3g071960	1.96	0.51	1.25	2.52	1.57	3.41	0	0	0	0	0	0	0.49	0.27	0.26	0	0	0	0	0	0	0	0	0
novel13419	0.51	0.68	0.28	0	0.11	0	2.65	1.99	2.13	0.15	0	0.16	2.45	2.18	2.88	0.66	0.6	0.56	2.86	1.99	3.36	5.44	6.09	5.39
Vfaba.Tiffany.R1.4g027160	2.53	2.95	2.54	4.78	4.19	3.45	3.73	3.86	3.78	4.89	5.66	5.1	4.21	5.43	4	2.44	2.95	3	2.85	2.6	2.52	3.71	2.99	3.35
Vfaba.Tiffany.R1.1g155920	4.88	4.67	5.09	7.58	5.89	5.77	43.74	43.05	42.44	46.77	46.16	46.07	7.19	7.71	6.92	5.82	5.89	6.55	35.01	33.92	34.69	34.13	33.9	33.71
Vfaba.Tiffany.R1.1g043560	0	2.98	3.6	8.1	3.06	0.69	4.1	2.19	0.7	5.02	7.07	4.36	2.78	4.65	3.81	0.75	4.38	4.51	16.31	11.79	11.97	1.52	2.93	5.26
novel11039	0	0	0	0	0	0	0	0	0	0	0	0	1.21	0.36	1.66	0	0	0.18	0.19	0.34	0.53	0	0	0
Vfaba.Tiffany.R1.4g170560	41.68	42.24	41.61	58.43	64.36	57.58	26.04	27.66	25.83	40.27	36.34	36.22	32.75	29.04	35.28	30.69	33.39	30.93	19.06	23.82	20.55	17.48	21.38	16.76
novel15445	5.92	7.95	6.44	6.1	6.93	6.05	3.66	3.49	3.18	0.52	1.39	0.75	9.17	8.96	8.59	5.09	7.25	8.09	1.38	1.44	2.44	1.86	1.94	1.65
Vfaba.Tiffany.R1.5g110720	0	0	0	0	0.05	0	0	0	0	0	0	0	0	0	0	0	0	0	0	0	0	0	0	0
novel10485	0.12	0.12	0.12	0.13	0.12	0	0.12	0	0.24	0	0	0	0.12	0.37	0	6.93	6.84	5.61	0	0.24	0.12	2.31	2.55	3.78
Vfaba.Tiffany.R1.5g106680	0	0	0	0	0	0	0	0	0	0.08	0.08	0	0	0	0	0	0	0.08	3.94	4.84	4.66	0	0	0.08
novel3265	10.89	11.87	9.03	3.82	4.81	5.5	10.03	8.26	9.28	7.92	5.39	9.06	11.97	12.42	9.89	21.01	19.23	17.63	7.26	9.45	6.73	8.08	9.58	10.12
Vfaba.Tiffany.R1.6g114160	0	0	0	0	0	0	0	0	0	0	0	0	0	0	0	0	0	0	0	0	0	0	0	0
Vfaba.Tiffany.R1.1g260640	3.95	4.54	3.64	4.75	6.46	6.58	3.26	3.65	4.57	4.84	6.34	7.62	0.92	1.31	0.5	1.26	1.36	2.29	0.31	0.65	0.37	0.31	0.64	0.29
Vfaba.Tiffany.R1.1g204240	0	0	0	0	0	0	0	0	0	0	0	0	0	0	0	0	0	0	0	0	0	0	0	0
novel248	2.08	1.99	1.08	1.48	0.7	1.63	1.83	1.7	2.18	0	0.41	0.49	0	0	0.2	0.89	0.95	0.31	0	0	0	0.8	1.37	0.83
Vfaba.Tiffany.R1.4g151280	0.26	0	0	0	0	0	0	0	0	0	0	0	0	0	0	0	0	0	0	0	0	0	0	0
Vfaba.Tiffany.R1.1g102520	0	0	0	0.46	0	0	0	0	0	0	0	0	0	0	0	0	0	0	0	0	0	0	0	0
Vfaba.Tiffany.R1.5g077920	53.89	57.58	53.39	61.71	60.3	55.64	22.12	26.04	23.58	26.71	36.2	24.63	28.79	43.65	38.91	46.36	52.72	56.63	8.98	19.52	15.46	14.6	12.21	12.33
Vfaba.Tiffany.R1.1g393800	0	0	0	0	0	0	0	0	0	0	0	0	0	0	0	0	0	0	0	0	0	0	0	0
novel666	0	0	0	0	0	0	0	0	0	0	0	0	0	0	0	0	0	0	0	0	0	0	0	0
Vfaba.Tiffany.R1.2g090040	7.37	8.27	7.75	9.06	9.01	8.76	5.59	4.99	5.1	5.13	5.05	5.23	7.9	8.94	8.09	8.21	8.24	7.29	2.94	3.35	3.51	2.96	2.97	3.08
novel13451	0	1.57	0	0	0	0	0	0	0	0	0	0	1.41	0.82	1.61	0	0	0	0	0	0	0	0	0
Vfaba.Tiffany.R1.6g005880	1.82	2.29	2.61	0.44	0.53	0.52	0.23	0.4	0.46	0.12	0.18	0.18	1.08	0.94	0.73	0.4	0.46	0.4	0.06	0.46	0.23	0.63	0.69	0.81
Vfaba.Tiffany.R1.2g092880	0.83	0.2	1.38	0.15	0	0.08	1.99	2.09	1.49	0.1	0	0.04	0	0	0	0	0	0.15	0.02	0	0	0	0	0
Vfaba.Tiffany.R1.3g010440	0.18	0.04	0.04	0.32	0.07	0.04	0.18	0.29	0.14	0.04	0.26	0.19	0.61	0.66	0.8	0.14	0.22	0.11	0.16	0.07	0.04	0	0	0.11
Vfaba.Tiffany.R1.4g163840	37.4	35.86	35.02	25.44	29.05	25.87	16.29	16.32	16.47	8.97	9.93	12.76	27.23	23	22.29	18.15	19.6	19.24	12.44	12.44	10.83	9.96	12.74	13.5
Vfaba.Tiffany.R1.4g090560	0	0	0	0	0	0	0	0	0	0	0	0	0	0	0	0	0	0	0	0	0.26	0	0	0
Vfaba.Tiffany.R1.6g147200	13.61	13.27	13.34	12.95	12.99	13.59	26.61	25.89	25.29	18.26	19.58	18.74	11.22	10.16	10.21	14.72	14.36	13.92	14.7	14.39	16.87	16.03	16.13	16.56
Vfaba.Tiffany.R1.1g226080	17.54	13.83	15.89	16.43	16.87	14.95	8.46	9.22	9.6	6.9	7.37	6.3	14.64	11.15	13.28	9.75	8.96	9.88	6.82	8.7	8.32	6.78	7.45	7.94
Vfaba.Tiffany.R1.3g083840	53.2	59.38	57	68.63	65.65	66.28	43.4	44.29	40.26	53.49	55.34	54.95	48.67	45.97	48.27	60.22	58.42	63.43	30.31	31.96	31.28	25.36	22.66	22.13
Vfaba.Tiffany.R1.1g046000	18.82	14.13	17.17	19.37	14.68	14.12	0	0.38	0.33	0.2	0	0	18.8	26.35	20.08	82.2	63.62	79.5	0	0.19	0.19	0	0	0
Vfaba.Tiffany.R1.1g146920	0	0	0	0	0	0	4.22	5.12	4.86	10.43	9.62	11.2	0.11	0	0	0	0	0	2.42	3.35	3.6	5.68	5.89	4.52
Vfaba.Tiffany.R1.4g128520	1.08	1.46	0.54	0.4	0.74	0.54	0.71	1.09	0.54	0.56	0.19	0.19	0.36	0.38	0.96	1.65	1.28	1.47	0.2	0.18	0.37	0.18	0.18	0.55
novel14812	1.28	1.52	2.56	1.67	1.77	1.49	0.42	1.94	1.27	2	1.99	2.71	3.18	2.24	1.82	0	0	0	0.47	0.21	1.09	1.75	3.68	1.97
novel1285	0	0	0	0	0	0	0.3	0	0.34	0	0	0	0	0	0	0	0	0	1.69	6.08	4.61	0	0	0
novel14750	3.33	3.55	3.82	2.66	0.55	2.26	0.63	1.83	0	0.7	0.35	1.07	2.01	0.83	1.72	10.39	9.76	8.24	0.7	1.32	0	0	0	0.77
Vfaba.Tiffany.R1.2g104680	0	0	0.05	0	0.03	0.07	0.13	0.14	0.19	0	0	0	0.12	0.04	0	0	0	0	0	0	0	0.03	0	0
novel1544	0	0	0	0	0	0	0	0	0	0	0	0	0	0	0	0.61	1.7	0.93	0	0	0	0	0	0
Vfaba.Tiffany.R1.4g132960	26.84	30.74	29.89	34.44	36.21	33.83	9.69	7.9	7.89	8.27	9.3	8.01	22.88	23.03	23.06	25.96	23.36	24.37	7.88	9.78	6.98	7.82	7.79	7.4
novel15656	9.74	9.19	7.86	5.87	5.29	10.63	2.72	1.06	1.32	1.71	0.5	0.46	6.9	5.14	4.21	11.64	4.66	8.79	2.44	0.92	5.69	2.34	1.89	3.25
novel9055	0	0	0	0	0	0	1.74	1.23	0	1.22	4.83	0.62	0	0	0	0	0	0	0	0	0	0.64	0	0
Vfaba.Tiffany.R1.1g096240	96.82	107.65	104.67	47.8	51.73	47.87	157.77	159.37	160.38	203.98	206.41	197.13	61.2	56.39	56.83	65.63	58.27	65.91	117.44	124.01	128.6	127.8	126.94	125.76
Vfaba.Tiffany.R1.6g064760	0	0	0	0	0	0	0	0	0	0	0	0	0	0	0	0	0	0	0	0.05	0.05	0	0	0
novel12976	0	0.74	0	0.97	0.5	3.39	5.77	1.39	1.4	10.8	9.61	8.18	0	1.34	0.41	6.46	0	4.39	3.28	1.19	3.03	5.64	4.54	2.19
novel8594	0	0.34	0	0.67	0.55	0	0	0.8	1.6	0.9	2.36	2.33	0.4	0	0.75	0	0	0	0	0	0.58	0.83	0.44	0.07
Vfaba.Tiffany.R1.4g108880	0	0	0	0	0	0	0	0	0	0	0	0	0	0	0	0	0	0	0	0	0	0	0	0
Vfaba.Tiffany.R1.Ung043520	13.91	13.84	15.24	12.14	11.37	12.3	10.36	11.58	10.67	9.54	9.74	9.66	22.12	24.75	21.27	47.92	49.41	43.18	15.46	15.66	17.06	12.75	17.04	14.37
Vfaba.Tiffany.R1.Ung022440	0	0	0	0	0	0	0	0	0	0	0	0	0	0	0	0	0	0	0	0	0	0	0	0
Vfaba.Tiffany.R1.1g307520	351.05	338.46	329.42	449.51	468.85	385.98	478.39	491.41	550.86	396.42	346.09	473.16	277.46	286.62	308.47	299.89	323.47	282.97	390.33	319.61	337.94	373.66	333	434.77
novel1500	0	0	0	0	0	0	0	0	0	0	0	0	0	0	0	0	0	0	0	0	0	0	0	0
Vfaba.Tiffany.R1.1g105160	21.76	20.62	24.73	14.16	12.12	11.52	0.36	0.49	0.61	0.51	0.27	0.2	20.08	17.17	21.31	28.97	28.53	26.26	0	0	0	0.99	0.66	0.24
Vfaba.Tiffany.R1.3g182720	0.14	0.24	0.23	0.05	0	0	0.04	0.16	0	0.21	0.2	0.1	0.19	0.1	0	0.04	0.04	0	0	0.05	0	0.09	0	0.04
Vfaba.Tiffany.R1.5g071120	26.64	27.82	25.59	23.76	27.98	26.17	88.24	91.22	92.99	147.49	140	132.64	48.03	46.09	57.81	46.76	42.32	41.44	126.22	123.24	123.75	134.27	128.25	118.24
Vfaba.Tiffany.R1.1g386280	158.09	156.61	155.65	63.2	65	62.75	6.93	5.91	6.67	3.89	3.84	2.9	45.67	51.19	48.56	195.11	198.73	198.74	5.89	5.4	6.41	4.01	3.49	3.98
Vfaba.Tiffany.R1.1g230560	23.59	24.02	22.01	103.47	106.69	93.42	11151.6	11143.6	11465.3	18391.3	18218.1	20569.5	100.22	105.56	106.44	120.38	126.05	134	13866.1	12614.9	12603.6	20867.5	20421	22166.7
Vfaba.Tiffany.R1.5g063080	18.74	20.17	21.55	22.93	22.21	21.72	0.1	0	0	0	0	0	16.49	18.81	14.39	149.28	156.12	157.8	0	0	0	0	0	0
Vfaba.Tiffany.R1.1g037760	146.15	154.89	154.64	14	13.06	11.99	0	0	0	0.15	0	0	114.39	116.28	107.14	161.48	157.96	163.76	17.01	13.73	16.69	0	0	0
Vfaba.Tiffany.R1.5g085840	0	0	0.06	0	0	0	13.17	11.95	13.97	9.26	10.36	10.25	0.12	0.13	0	0.13	0.06	0	7.49	7.25	8.14	9.13	9.08	9.36
Vfaba.Tiffany.R1.4g084320	72.75	72.06	77.42	78.83	80.62	79.67	81.76	79.94	78.09	101.42	91.5	92.51	59.82	69.07	66.13	71.72	73.53	73.82	53.45	52.75	54.17	46.49	48.99	47.91
Vfaba.Tiffany.R1.1g172320	4.97	6.99	6.79	4.8	5.17	5.4	3.69	2.47	3.31	0.14	0.07	0	4.31	4.59	4.22	3.48	2.7	2.75	1.45	1.13	1.74	1.47	1.74	1.88
Vfaba.Tiffany.R1.3g148680	0	0	0	0	0	0	0	0	0	0	0	0	0	0	0	0	0	0	0	0	0	0	0	0
novel10892	3.29	3.59	3.69	3.66	3.73	3.19	4.8	3.69	3.64	5.59	6.39	4.5	3.36	2.17	2.53	2.54	4.06	2.9	3.36	3.02	1.91	2.4	2.55	3.12
Vfaba.Tiffany.R1.5g046720	0	0.32	0.31	0	0	0	0.3	0.32	0	0	0	0.33	0	0	0	0	0	0	0	0	0	0	0	0
Vfaba.Tiffany.R1.3g142480	0	0	0	0	0	0	0	0	0	0	0	0	0	0	0	0	0	0	0	0	0	0	0	0
novel9233	9.34	8.22	8.06	11.39	12.43	10	7.83	9.78	11.16	2.87	3.91	5.11	31.01	30.74	21.57	15.44	18.5	14.79	19.03	11.35	8.98	3.25	6.04	5.77
Vfaba.Tiffany.R1.2g146520	0	0	0.24	0	0.25	0	0	0	0	0	0	0.51	0	0.25	0.77	0.25	0	0.25	0	0	0.25	0	0	0
novel11052	0	0	0	0	0	0	0	0	0	0	0	0	0	0	0	2.93	0	0	0	0	0	0	0	0
Vfaba.Tiffany.R1.4g141840	0.65	0.42	0.79	0	0.06	0.04	0.41	0.29	0.25	0	0.07	0.09	0	0.02	0	0	0	0	0	0	0	0.02	0.04	0.06
Vfaba.Tiffany.R1.2g140760	0	0	0	0	0	0	0	0	0	0	0	0	0	0	0	0	0	0	0	0	0	0	0	0
Vfaba.Tiffany.R1.6g021000	1.57	3.43	3.64	1.9	2.12	2.24	0.26	0.27	0	0.7	0.14	0.28	40.68	40.34	42.87	11.8	11.12	14.42	99.14	100.73	99.2	0	0.25	0
Vfaba.Tiffany.R1.1g316880	11.84	9.91	9.7	6.4	7.36	5.95	2.94	2.5	3.05	1.4	2.7	2.66	11.27	10.9	9.44	11.01	12.25	11.53	2.71	2.58	2.13	1.64	2.61	2.23
Vfaba.Tiffany.R1.2g147160	57.75	64.4	62.15	158.09	152.26	155.21	29.63	25.67	26.58	88.61	90.39	78.94	40.65	40.27	40.21	135.09	118.98	134.64	16.77	19.99	20.43	20.77	15.89	22.89
Vfaba.Tiffany.R1.4g166040	0	0	0	0.08	0.6	0.59	0	0.29	0.29	0	0.6	0.24	0.35	0	0	0	0.96	0.31	0	0	0	0	0	0
Vfaba.Tiffany.R1.6g086920	1315.9	1506.38	1458.32	911.63	882.68	863.73	136.78	124.07	138.51	159.25	152.06	151.11	851.09	880.33	875.8	969.76	943.57	1044.27	308.13	316.93	331.68	108.61	115.49	111.74
novel1667	4.2	1.13	0.55	0	1.16	2.28	1.05	2.78	1.31	1.11	2.73	0.56	9.01	11.62	10.07	2.27	3.87	5.25	27.89	27.53	26.11	22.15	18.9	21.38
Vfaba.Tiffany.R1.3g154800	95.28	97.24	93.31	90.19	94.83	88.57	38.67	41.24	41.33	15.62	16.69	14.43	126.08	126.1	128.78	53.53	48.21	50.88	27.53	28.18	27.75	20.06	22.97	19.26
Vfaba.Tiffany.R1.4g031640	2.87	3.08	2.99	3.32	4.52	3.63	0	0.04	0.04	0.34	0.3	0.18	1.68	1.35	1.54	48.88	50.44	52	0.06	0.16	0.23	0.05	0.08	0
Vfaba.Tiffany.R1.4g156360	15.67	14.7	15.54	7.84	6.48	7.04	0	0	0	0	0	0	9.66	7.01	9.85	1.99	1.01	1.82	0	0	0.58	0	0	0.19
Vfaba.Tiffany.R1.2g045280	0.74	1.72	1.35	1.7	1.64	3.05	1.48	0.88	0.45	0.6	0.71	0.4	1.07	1.4	0.9	5.57	5.43	6.47	0.83	0.67	0.21	0.99	0.88	0.33
Vfaba.Tiffany.R1.5g066880	0.19	0.29	0	0	0	0	0	0	0	0	0	0	0	0	0.86	0.39	0	0	0	0	0	0	0.19	0
Vfaba.Tiffany.R1.1g125800	3.6	3.35	3.29	4.11	5.54	4.58	4.23	3.37	3.67	5	5.8	4.01	5.16	4.89	6	4.39	3.85	3.32	4.02	3.61	3.96	2.35	2.51	3.54
novel6795	3.48	3.59	4.65	12.31	9.45	11.55	0.56	0.85	0.28	0.89	1.17	2.61	0	0	0	0.85	1	0.86	0	0	0.15	0.15	0	0.14
novel16629	153.09	142.23	147.98	138.95	146.8	156.2	104.13	111.88	112.44	80.58	85.4	97.9	154.41	159.79	158.09	120	115.06	108.38	113.19	111.04	109.15	107.32	103.06	109.9
Vfaba.Tiffany.R1.3g039440	0	0	0	0	0	0	0	0	0	0	0	0	0	0	0	0	0	0	0	0	0	0	0	0
Vfaba.Tiffany.R1.1g315960	0.16	0	0	0.37	0.34	0.33	0	0.66	0.65	0.63	0	1.03	0.32	0.17	0	0	0.33	0.33	0.71	0	0	0.68	0	0
Vfaba.Tiffany.R1.1g404840	2.42	1.26	0.41	0.46	3.86	1.21	1.19	1.24	1.21	0.42	1.65	0	0.8	0	0	0.84	0.42	1.27	0.44	1.6	2.11	1.7	2.08	1.27
Vfaba.Tiffany.R1.1g127160	0	0	0	0	0	0	0	0	0	0	0	0	0	0	0	0	0	0	0	0	0	0	0	0
Vfaba.Tiffany.R1.2g099720	11.35	15.68	13.62	17.09	18.97	13.8	2.41	2.67	5.26	2.96	3.79	3.45	18	19.83	15.37	37.73	32.11	34.13	11.32	16.57	13.29	2.29	4.13	2.71
novel11206	9.23	8.56	9.07	9.82	10.52	10.2	16.43	18.21	18.75	22.1	20.22	25.03	4.37	4.91	4.67	11.46	13.07	15.03	14.71	14.51	14.36	16.76	15.72	11.67
Vfaba.Tiffany.R1.6g140880	6.94	7.21	7.51	11.28	13.25	10.7	3.58	4.07	3.41	6.02	5.8	5.51	7.98	6.96	7.17	9.96	9.89	8.21	3.03	3.5	2	2.15	1.65	1.62
Vfaba.Tiffany.R1.6g101600	3.66	4.16	4.11	4.35	3.42	3.68	4.32	2.89	3.2	4.2	2.63	3.92	1.72	2.03	2.56	3.02	2.57	3.03	2.38	2.97	2.91	2.44	1.74	2.1
Vfaba.Tiffany.R1.2g137320	0	0.78	0.32	0.72	0.33	0.95	0.94	1.29	0.32	0.33	0	0	1.58	3.22	2.38	2.62	3.4	1.98	1.04	1.26	0.33	2.64	3.25	0.37
Vfaba.Tiffany.R1.2g062160	0	0	0.07	0	0	0	0	0	0	0	0	0	0	0	0	0	0	0	0	0	0	0	0	0
novel14675	0.88	1.26	1.96	1.55	2.61	1.58	29.17	29.62	26.85	30.64	30.67	28	0	0.93	0.63	0.63	0.6	0.95	0.66	0.33	0.34	10.88	14.59	12.42
Vfaba.Tiffany.R1.5g044560	1.9	1.33	1.17	2.79	1.21	1.76	0.73	0.59	1.02	1.38	0.61	1.87	0.88	0.92	1.09	1.49	1.19	0.75	0.16	0.15	0.15	0.3	0.3	0.3
Vfaba.Tiffany.R1.5g108360	0.73	0.98	0.61	1.02	0.5	0.43	1.34	0.74	1.28	1.35	1.54	1.71	0.43	0.32	0.58	1.23	1.74	1.3	0.67	0.67	0.8	0.49	0.62	0.31
Vfaba.Tiffany.R1.1g300720	221.76	211.3	209.23	152.05	159.5	158.17	1.39	1	1.45	0.31	0.43	0.25	207.62	207.33	202.84	251.23	237.62	245.32	0.95	1.34	1.65	0.06	0.06	0.06
novel12775	0	0	0	0.56	0	0	0.06	0.09	0.24	0	0	0	0	0	0	0.03	0	0.07	0	0	0	0	0	0
novel3537	0.35	0.37	0.72	0	0	0	0	0	0	0	0	0	0	0	0.38	0	0	0	0	0	0	0	0	0
Vfaba.Tiffany.R1.2g125040	17.14	18.27	19.29	18.7	18.43	16.63	10.25	10.9	12.35	7.57	9.24	8.15	17.41	16.14	18.24	15.74	15.9	15.68	12.25	11.75	12.22	11.73	11.29	13.12
Vfaba.Tiffany.R1.4g102400	33.47	32.04	33.45	27.19	30.99	29.28	12.38	12.68	13.43	7.52	5.68	7.56	36.31	38.21	36.73	21.25	18.68	21.92	9.64	8.92	10.95	9.94	8.64	6.88
Vfaba.Tiffany.R1.4g140000	507.3	477.14	496.08	194.63	188.8	203.32	175.62	178.32	189.34	201.55	216.26	212.98	189.07	189.22	195.98	168.06	177.64	172	171.76	174.11	170.97	190.23	189.07	206.8
Vfaba.Tiffany.R1.4g104400	0	0	0	0	0	0	0	0	0	0.27	0	0	0	0	0	0	0	0	0	0	0	0	0	0.37
Vfaba.Tiffany.R1.5g070360	53.21	52.31	58.04	72.13	75.03	63.76	47.68	48.09	46.68	60.35	60.91	57.9	48.93	50.96	48.36	53.62	52.71	50.82	52.33	52.42	55.42	38.11	35.22	39.64
Vfaba.Tiffany.R1.2g095840	0	0	0	0	0	0	0	0	0	0	0	0	0	0	0	0	0	0	0	0	0	0	0	0
Vfaba.Tiffany.R1.1g130360	23.08	24.02	24.94	21.35	25.12	25.14	18.46	17.84	17.84	13.54	12.95	13.75	29.36	23.62	27.49	23.19	18.73	23.37	13.75	13.95	14.64	13.07	12.14	12.85
novel1377	2.91	1.63	3.55	3.89	4.07	3.19	3.09	2.98	3.35	4.15	6.61	6.25	1.41	1.33	2.05	0.95	1.18	0.83	1.83	1.62	2.1	0.12	0.47	0.35
Vfaba.Tiffany.R1.6g040920	12.71	13.48	11.74	11.08	11.59	11.88	58.44	62.02	60.95	92.64	85.27	87.53	12.11	14.33	10.87	22.59	23.25	23.26	66.07	59.18	63.69	84.79	83.99	85.01
Vfaba.Tiffany.R1.2g100200	12.84	13.16	12.76	10.55	12.69	10.8	23.71	24.16	23.73	2.05	2.25	2.2	9.74	10.16	8.66	11.83	12.22	12.18	5.22	5.3	4.71	22.52	19.47	24.14
Vfaba.Tiffany.R1.2g030200	15.16	14.42	14.44	12.15	12.64	12.23	8.03	7.47	6.72	6.66	5.51	7.07	14.87	15.17	15.62	12.43	13	13.47	6.84	7.08	7.07	6.11	5.6	4.82
Vfaba.Tiffany.R1.2g000440	12.22	12.44	11.67	16.41	16.78	16.09	7.05	7.52	7.12	8.42	8.77	8.44	10.25	11.02	10.04	10.86	12.08	11.43	4.28	3.79	4.1	3.08	3.11	2.98
Vfaba.Tiffany.R1.1g379200	0.25	0.38	0	0.56	0.26	0.63	0.37	0.51	0.63	0.66	0.26	0.4	0	0	0	0	0	0	0	0	0	0	0	0
Vfaba.Tiffany.R1.1g072400	26.05	23.14	21.79	22.19	22.02	21.34	7.8	9.28	8.4	11.1	9.41	10.75	17.9	17.85	16.23	32.88	32.58	30.7	6.26	6.03	5.79	5.69	5.46	4.89
Vfaba.Tiffany.R1.Ung046200	115.35	117.34	115.83	40.1	43.31	44.2	38.55	33.85	35.68	19.36	18.88	22.62	23.93	21.42	26.78	20.84	14.51	16.48	19.09	15.2	20.31	14.31	12.11	8.8
Vfaba.Tiffany.R1.6g044120	213.56	231.76	233.3	243.51	243.4	226.37	112.37	125.45	115.53	106.75	96.12	99.2	212.42	226.91	231.81	189.42	176.29	199.15	88.47	118.6	111.81	124.01	111.94	120.12
Vfaba.Tiffany.R1.3g152920	45.91	48.47	47.96	52.58	40	39.93	10.28	9.92	9.76	14.53	15.32	12.59	21.98	27.34	23.09	50.18	55.66	61.06	6.14	8.28	7.88	7.47	6.77	6.41
Vfaba.Tiffany.R1.1g174560	55.47	53.49	58.07	86.71	85.02	86.78	18.33	18.39	14.8	26.83	22.74	26.16	54.02	58.5	56.71	101.1	97.06	100.88	38.2	34.32	39.95	32.31	29.88	27.79
Vfaba.Tiffany.R1.4g094720	0	0	0	0	0	0	0	0	0	0	0	0	0	0	0	0	0	0	0	0	0	0	0	0
Vfaba.Tiffany.R1.1g176480	0	0	0	0	0	0	0	0	0	4.55	4.69	7.72	0	0	0	1.24	0	0	0	0	0.53	0	0	0
Vfaba.Tiffany.R1.1g026720	6.86	5.45	4.92	6.44	5.15	6.43	4.36	4.97	2.82	2.92	0	1.27	8.03	4.78	6.96	2.53	5.41	5.93	1.33	3.61	3.37	2.12	2.49	1.69
novel5710	32.21	20.8	32.02	51.16	39.69	35	37.92	41.38	35.75	83.56	64.39	88.74	23.72	32.1	28.98	33.71	41.7	41.37	18.67	11.74	17.94	8.21	14.35	11.35
novel9007	11.23	8.26	10.15	14.95	15.03	11.25	3.58	2.24	4.11	7.83	10.49	9.44	1	0.98	0.8	2.86	2.06	1.92	0.61	1.49	0.19	1.34	2.09	1.35
Vfaba.Tiffany.R1.4g079120	587.67	633.26	599.42	520.88	523.15	516.61	193.54	189.35	191.32	192.56	196.6	218.04	768.44	836.47	812.03	914.25	950.98	916.69	319.45	287.27	309.09	274.4	261.59	269.96
Vfaba.Tiffany.R1.1g138080	17.05	16.68	18	15.04	14.42	17.3	7.34	7.45	7.64	5.6	4.3	5.56	10.46	9.83	10.41	7.48	8.44	6.87	1.71	1.64	2.08	1.47	1.9	2.54
Vfaba.Tiffany.R1.4g055360	0	0	0	0	0	0	0	0	0	0	0	0	0	0	0	0	0	0	0	0	0	0	0	0
Vfaba.Tiffany.R1.3g132160	33.84	29.78	32.45	36.41	36.87	37.35	21.69	21.67	23.66	30.57	34.74	35.21	33.06	35.01	29.1	62.03	58.66	58.1	13	14.44	19	13.12	12.6	11.19
novel10683	0	0	0	0	0	0	1.76	1.98	1.45	2.8	2.99	3.26	0.25	0.46	0.47	0	0.26	0.19	0.62	0.63	0.96	1.4	1.47	1.09
Vfaba.Tiffany.R1.1g407120	47.85	50.96	53.82	44.3	50.21	44.59	137.19	136.59	133.78	180.61	170.86	191.56	50.36	56.79	62.32	74.73	76.7	75.5	125.92	130.58	128.93	132	122.65	131.74
Vfaba.Tiffany.R1.3g129640	0.75	0.76	0.62	0.13	0.2	0.12	0.78	1.55	1.03	0.06	0	0.11	0	0	0	3.2	5.67	2.83	0	0	0	0.86	0.21	0.28
novel10201	0	0.42	0	0.45	0	0	0	0	0	1.61	0	0	0	0.41	0.73	0.63	0	1.33	0	0	0	0	1.74	0
Vfaba.Tiffany.R1.3g063560	60.41	66.8	64.16	9.07	9.53	8.01	0	0	0.06	0	0	0	12.53	12.75	12.64	13.04	12.66	14.81	0	0	0.06	0	0	0.06
Vfaba.Tiffany.R1.1g321800	0.74	0.98	0.89	0.36	0.67	0.75	0	0	0	0	0	0	1.63	1.69	1.56	3.04	3.4	3.38	0	0	0	0	0	0
novel4062	0	0	0	0	0	0	0	0	0	0	0	0	0.3	0	0.98	0	0	0	4.12	1.81	2.83	0	0	0
Vfaba.Tiffany.R1.5g089160	0.21	0	0.26	0	0	0	0.19	0	0	0	0	0	0.55	0.22	0	0	0	0	0	0	0	0	0.19	0
Vfaba.Tiffany.R1.5g032000	6.22	3.67	2.19	3.99	3.7	4.07	1.61	1.11	1.36	1.98	3.09	0.87	0.27	1.15	0.87	1.4	1.67	3.09	0.3	0.27	0.56	0.28	0	0.28
Vfaba.Tiffany.R1.4g156920	0	0	0	0	0	0	0.64	0	0	0	0	0	0	0	0	0.43	0	0	0	0	0	0.18	0.51	0
Vfaba.Tiffany.R1.1g231440	432.78	435.79	414.02	272.03	283.04	267.65	204.8	203.19	204.63	37.68	36.9	39.91	294.68	292.79	294.77	152	163.71	159.42	109.19	103.75	113.31	66.63	62.55	59.39
Vfaba.Tiffany.R1.4g047120	0	0	0	0.34	0	0.28	0	0.25	0	0	0	0	0	0	0	0	0	0	0	0	0	0	0	0
Vfaba.Tiffany.R1.3g033840	1.81	3.18	1.98	1.85	1.88	3.31	0	0	0	0	0	0	1.98	1.9	1.93	1.34	2.36	0.67	0	0	0	0	0	0
novel14508	2.2	2.2	2.56	1.39	1.17	1.14	0.34	0.46	0.27	0.61	0.69	0.29	1.18	0.86	1.21	0.3	0.43	0.58	0.21	0.08	0.19	0.16	0.5	0.27
Vfaba.Tiffany.R1.4g083720	65.21	74.95	72.49	73.96	80.18	73.36	7.66	8.5	6.32	9.26	11.84	7.29	68.86	79.72	71.62	125.04	109.46	115.66	50.36	54.6	49.86	40.26	34.99	39.6
Vfaba.Tiffany.R1.Ung001120	1.6	1.98	5.19	1.45	2.37	1.6	1.26	3.93	2.24	1.66	4.29	0.68	0.32	0.68	0.34	0.33	0.33	0	0.35	0.32	0	0.33	0.66	0
Vfaba.Tiffany.R1.4g009760	0	0	0	0	0	0	0	0	0	0	0	0	0	0	0	0	0	0	0	0	0	0	0	0
Vfaba.Tiffany.R1.1g248200	29.19	25.91	27.53	33.8	34.86	37.64	7.5	10.27	10.54	12.22	12.67	11.98	25.28	23.39	24.64	28.77	32.39	28.31	13.99	13.27	12.99	10.31	10.58	9.79
Vfaba.Tiffany.R1.Ung011640	0	0	0	0.19	0	0.37	0	0	0	0	0	0	0	0	0	0	0	0	0	0	0	0	0	0
Vfaba.Tiffany.R1.1g163480	0	0	0	0	0	0	0	0	0	0	0	0	0	0	0	0	0	0	0	0	0	0	0	0
novel8666	0	0	0	0	0	0	0	0	0	0	0	0	0	0	0	21.29	24.26	21.33	0	0	0	7.21	5.24	6.99
Vfaba.Tiffany.R1.4g057960	15.16	14.71	15.7	15.89	14.56	14.51	11.27	11.09	10.74	10.84	10.22	11.56	15.74	16.3	15.7	11.01	11.2	10.98	9.71	7.71	8.42	8.17	8.28	8.43
novel1334	7.06	4.37	5.87	6.42	7.39	4.26	5.25	4.35	4.84	12.4	8.16	14.12	0	0	0	0	0	0	0	0	0.59	0.88	0.58	0.88
Vfaba.Tiffany.R1.6g098640	0.88	0.83	0.93	0.55	0.71	0.55	0.12	0	0	0.19	0.19	0	0.47	0.35	0.16	0.41	0.28	0.29	0.06	0.06	0.18	0	0	0
Vfaba.Tiffany.R1.1g217080	0.35	0.73	0.36	0	0	0	22.21	19.49	15.85	46.38	39.12	34.17	1.4	1.89	2.27	2.2	2.54	1.84	24.43	23.47	30.4	40.56	38.02	29.42
Vfaba.Tiffany.R1.1g174840	0	0.3	0	0	0	0	0	0	0	0	0	0	0	0.31	0	0.3	0.29	0.3	0.95	1.14	2.67	0.89	1.76	0.6
novel3652	0	0	0	0	0	0	0	0	0	0	0	0	1.38	1.59	0	0	0	0	0	0	0	0	0	0
Vfaba.Tiffany.R1.6g040480	5.34	6.3	5.81	50.62	52.64	52.82	0.77	0.88	0.34	18.51	15.39	17.43	86.75	92.72	83.56	356.4	364.47	366.52	46.71	48.38	45.51	1.52	0.82	1.49
novel8045	0	0	0	0	0	0	0.95	0.36	0.23	1.4	2.26	2.74	0	0	0	0	0	0	10.55	9.63	7.1	2.1	5.28	2.15
novel16867	0	0	0	0	0	0	0	0	0	0	0	0	0	0	0	0	0	0	0	0	0	0	0	0
Vfaba.Tiffany.R1.Ung045200	0	0	0	0.43	0.4	0	3.41	8.05	6.49	42.46	41.87	41.94	0	0	0	0.6	0	0	4.82	4.19	7.19	50.42	52.48	58.17
Vfaba.Tiffany.R1.3g142160	165.03	168.63	165.71	144.72	147.86	146.34	97.93	99.52	99.9	28.57	28.15	27.35	207.34	206.92	205.91	121.83	116.59	117.1	90.86	90.58	92.85	66.52	64.56	66.97
Vfaba.Tiffany.R1.2g154720	93.66	78.25	96.86	79.44	75.45	78.06	0	0	0	0	0	0	102.96	105.3	98.24	66.52	70.79	70.06	0	0.23	0.23	0.23	0	0.47
novel36	0	0	0	0	0	0	0	0	0	0	0	0	0	0	0	0	0	0	0	0	0	0	0	0
novel5347	0.12	0	0.18	0	0.06	0	0.06	0	0.06	0	0	0.06	0	0	0	0	0	0	0	0	0	0	0	0
Vfaba.Tiffany.R1.6g031520	41.96	44.06	43.05	36.03	42.2	35.16	26.4	26.1	32.08	20.99	20.74	21.7	39.63	42.96	39.34	37.15	31.41	33.36	31.16	29.54	34.82	29.21	27.11	27.27
Vfaba.Tiffany.R1.2g055000	0	0	0	0	0	0	0	0	0	0	0	0	0	0	0	0	0	0	0	0	0	0	0	0
novel14772	0.11	0	0.06	0.13	0.17	0.28	0.22	0.68	0.23	8.46	8.15	5.86	0.06	0	0.06	0.4	0.34	0.23	0	0	0	0.11	0	0
Vfaba.Tiffany.R1.1g357520	15.37	16.98	17.63	17.89	20.37	16.49	10.47	10.53	9.67	9.94	10.03	9.81	15.9	17.94	18.47	15.77	16.72	14.54	13.79	12.93	13.47	11.53	11.29	11.14
Vfaba.Tiffany.R1.6g132320	0.42	0	0.63	0.47	0.65	0.42	0.84	0.85	0	0	0.65	0	0.21	0	0	1.07	0.43	0.65	0	0	0	0.22	0.64	1.08
novel15376	0.64	1.84	3.3	2.96	3.46	5.27	1.55	3.04	2.88	7.06	3.08	5.67	2.73	1.85	0.3	0.59	0	0	0.47	0	0.11	0.76	0.39	0
Vfaba.Tiffany.R1.3g106080	1.12	0.88	0.93	1.05	0.56	1.1	0.51	0.49	0.55	0.29	0.29	0.49	0.67	0.72	1.22	0.95	0.77	0.95	0.4	0.49	0.49	0.24	0.21	0.31
Vfaba.Tiffany.R1.4g129600	16.83	16.11	16.08	19.44	20.49	20.33	8.5	8.24	9.52	14.19	12.76	13.74	13.22	13.36	14.03	14.99	15.3	13.99	4.47	4.71	4.7	3.94	4.17	4.19
Vfaba.Tiffany.R1.2g101640	35.2	37.39	38.92	31.75	30.57	31.02	16.69	15.17	14.92	7.7	8.97	8.35	48.11	49.2	45.74	21.58	20.4	22.15	13.79	15.47	14.31	9.51	12.82	11.89
Vfaba.Tiffany.R1.5g107360	149	160.23	147.46	155.64	148.33	160.24	88.46	93.03	97.45	80.78	77.76	83.65	181.3	184.36	180.84	140.34	148.31	137.77	88.67	89.08	95.19	76.24	85.52	81.75
Vfaba.Tiffany.R1.2g074440	12.69	12.15	12.61	6.33	7.57	5.75	7.92	8.64	8.01	5.88	7.25	5.85	5.08	5.33	5.49	6.77	4.77	5.8	3.65	4.26	4.25	3.4	3.74	3.5
Vfaba.Tiffany.R1.1g066440	1.72	0.56	0	0	1.08	0	3.17	3.65	2.87	3.85	2.69	3.29	0	0.1	0.1	1.1	0.69	0.77	0.14	1.42	0.54	0.72	0	2.31
Vfaba.Tiffany.R1.6g078800	147.23	157.36	148.95	156.96	167.06	174.51	39.03	37.27	41.02	30.04	31.46	30.3	106.9	105.89	106.01	175.82	162.78	164.47	36.91	41.21	43.55	34.2	34.76	35.84
Vfaba.Tiffany.R1.2g183440	8.96	7.02	5.69	9.03	6.23	8.03	3.96	2.32	2.83	2.02	3.61	1.28	1.45	3.16	2.77	17.49	7.58	11.46	3.73	6.2	5	1.93	1.89	1.19
novel13261	1.25	2.71	2.65	10.86	10.62	14.25	2.1	1.34	2.17	12.99	12.86	16.72	0	0	0	0	0	0	0	0	0	0	0	0
Vfaba.Tiffany.R1.2g154560	0.85	0.92	1.76	0.99	0.94	0.85	0	0	0.86	0	0	0	0	0	0.93	0.92	4.46	2.77	0	0	0	0	0.9	0
novel3663	4.02	3.71	3.18	3.93	4.01	3.72	2.04	3.23	3.05	3.97	4.08	5.05	0	0	0.11	0.24	0.27	0.97	0.43	0.55	1.1	0.31	0	0
novel3463	0	0	0	0	0	0	0	0	0	0	0	0	0	0	0	0	0	0	5.21	4.57	7.44	0	0	0
Vfaba.Tiffany.R1.4g014720	0.57	0.7	0.43	0.53	0.6	0.6	0	0	0	0	0	0	0.23	0	0.06	0.55	0.73	0.18	1.76	1.42	1.1	0	0	0.06
Vfaba.Tiffany.R1.4g066160	3.8	6.4	4.38	2.15	0.85	4.07	0.8	1.38	0.81	0	1.68	0.29	0.54	1.15	0.58	2.52	1.39	1.69	0	0.27	0.28	0.84	0	0
Vfaba.Tiffany.R1.1g155720	0	0	0	0	0	0	0	0	0	0	0	0	0	0	0	2.59	1.68	0.87	0	0	0	0	0	0
Vfaba.Tiffany.R1.Ung013000	50.04	49.39	49.95	50.21	51.42	47.14	25.14	26.28	24.55	14.46	15.36	14.79	47.08	46.97	47.38	47.09	45.59	49.33	20.3	21.32	21.04	19.26	18.95	17.17
Vfaba.Tiffany.R1.6g126880	1.56	1.3	2.85	0.35	0.96	0.31	2	1.91	2.19	0.6	0.16	0	3.1	3.28	4.4	3.35	4.05	3.44	2.26	1.41	2.14	1.1	2.39	1.47
Vfaba.Tiffany.R1.3g032440	2.69	2.75	2.7	2.85	2.05	2.14	53.51	56.25	57.81	48.06	48.67	47.27	3.1	3.49	3.25	1.2	1.39	1.58	30.25	29.5	31.16	35.29	37.17	32.14
Vfaba.Tiffany.R1.6g071040	6.72	6	5.46	5.57	5.63	4.71	14.85	16.87	16.22	13.89	14.16	15.32	9.5	9.12	10.05	5.84	5.89	6.05	7.4	8	8.54	10.51	9.84	10.37
Vfaba.Tiffany.R1.5g010040	0.26	0.28	0.51	0.16	0.36	0.43	0.58	1.81	0.89	0.39	0.37	0.72	0.12	0.14	0.09	0.11	0.11	0.11	0.4	0.35	0.46	0.77	0.42	0.16
Vfaba.Tiffany.R1.5g125120	0	0	0	0	0	0	0	0	0	0	0	0	0	0	0	0	0	0	0	0	0	0	0	0
Vfaba.Tiffany.R1.6g106000	4.93	4.9	5.34	6.77	6.92	6.43	5.29	5.96	5.3	5.75	5.4	5.27	5.45	4.54	5.07	4.72	4.21	5.04	3.26	2.87	3.27	3.47	3.2	3.27
Vfaba.Tiffany.R1.2g197320	0.74	1.26	0.75	122.09	122.98	120.86	0	0	0	0	0	0.26	11.83	12.03	11.38	108.73	105.32	118.11	2.44	1.23	2.29	0	0	0
Vfaba.Tiffany.R1.6g065320	107.16	116.94	108.37	71.95	66.82	71	42.57	37.38	42.02	38.26	36.64	37.02	69.01	72.86	77.52	73.38	71.31	70.89	30.45	31.07	32.42	36.49	32.44	33.81
Vfaba.Tiffany.R1.1g039520	0	0	0	0	0	0	0	0	0	0	0	0	1.05	0.56	0.56	0	0	0	0.58	0.79	0.27	0	0	0
Vfaba.Tiffany.R1.6g009200	11.01	10.91	11.1	11.62	10.44	9.85	7.36	6.31	7.58	3.34	4.01	2.7	9.36	10.78	9.59	7.39	9.04	7.67	5.51	5.29	6.59	3.29	4.03	5.04
Vfaba.Tiffany.R1.5g032960	80.44	82.33	73.25	75.25	71.62	69.09	53.03	56.63	57.86	34.72	34.04	33.75	91	90.67	99.72	74.4	66.57	70.35	51.88	51.53	48.77	50.73	42.34	40.41
novel1763	0.5	0	0.88	1.69	1.55	0.63	3.61	4.17	4.39	3.54	3.15	3.22	0.25	0	0.27	0.13	0	0.13	1.51	2.77	2.18	1.28	0.77	1.28
Vfaba.Tiffany.R1.1g076520	1.12	0.89	0.22	0.48	0.22	0.52	0	0.21	0.21	0	0.66	0.23	4.95	1.94	5.85	0.97	1.52	2.3	1.71	1.28	1.16	1.33	2.83	3.48
Vfaba.Tiffany.R1.2g167040	21.51	19.23	22.43	14.32	16.29	13.58	10.5	10.3	9.34	5.24	5.17	4.82	19.64	20.99	19.71	11.89	14.02	12.37	6.46	8.36	9.47	5.83	7.61	6.36
Vfaba.Tiffany.R1.2g059480	20.57	23.8	22.16	18.88	19.56	19.5	17.22	17.56	17.8	8.14	7.57	7.12	22.71	22.63	21.59	17.84	16.36	16.66	12.56	13.17	11.83	10.61	11.3	11.36
Vfaba.Tiffany.R1.2g018440	1.39	0.96	0.91	1.6	1.2	1.22	0.35	0.48	0.52	0.37	0.37	0.37	1	1.79	1.75	1.01	1.77	1.32	0.28	0.43	0.61	0.57	0.22	0.4
Vfaba.Tiffany.R1.1g378880	4.63	5.33	5.03	6.2	5.96	5.41	4.18	3.56	2.6	2.39	3.79	2.43	5.13	3.31	2.86	6.54	5.65	6.65	2.75	3.11	3.15	3.4	2.89	2.65
Vfaba.Tiffany.R1.1g261080	6.26	6.67	6.79	7	8.76	7.68	3.12	3.15	3.7	7.92	7.56	7.78	2.83	2.77	2.71	1.05	0.96	1.27	0.7	0.52	0.62	0.41	0.35	0.36
Vfaba.Tiffany.R1.5g119280	0.07	0	0	0	0.28	0	0	0	0	0	0	0	0.07	0.21	0.14	0.07	0.07	0	0	0	0	0	0	0
Vfaba.Tiffany.R1.6g044080	58.41	58.63	59.29	52.75	55.79	54.17	17.53	18.04	17.33	11.49	10.42	10.51	61.01	62.95	61.34	38.08	37.31	38.96	14.99	16.86	17.23	13.29	13.43	11.96
Vfaba.Tiffany.R1.3g161640	7.2	7.83	7.1	10.1	8.06	8.15	6.69	5.98	7.56	5.12	5.17	5.6	7.33	7.63	7.14	6.11	6.71	6.19	5.37	6.73	6.61	6.36	5.88	6.44
novel13273	0	0	0	0	0.15	0.14	0	0	0	0.74	0.59	0.6	0.28	0.44	0.45	0	0	0	0	0	0	0	0	0
Vfaba.Tiffany.R1.3g190920	4.43	4.57	5.74	7.21	8.6	9.27	54.61	58.31	52.5	28.17	27.88	30.24	6.36	6.45	7.06	4.88	4.62	4.13	47.31	47.91	46.62	49.86	51.13	52.26
novel6526	1.49	4.19	0	0	0	1.68	0	0.59	0	0.5	3.38	0.98	0	0	0	0	0	0	0	0	0	0	0	0
Vfaba.Tiffany.R1.2g119560	3.54	3.43	3.01	3.33	3.42	3.41	2.01	1.53	1.28	0.78	0.78	1	2.22	2.61	3.22	3.99	3.91	3.45	0.93	0.86	0.78	0.82	0.98	0.94
novel1441	1.2	1.04	1.88	0	0	0	3.73	3.98	2.9	0	0	0	0	0	0	0	0	0	0	0	0	0	0	0
Vfaba.Tiffany.R1.4g175720	2	2.13	2.54	1.12	1.26	1	3.63	4.03	4.54	2.44	2.67	3.32	2.33	2.42	2.01	1.35	1.47	1.01	1.57	1.99	2.59	2.7	1.8	0.9
novel15590	2.57	5.5	1.23	0	0	0.03	3.1	2.17	5.22	0	0.87	1.06	1.51	0	0	0	0	0	0	0	0	0	2.05	0
novel14717	0.61	0.5	1.3	0.66	1.13	0.79	2.68	3.15	2.61	3.67	3.69	4.02	0.64	0.85	0.73	0.07	0.1	0.31	0.88	1.65	1.31	0.21	0.1	0.14
Vfaba.Tiffany.R1.5g010760	59.47	60.21	57.22	51.36	54.67	59.38	23.58	24.08	23.83	23.3	25.19	26.34	55.93	55.32	49.69	52.22	53.74	48.93	21.96	26.57	24.33	19.63	18.03	13.53
Vfaba.Tiffany.R1.4g183960	0.97	0	2.01	0	0	0.96	0	0	0	0	0.97	1	1.93	0	1.06	0	0	0	1.08	0	0	0	0	2.12
Vfaba.Tiffany.R1.6g130960	94.46	99.84	98.5	88.93	91.18	95.8	75.86	79.27	77.18	46.01	44.87	40.77	127.06	134.98	129.56	140.89	142.34	148.18	69.48	68.82	72.43	72.26	75.83	74.52
Vfaba.Tiffany.R1.1g025040	0	0	0	0	0	0	0	0	0	0	0	0	0	0	0.37	0	0.35	0	0	0	0	0.72	0	0
Vfaba.Tiffany.R1.2g075120	73.39	73.91	65.69	249.03	245.24	235.92	61.65	58.68	58.6	73.57	80.85	68.29	8.52	9.94	4.21	97.93	83.83	110.02	8.77	5.53	3.6	5.84	6.47	7.51
Vfaba.Tiffany.R1.1g346200	42.88	42.37	39.55	27.34	28.27	28.08	38.19	39.19	39.78	26.68	24.99	23.64	24.11	24.79	26.87	12.15	14.34	12.62	18.55	17.15	16.27	17.82	19.26	18.39
novel11110	12.79	10.12	10.43	9.7	8.42	14.67	8.81	10.45	9.01	9.36	10.23	10.67	0.33	0.15	0.31	3.51	4.14	3.52	4.85	4.72	5.83	3.95	2.92	2.94
Vfaba.Tiffany.R1.1g087880	20.47	17.64	20.49	26.22	25.41	26.27	9.75	9.03	9.53	10.21	9.65	10.35	20.47	22.13	20.18	30.56	30.28	28.96	14.47	16.01	17.91	9.3	10.3	9.02
Vfaba.Tiffany.R1.1g191400	14.22	13.82	16.02	17.81	18.2	17.96	14.35	14.59	14.21	4.38	3.79	3.45	15.58	15.32	14.8	12.42	12.27	12.51	9.76	9.08	10.84	2.66	2.13	2.42
Vfaba.Tiffany.R1.1g138000	18.91	16.41	15.37	2.17	2.75	1.83	0	0	0	0	0	0	0.85	0.38	0.39	0.12	0.25	0.25	0	0	0	0	0	0
Vfaba.Tiffany.R1.3g022680	0	0	0	0	0	0	0	0	0	0	0.09	0	0	0	0	0	0	0	0	0	0	0	0.02	0
Vfaba.Tiffany.R1.4g004960	15.99	15.14	14.47	5.44	5.7	5.56	1.61	1.97	1.61	0.57	0.46	0.21	7.88	9.23	7.67	12.94	12.02	10.81	0.8	0.64	0.89	0.74	0.64	0.64
novel6542	8.68	7.65	7.96	7.38	7.21	5.85	10	10.95	11.33	11.6	9.82	10.14	14.11	14.65	14.69	9.58	10.45	10.32	12.92	13.61	14.01	10.1	11.88	11.93
novel8180	0.34	3.2	2.57	2.09	2.34	1.39	2.05	0	3.39	0	2.75	12.08	0	0	0	0	0	0	0	0	0	0	0	0
Vfaba.Tiffany.R1.1g051000	0	0	0	0	0	0	0	0	0	0	0	0	0	0	0	0	0	0	0	0	0	0	0	0
Vfaba.Tiffany.R1.1g101040	3.75	3.99	3.9	1.39	1.83	1.38	0.06	0.24	0.06	0	0	0	0.36	0.55	0.13	0.06	0.06	0.24	0.39	0.24	0.42	0.3	0.17	0.24
Vfaba.Tiffany.R1.4g149000	0.87	1	1.08	1.11	1.86	1.66	71.57	70.48	70	81.44	78.82	79.72	5.69	6.67	5.94	3.84	3.35	3.02	66.14	61.01	68.38	68.15	70.18	66.97
Vfaba.Tiffany.R1.3g027480	0.34	0.74	0.45	0.82	0.93	0.51	0.28	0.17	0.28	0.18	0.06	0.12	0.23	0.18	0.24	0.29	0.12	0.17	0	0.06	0	0	0.06	0.11
Vfaba.Tiffany.R1.3g128520	13.75	12.04	13.34	14.95	11.65	12.56	116.23	122.28	115.23	103.26	107.42	104.72	12.32	15.19	13.57	16.42	15.72	15.48	82.62	83	82.06	97.94	95.01	96.74
Vfaba.Tiffany.R1.1g332200	0	0	0	0	0	0	0	0	0	0	0	0	0	0	0	0	0	0	0	0	0	0	0	0
novel5981	3.57	9.19	10.1	2.67	2.88	0	1.44	2.95	1.72	2.11	0	0	2.8	7.33	13.16	0	1.42	6.99	0	3.13	1.71	0	1.23	4.12
Vfaba.Tiffany.R1.2g099080	21.32	23.73	22.27	25.87	28.15	25.35	30.08	28.37	26.98	24.88	26.79	23.89	18.64	24.95	22.13	21.28	20.36	20.2	27.25	28.63	30.15	22.37	21.06	23.36
Vfaba.Tiffany.R1.1g344360	167.86	176.88	177.73	179.24	177.3	178.34	74.21	70.54	71.47	46.14	43.13	45.8	158.81	164.02	164.7	138.19	127.42	136.41	68.12	69.5	64.9	60.18	61.49	61.16
Vfaba.Tiffany.R1.6g022320	1.65	1.73	1.87	19.1	20.34	20.73	10.67	10.48	12.43	24.25	25.4	29.16	26.22	26.96	26.34	9.77	11.3	10.67	5.81	5.53	5.8	0	0	0
Vfaba.Tiffany.R1.3g019560	22.84	22.3	22.31	14.64	15.19	12.81	23.99	25.14	23.31	20.81	22.03	22.58	16.08	15.4	14.49	15.24	14.32	13.71	8.51	8.36	7.13	8.37	7.11	7.18
Vfaba.Tiffany.R1.4g087160	2.17	2.09	2.17	2.77	2.34	3.22	0.82	1.15	0.62	0.22	0.54	0.33	3.21	3.12	3.74	2.72	4.43	3.15	0.68	1.24	0.73	0.63	0.73	1.26
Vfaba.Tiffany.R1.6g109600	0	0	0	0	0	0	0	0	0	0	0	0	0	0	0	0	0	0	0	0	0	0	0	0
Vfaba.Tiffany.R1.2g178320	0	0	0	0	0	0	0	0.36	0.53	1.28	0.18	0.93	0	0	0	0	0	0	0.38	0	0	0.18	0.18	0.18
novel6025	0	0	0	0	0	0	11.14	10.32	12.21	21.17	19.62	27.92	0	0	0	0	0	0	38.01	33.35	37	25.34	31.56	23.85
Vfaba.Tiffany.R1.1g071440	9.23	9.36	9.12	7.52	7.07	7.96	16.69	17.94	17.54	16.88	16.8	18.4	8.34	9.15	9.4	8.81	9.16	9.96	12.65	12.19	13.31	15.67	16.02	14.89
novel17009	4.66	4.32	7.42	3.46	3.95	2.88	8.09	7.08	13.62	5.48	3.79	8.36	15.36	16.3	12.63	3.33	2.52	4.03	6.17	6.6	3.79	3.01	5.89	5.14
novel16885	84.58	207.33	198.3	185.44	199.64	189.55	84.96	41.16	67.59	664.21	706.27	177.13	118.26	101.3	112.35	108.34	60.77	131.97	91.58	153.47	103.43	99.76	110.28	60.57
Vfaba.Tiffany.R1.3g183040	19.78	19.86	19.5	11.48	11.06	12.09	0.72	0.73	0.63	0.19	0.13	0.23	16.52	17.06	15.95	15.54	15.45	16.01	0.15	0.11	0.43	0.77	0.63	0.62
Vfaba.Tiffany.R1.6g106480	0	0.41	0	0	0	0	0	0	0	0.12	0	0.39	0	0	0	0	0	0	0	0	0	0	0	0
Vfaba.Tiffany.R1.4g016920	0.47	0.24	0	0.26	0	0	0.46	0.24	0	0	0	0	0	0	0.12	0.24	0.24	0	0	0	0	0	0	0
Vfaba.Tiffany.R1.1g268560	15.38	14	15.12	16.62	15.72	14.32	4	4.6	3.74	1.54	1.12	0.78	16.49	18.16	17.54	17.4	17.83	17.48	3.78	3.3	4.44	2.45	2.24	2.24
novel1420	3.66	7.63	5.51	7.42	6.37	6.5	0.96	1.19	1.21	2.35	3.09	2.2	1.76	1.62	3.18	8.47	6.19	7.23	0.09	0.27	0.58	0.22	0.46	0.55
novel14930	0	0	0	0	0	0	1.05	0.86	0.84	1.32	2.19	2.25	0	0	0	0	0	0	0.93	1.47	0.22	0	0	0
novel14604	25.71	21.15	37.54	30.23	32.15	42.21	13.21	9.92	8.39	15.32	13.32	23.16	26.04	16.27	30.51	37.37	43.15	27.82	9.33	4.71	4.05	10.35	6.78	4.68
novel3111	60.96	60.82	56.33	61.22	59.68	55.49	54.54	51.78	53.61	46.7	44.1	48.29	76.3	73.14	77.69	54.9	62.68	56.74	45.51	39.67	41.86	40.67	40.36	43.54
Vfaba.Tiffany.R1.2g117920	6.05	5.7	4.66	8.53	7.91	7.57	2.27	2.49	2.77	6.3	5.77	6.49	3.83	4.59	3.6	5.35	5.33	4.24	0.87	1.23	0.87	0.5	0.75	0.56
Vfaba.Tiffany.R1.4g146000	69.97	73.4	71.62	68.34	65.4	62.7	33.51	33.63	35.73	23.97	23.25	25.18	74.48	77.27	74.37	52.38	51.26	52.1	30.38	26.49	30.55	20.76	20.3	18.2
Vfaba.Tiffany.R1.4g185800	7.03	5.8	7.94	4.76	6.33	6.35	3.22	3.34	4.1	1.99	1.99	2.37	5.93	6.06	6.46	3.67	4.18	4.8	3.1	2.45	1.28	2.56	3.04	3.69
novel21	10.69	10.18	10.31	10.39	10.21	12.38	8.18	8.23	7.48	14.55	13.07	11.67	0.43	0.32	0.33	9.29	6.76	8.06	0.25	0.29	0.1	1.69	1.64	2.03
Vfaba.Tiffany.R1.5g028520	0	0	0	0	0	0	0	0	0	0	0	0	0	0	0	0	0	0	0	0	0	0	0	0
Vfaba.Tiffany.R1.4g153840	0.33	0.33	0.5	0.56	0.6	1.17	0.08	0	0.08	0	0	0	0.33	0.86	0.71	1.59	1.77	1.35	0.63	0.5	0.59	0	0	0.08
Vfaba.Tiffany.R1.1g194720	0.32	0	1.67	0	0	0	0	0	0	0	0	0	0	0.91	0.82	0	0	0.33	0	0	0	0	0	0
Vfaba.Tiffany.R1.4g166240	1540.58	1623.41	1594.27	950.61	975.07	953.39	115.76	115.22	115.33	45.41	41.19	39.75	1218.86	1237.64	1270.01	1550.27	1448.3	1480.81	150.78	155.9	172.71	178.27	190.68	177.25
novel1009	0	0	0	0	0	0	0	0	0	0	0	0	8.29	11.15	6.44	0	0	0	0.68	0.62	1.28	0	0	0
Vfaba.Tiffany.R1.2g156480	8.83	9.51	8.43	9.46	9.51	9.32	3.52	3.99	3.56	0.96	0.62	0.85	9.62	10.85	10.19	4.09	3.99	3.67	2.67	2.19	2.76	1.37	1.09	0.9
Vfaba.Tiffany.R1.2g071280	25.28	24.86	25.01	25.18	25.63	23.77	87.72	96.42	89.62	44.84	48.31	44.15	13.52	14.86	14.71	18.6	17.32	19.04	55.65	59.3	56.89	57.98	60.77	58.54
Vfaba.Tiffany.R1.2g016640	236.85	238.68	247.89	366.6	370.88	371.53	118.86	117.28	118.78	7.88	8.38	6.42	324.02	318.56	322.78	184.63	184.54	188.28	78.68	76.01	79.95	64.92	60.12	57.38
Vfaba.Tiffany.R1.5g069160	0	0	0	0	0	0	0	0	0	0	0	0	0	0	0	0	0	0	0	0	0	0	0	0
Vfaba.Tiffany.R1.4g071280	82.03	73.48	77.22	70.59	60.26	67.28	60.31	52.05	62.53	48.97	47.15	54.08	84.6	82.16	81.09	83.73	86.92	81.78	63.83	66.46	73.46	58.18	60.78	58.5
Vfaba.Tiffany.R1.4g169840	0	0	0	0	0	0	0	0	0	0	0	0	0	0	0	0	0	0	0	0	0	0	0	0
Vfaba.Tiffany.R1.4g076320	105.23	98.98	96.04	27.38	28.24	27.86	7.22	4.9	7.33	3.39	3.73	3.45	11.99	12.54	13.34	19.29	19.2	18.13	0.36	0.3	0.23	3.26	2.03	2.81
Vfaba.Tiffany.R1.2g118800	19.59	19.09	20.09	17.31	18.83	18.47	14.73	16.49	18.51	10.12	10.57	8.91	16.55	14.99	17.26	15.7	13.67	15.74	10.24	12.12	11.14	10.97	11.36	10.76
Vfaba.Tiffany.R1.1g100200	0	0	0	0	0	0	0	0	0	0	0	0	0	0	0	0	0	0	0	0	0	0	0	0
novel13058	379.26	424.52	408.5	353.5	386.07	355.81	220.67	234.52	227.44	236.29	226.59	239.29	453.88	466.74	454.01	300.4	284.82	302.42	275.84	259.19	272.15	214.11	214.02	238.05
novel12856	419.16	416.86	430.16	516.9	506.48	465.28	132.9	130.86	144.56	91.57	102.34	86.8	400.86	384.3	372.15	64.89	66.63	59.7	11.41	16.45	10.02	102.79	138.2	107.8
novel11683	18.04	16.8	17.07	13.78	13.55	14.52	18.37	16.66	20.95	15.23	16.55	17.75	22.42	22.24	23.54	19.3	22.77	21.23	15.29	10.16	11.09	10.59	8.91	9.59
Vfaba.Tiffany.R1.2g118760	0	0	0	0	0	0	0.09	0.09	0.09	0.09	0.18	0.37	0	0.18	0	0	0	0.09	0.09	0	0.09	0.09	0	0
Vfaba.Tiffany.R1.2g097760	9.78	9.85	10.19	9.11	9.02	9.67	4.81	5.62	5.47	4	5.11	4.26	9.36	10.57	8.57	15.2	16.48	15.15	3.78	4.94	4.46	3.07	3.27	3.33
Vfaba.Tiffany.R1.2g011600	0.63	0.92	0.99	1.4	1.21	1.67	0.73	0.79	0.84	1.13	1.41	1.33	1.68	1.57	1.42	3.74	3.76	3.01	3.66	3.6	3.31	2.06	1.83	1.96
Vfaba.Tiffany.R1.5g055480	0	0	0	0	0	0	0	0	0	0	0	0	0	0	0	0	0	0	0	0	0	0.01	0	0
Vfaba.Tiffany.R1.4g151600	3.61	3.41	1.52	5.8	3.48	4.51	0	0.31	0.3	0	0.31	0	1.8	1.92	0.97	0	0.93	1.88	0.33	0.9	0.93	0	0	0
Vfaba.Tiffany.R1.3g012560	93.78	108.76	101	117.23	96.65	98.06	53.75	49.38	43.25	11.12	12.37	11.37	71.65	61.31	66.99	61.02	48.75	64.75	24.21	31.72	30.63	39.82	25.96	23.55
Vfaba.Tiffany.R1.4g073360	0.6	0.6	0.61	0.8	0.51	0.89	5.45	5.47	5.69	3.58	3.99	3.74	0.71	0.82	0.93	0.43	0.43	0.47	2.33	1.79	2.13	2.57	2.47	2.83
Vfaba.Tiffany.R1.1g088040	10.67	10.06	11.07	7.12	6.48	6.37	2.8	3.13	2.81	0.49	0.8	0.38	11.32	10.23	10.26	3.6	4.29	4.98	4.15	3.22	3.85	5.26	4.79	3.74
Vfaba.Tiffany.R1.3g000880	0	0	0	0	0	0	0	0	0	0	0	0	0	0	0	0	0	0	0	0	0	0	0	0
Vfaba.Tiffany.R1.6g027760	37.26	39.14	38.8	53.75	55.63	53.14	7.05	6.95	6.25	8.43	11.91	9.71	37.87	34.48	36.96	73.73	74.17	74.84	7.63	10.74	8.79	5.08	5.49	5.73
Vfaba.Tiffany.R1.2g127360	0	0	0	0	0	0	0	0	0	0	0	0	0	0	0	0	0	0	0	0	0	0	4.45	2.19
Vfaba.Tiffany.R1.Ung016480	108.46	109.78	112.1	116.81	119.4	112.6	54.22	56.75	50.88	32.61	33.86	29.44	132.53	136.88	126.9	90.85	85.81	92.24	41.58	46.8	45.14	37.48	39.2	39.85
Vfaba.Tiffany.R1.3g002920	0	0	0.06	0	0	0	0	0	0	0	0	0	0	0	0	0	0	0	0	0	0	0	0	0
Vfaba.Tiffany.R1.6g071680	0.25	0.36	0.29	0.4	0.26	0.47	0.14	0.14	0.14	0.15	0.15	0.16	0.25	0.37	0.5	0.29	0.37	0.15	0	0.18	0.11	0.04	0.15	0.18
Vfaba.Tiffany.R1.6g039800	0	0.5	0	0	0	0	0	0	0	0	0	0	0	0	0	0	0	0	0	0	0	0	0	0
Vfaba.Tiffany.R1.3g111000	55.06	53.91	53.21	62.14	58.5	61.93	30.49	33.54	30.32	23.52	24.22	23.4	54.79	54.54	57.2	54.19	53.05	54.23	31.94	30.56	31.5	28.83	30.45	29.15
Vfaba.Tiffany.R1.2g104600	0.7	0.23	0.89	2.28	1.03	0.6	0.11	0.53	0.64	0.33	0.51	0	0.56	1.34	0.87	1.62	1.43	1.3	0.19	0	0.09	0.15	0.17	0.11
novel881	0	0	0	0	0	0	0	0	0	0	0.42	0	0	0	0	0	0	0	0	0	0	0	0	0
Vfaba.Tiffany.R1.5g147960	2.61	2.67	2.07	2.43	2.53	2.87	4.77	3.73	3.37	6.2	6.29	6.63	1.43	1.67	1.66	3.01	3.42	3.07	2.12	1.95	2.35	2.77	3.11	3.12
novel6130	518.64	573.94	559.98	479.94	499.83	462.38	447.6	432.03	448.94	327.06	313.07	338.96	800.18	848.31	868.27	568.26	592.51	595.5	561.63	495.33	512.74	376.05	359.36	392.23
Vfaba.Tiffany.R1.1g255280	0	0	0	0	0	0	0.89	1.82	1.43	1.12	1.49	2.86	0	0	0	0	0	0	0.39	0.71	0	0.37	0	0.18
novel12657	0	0	0	0	1.93	0.86	0	0.91	0	0.89	0.87	0	1.73	0	0	0	0	0	0	0	0	0	0	0
Vfaba.Tiffany.R1.2g099320	12.51	13.13	11.87	15.61	16.99	16.48	7.72	6.79	5.94	7.19	6.21	6.98	14.26	13.4	12.35	13.01	12.21	14.74	5.29	6.11	5.88	4.49	4.91	5.03
novel3163	0.87	0	0	0	0	0	19.04	10.5	7.88	26.33	17.61	45.73	1.79	0.41	0	0	1.42	2.41	3.03	22.32	5.78	24.44	17.46	33.6
Vfaba.Tiffany.R1.Ung005440	0.12	0.23	0.11	1.14	0.93	1.91	0.11	0.39	0.34	0.23	0.59	0.12	2.36	1.53	1.83	11.48	14.38	12.3	3.06	2.26	2.95	3.76	4.1	5.03
Vfaba.Tiffany.R1.5g072120	0	0	0	0	0	0	0.35	0.73	0.55	0	0	0	0	0	0	0	0	0	0	0.36	0	0	0	0
Vfaba.Tiffany.R1.4g019640	0	0	0	0	0	0	0	0	0	0	0	0	0	0	0	0.32	0	0	0	0	0	0	0	0
novel11398	4.07	3.03	4.41	2.65	2.01	2.32	0.62	0.27	0.15	1.48	1.92	1.9	0.04	0.15	0	0	0	0	0	0	0	0	0	0
Vfaba.Tiffany.R1.5g005800	58.15	56.78	56.87	57.89	59.13	57.07	33.23	34.24	33.42	26.47	25.88	26.2	62.84	61.92	61.38	47.93	47.75	47.61	27.53	28.53	28.18	20.43	20.72	20.08
Vfaba.Tiffany.R1.1g327720	0.51	1.07	0.77	1.23	1.07	1.35	0.12	0.24	0.18	0.5	0.19	0.51	0.12	0.09	0.25	0.54	0.73	0.54	0.1	0.18	0.33	0.45	0.18	0.18
Vfaba.Tiffany.R1.3g076920	0	0	0	0	0	0	0	0	0	0	0	0	0	0	0	0	0	0	0	0	0	0	0	0
novel5655	1.05	1.23	1.04	1.11	1.08	0.94	0.46	0.47	0.47	0.06	0	0.25	1.75	0.66	2.17	1.65	2.43	2.95	1.4	1.11	0.77	1.59	2	1.95
Vfaba.Tiffany.R1.2g142640	1.18	0.59	2.31	3.26	3.6	3.05	7.01	6.01	6.57	9.92	7.29	5.72	0.11	0	0.23	0.49	0.3	0.44	1.43	1.98	2.23	0.73	0.75	1.03
Vfaba.Tiffany.R1.1g353760	0.16	0	0	0.16	0	0.19	0	0	0	0	0	0	0	0	0	0	0	0	0	0	0	0	0	0
Vfaba.Tiffany.R1.5g001200	1.05	1.31	1.17	1.31	1.4	1.42	0.75	0.89	0.59	0.69	0.38	0.67	0.66	0.91	0.76	0.79	1.33	0.76	0.43	0.52	0.49	0.46	0.49	0.63
Vfaba.Tiffany.R1.4g158640	25.14	27.84	26.5	28.9	31.07	26.5	15.76	14.25	14.1	16.22	13.59	11.8	22.98	23.77	21.26	20.76	20.57	19.89	15.52	17.3	16.62	16.5	16.06	16.24
Vfaba.Tiffany.R1.2g082680	0	0	0	0	0	0	0	0	0	0	0	0	0	0	0	0	0	0	0	0	0	0	0	0
Vfaba.Tiffany.R1.1g313600	6.89	7.19	7.34	15.56	15.93	13.52	3.34	2.92	4.42	3.86	6.19	6.34	13.49	16.26	15.33	10.17	14.4	11.97	10.56	10.49	10.72	5.61	5.71	6.59
novel11183	24.21	27.41	22.63	20.27	21.76	19.17	24.59	28.84	26.18	32.48	34.38	35.21	25.92	27.29	28.32	21.88	23.93	22.91	26.75	26.02	28.54	25.69	22.97	24.39
Vfaba.Tiffany.R1.1g182600	0.04	0	0.07	0.02	0	0	0	0	0	0	0	0	3.27	0	1.24	0	0	0.95	0.5	0	0	0	0	1.37
novel11177	0	2.29	2.16	0	0	0	1.96	2.22	2.08	2.06	2.01	0	2.04	0	4.59	6.95	0	4.63	6.99	4.06	0	4.77	2.22	16.36
novel15422	0	0.76	0	0	0	0	0	0	0	0	0	4.17	2.06	0	3.31	0	0	0	0	0	0.93	0	0	0
Vfaba.Tiffany.R1.Ung006480	151.61	164.66	152.3	159.93	156.84	144.98	87.86	83.67	84.86	37.22	33.36	34.41	156.61	174.74	170.01	181.69	166.57	173.53	88.42	80.76	90.88	77.83	76.53	73.65
novel16639	0	0	0	0	0	0	0	0	0	6.63	14.3	4.1	1.3	2.99	2.9	0	0	0	0	1.35	0	0	0	0
Vfaba.Tiffany.R1.1g059280	176.49	176.38	175.31	117.27	120.8	115.01	14.85	15.39	14.24	26.84	24.34	24.8	54.12	54.12	54.9	125.51	123.62	124.29	10.17	9.21	9.56	8.86	9.47	8.57
Vfaba.Tiffany.R1.3g131640	11.2	7.8	4.43	9.3	11.91	9.4	4.1	4.35	1.58	9.36	8.21	4.77	7.36	2.82	3.42	3.51	4.37	6.8	0.62	2.8	1.49	0.38	0.23	0
Vfaba.Tiffany.R1.1g381680	1.34	3.17	2.68	5.01	4.16	4.18	1.92	2.86	2.23	2.65	2.02	1.91	7.14	7.94	7.62	20.45	22.95	22.35	7.65	8.33	7.59	0.46	0.45	0.61
Vfaba.Tiffany.R1.1g003400	11.64	11.01	11.52	10.11	10.64	10.08	5.9	5.43	6.47	2.02	2.2	1.56	10.73	9.95	8.62	6.33	6.19	6.73	4.27	4.21	4.36	3.64	3.95	3.84
Vfaba.Tiffany.R1.5g104080	18.49	21.14	19.59	16.59	14.82	15.6	13.97	13.44	13.16	5.64	8.52	6.42	12	13.63	12.96	9.89	9.98	8.27	11.19	8.65	14.29	4.67	5.13	4.58
Vfaba.Tiffany.R1.6g025320	30.77	27.66	27.15	31.65	29.11	28.72	14.04	15.19	16.44	14.19	14.52	15.16	24.23	24.76	25.09	24.71	24	24.93	13.23	13.93	16.53	10.33	10.46	8.72
Vfaba.Tiffany.R1.3g016920	22.93	21.46	17.82	8.39	9.88	6.4	4.25	4.13	5.04	1.4	2.79	2.14	4.47	3.95	4.15	2.98	3.68	3.19	1.25	1.05	1.54	1.44	0.96	1.55
novel13334	21.68	10.17	14.66	44.05	46.71	40.37	0	0	0	0.61	1.31	2.34	209.93	188.26	214.21	449.31	525.28	440.31	417.5	378.66	381.32	1.53	0.5	1.31
Vfaba.Tiffany.R1.5g045880	1.32	1.36	1.33	0.37	1.04	0.33	0.97	0.67	0.66	0.34	0.68	1.04	0.33	0	0	0.34	0.34	1.03	0	0	0.34	0.34	0	0
Vfaba.Tiffany.R1.5g092720	2.32	2.58	1.97	1.56	1.44	0.93	1.27	0.59	0.58	0.61	0.24	0.12	1.86	2.42	2.1	2.94	1.3	2.01	0.76	0.7	0.47	0.47	0.35	0.24
novel4303	0	0.5	0.25	1.66	2.31	1.23	0.49	1.5	0.49	0.51	0.76	1.56	0.49	0	0	0.25	0.5	0.76	0.27	0	0.51	0	0	0
Vfaba.Tiffany.R1.Ung028080	0	0	0	0	0	0	0	0.45	0	0	0	0	0	0	0	0	0	0	0	0	0	0	0	0
Vfaba.Tiffany.R1.6g094040	0	0	0	0	0	0	0	0	0	0	0	0.27	0	0	0	0	0	0	0	0	0	0	0	0
Vfaba.Tiffany.R1.2g196480	1.82	2.89	3.12	0.15	0.27	0.52	0.65	1.05	1.56	0	0.27	0	0	0	0	0	0	0	0	0	0	0	0	0
Vfaba.Tiffany.R1.1g334120	10.51	10.69	12.67	9.53	10.82	10.07	14.63	15.33	15.03	14.15	13.32	13.9	12.94	13.64	12.62	11.96	11.95	13.16	11.67	10.27	11.05	12.53	11.96	13.04
novel329	0.62	0	0.31	0	0	0	0	0	0	0	0	0	0	0.33	0.33	0	0	0	0.34	0	0.32	0	0	0
Vfaba.Tiffany.R1.1g181560	0.21	0.3	0.13	0.24	0.26	0	1.17	1.34	1.03	0	0.1	0.22	0.71	0.81	1.14	0	0	0.15	0.36	0.08	0	0.04	0.04	0.16
novel532	0	0	0	0	0	0	0	0	0	0	0	0	0	0	0	0	0	0	7.51	7.26	13.24	0	0	0
Vfaba.Tiffany.R1.6g000160	14.96	13.98	14.51	10.23	11.8	8.99	8.07	8.64	8.49	7.67	10.96	9.11	10.75	11.52	11.82	11.08	13.84	11.95	6.48	5.79	5.71	4.25	4.71	5.34
Vfaba.Tiffany.R1.1g336760	0	0	0	0	0	0	0	0	0.46	0	0	0	0	0	0	0	0	0	0	0	0	0	0	0
Vfaba.Tiffany.R1.6g077080	0.48	0	1.47	1.65	1.03	1.91	0.94	1.98	3.84	0.5	0	0	0	0	0	0.5	0.5	1.01	0.53	0	0	0	0	0
Vfaba.Tiffany.R1.4g040000	0.09	0	0.16	0	0	0.09	0	0	0	0	0.1	0.19	0.16	0	0	0	0	0.18	0.16	0	0	0.08	0	0.26
Vfaba.Tiffany.R1.4g027600	0	0	0	0	0	0	0	0	0	0	0	0	0	0	0	0	0	0	0	0	0	0	0	0
Vfaba.Tiffany.R1.2g181040	0	0	0	0	0	0	0	0	0	0	0	0	0	0	0	0	0	0	0	0	0	0	0	0
novel1600	5.29	6.05	4.44	1.07	1.04	0.86	3.49	2.3	4.23	2.33	1.77	2.39	3.7	4.55	4.23	4.17	4.37	4.2	0.33	0.29	0.15	1.47	1.02	1.04
Vfaba.Tiffany.R1.4g174200	142.12	133.1	131.86	118.21	116.54	116.27	209.38	207.52	200.58	356.43	339.46	319.08	108.78	104.62	96.79	237.77	228.66	227.7	155.45	166.64	165.37	198.31	208.76	196.12
Vfaba.Tiffany.R1.1g341080	0	0	0	0	0	0	0	0	0	0	0	0	0	0	0	0	0	0	0	0	0	0	0	0
Vfaba.Tiffany.R1.3g149120	0	0	0	0	0	0	0.21	0.11	0	0.11	0.11	0.12	0	0	0	0	0	0	0.12	0	0	0	0	0
Vfaba.Tiffany.R1.2g121520	0	0	0	0	0	0	0	0	0	0	0	0	0	0	0	0	0	0.08	0	0	0	0	0	0
Vfaba.Tiffany.R1.2g105360	13.66	15.04	14.97	14.66	15.49	14.81	7.66	12.25	10.72	3.7	4.46	3.93	15.05	14.96	12.54	9.4	9.73	9.67	5.91	6.17	6.89	4.05	3.72	4.22
Vfaba.Tiffany.R1.1g101160	0	0	0	0	0	0	0	0	0	0	0	0	0	0	0	0.23	0	0	0	0	0	0	0	0
Vfaba.Tiffany.R1.3g124200	100.14	92.98	102.91	113.38	106.54	104.7	61	69.66	59.01	25.58	25.21	25.88	117.6	120.02	122.44	63.12	54.6	55.73	45.72	54.8	50.3	43.34	39.18	43.04
Vfaba.Tiffany.R1.Ung018680	0.25	0.17	0.17	0.14	0.17	0.33	0	0	0	0.09	0	0.09	0.04	0.28	0.26	0	0	0	0	0.04	0.08	0	0	0
Vfaba.Tiffany.R1.6g150560	10.89	12.21	12.19	10.62	10.97	11.8	3.04	4.69	5.46	2.48	2.54	1.53	14.75	11.32	11.44	4.8	7.09	6.32	5.84	7.04	8.04	2.44	3.33	3.29
Vfaba.Tiffany.R1.5g092320	4.07	2.06	1.37	3.79	7.47	4.7	9.09	8.17	12.21	30.47	28.93	21.56	6.67	9.43	6.86	9.49	2.1	4.32	2.68	2.89	1.29	15.4	16.78	14.72
novel13355	0	0	0	0.14	0	0	0.19	0	0	0	0	0	0	0	0	0	0	0.16	0	0.14	0	0	0	0
Vfaba.Tiffany.R1.5g012880	14.1	14.05	16.01	13.56	12.43	12.31	16.38	15.79	17.18	13.9	12.8	14.06	13.09	15.74	13.01	14.66	14.24	14.91	17.47	16.53	16.99	15.38	15.81	14.94
novel15636	2.92	2.9	4.18	2.96	3.56	3.82	2.99	2.66	2.94	3.6	2.04	3.94	10.1	9.9	10.2	3.89	4.6	3.16	2.98	2.92	2.64	3.21	1.81	2.95
Vfaba.Tiffany.R1.6g074240	0	0	0	2.14	0	0	0	0	0	0	0	0	1.23	0.68	1.34	0	0	0	0	0	0	0	0	0
novel15473	2.32	1.8	3.23	5.19	4.99	5.4	0	1.2	0.44	0.45	0	0.18	2	2.78	2.77	15.12	11.13	14.51	1.02	1.71	1.36	3.68	2.87	3.38
novel13703	0.83	0.6	1.54	0	0	0	2.95	3.12	2.85	0	0	0	4.15	5.44	4.04	0.12	1.45	1.21	5.96	6.88	6.88	0.24	0.24	0.36
novel13486	0.67	0.71	0.69	0	0.73	0.67	0	0	0.67	0	0	0	0	0	0	0	0	0	0	0	0	1.45	0	0
Vfaba.Tiffany.R1.6g008360	0	0	0	0	0	0	0	0	0	0	0	0	0	0	0	0	0	0	0	0	0	0	0	0
Vfaba.Tiffany.R1.4g029720	40.53	30.52	31.84	94.69	83.78	75.9	0	0	0	0.53	0	0	146.7	163.01	132.72	130.92	140.88	130.45	10.33	8.24	11.5	0	0	0
Vfaba.Tiffany.R1.5g015760	0	0	0	0	0	0	0	0	0	0.43	0	0	0	0	0	0	0	0	0	0	0	0.44	0	0.44
novel1644	118.43	111.52	110.59	54.96	53.99	58.99	125.18	128.99	134.7	149.9	146.42	156.68	75.4	69.82	79.53	85.85	82.08	84.43	95.98	102.17	95.05	144.69	142.71	152.35
novel3309	0	0	0	0.45	0	0.39	0	0	0	1.23	1.83	0	1.57	0.43	0.43	0	0	0	0	0	0	0	0	0
novel14743	164.18	172.94	167.61	175.63	165.26	174.8	96.18	89.22	90.36	26.88	28.02	27.92	237.73	235.16	240.26	109.01	106.49	105.09	70.16	74.92	66.35	68.03	68.75	65.91
novel683	15.74	16.36	14.47	31.05	29.08	22.59	24.86	30.95	25.08	26.56	30.89	28.35	11.57	11.97	12.68	10.47	7.6	9.98	9.24	9.52	12.36	6.9	9.24	7.15
novel13684	388.55	380.56	367.77	360.19	373.7	350.15	275.35	259.56	254.37	228.3	220.1	222.47	434.67	426.65	461.37	301.59	315.44	324.62	292.88	292.98	292.27	275.79	289.82	272.37
Vfaba.Tiffany.R1.Ung041400	0	0	0	0	0	0	0	0	0	0.2	0	0	0	0	0	0	0	0	0	0	0	0	0	0
novel4082	0	0	0	0	0	0	0	0	0	0	0	0	0	0	0	0	0	0	0	0	0	0	0	0
Vfaba.Tiffany.R1.1g271360	0.53	0.18	0.35	0.39	0.91	0.18	0	0	0	0	0	0	0.18	0.18	0	0.72	0.54	1.62	0	0	0	0	0	0
Vfaba.Tiffany.R1.2g159880	3.27	2.59	3.29	2.83	2.65	3.33	9.89	9.45	10.38	5.26	4.58	4.34	3.77	3.75	3.18	3.38	2.95	3.02	6.23	6.27	7.19	8.49	7.83	7.11
novel14920	0	0	0	0	0	0	0	0	0	0	0	0	1.37	1.69	1.6	1.52	1.78	1.27	0.41	0.25	0.63	2.79	2.53	3.56
novel3132	0	0	0	0	0	0	0	0	0	0	0	0	12.25	16.36	18.58	0	0	0	13.56	14.66	13.29	0	0	0
novel7929	3.26	3.36	4.25	1.84	2.84	2.1	2.4	3.05	2.13	0.85	0.59	0.37	6.24	7.76	7.02	3.42	4.52	3.8	4.91	3.32	4.53	1.22	0.96	0.85
Vfaba.Tiffany.R1.Ung015880	29.93	27.43	29.28	27.05	29.39	25.81	50.82	48.77	50.41	17.03	13.59	15.78	52.55	55.19	55.42	24.16	21.28	23.8	37.56	41.46	43.81	37.74	40.73	42.75
novel805	0.42	0	0	0	0	0	0	0	0	0	0	0	0.42	0	0	0	0	0	0	0	0	0	0	0
novel1447	9.13	7.8	7.69	10.96	9.12	9.32	6.67	6.17	6.24	7.04	6.85	6.66	12.96	9.22	12.81	6.85	4.91	4.59	6.66	4	4.41	2.13	2.6	2.46
Vfaba.Tiffany.R1.1g345120	0.23	1.43	0.47	2.56	1.95	1.17	0	0.24	0	0.73	0.24	0.74	0	0	0	1.2	0.95	0.48	0.51	0	0	0	0	0
novel6490	0	0	0	0	0	0	0	0	0	0	0	0	3.32	3.92	4.27	0.66	0.61	0.34	1.87	1.07	1.11	1.95	1.05	1.51
Vfaba.Tiffany.R1.6g126920	0.39	0.3	0.2	0.44	0.5	0.39	3.02	3.66	3.14	0.41	0.51	0.42	1.18	0.2	0.83	2.08	2.5	1.69	2.46	3.24	2.29	0.2	0	0.1
Vfaba.Tiffany.R1.4g131800	1.78	0	0	0.21	0.74	0.68	0	0.71	0	1.06	0	0	0	3.11	0	2.34	3.12	0.73	0	0	0.73	0.74	1.42	0.73
Vfaba.Tiffany.R1.1g355080	28.79	30.42	30.6	28.31	25.5	26.39	16.79	17.03	17.4	18.7	17.47	18	23.42	21.97	24.45	30.31	31.19	34.34	14.73	13.79	13.74	13.44	13.6	12.45
Vfaba.Tiffany.R1.5g086320	0.25	0	0.25	0	0	0.02	0.34	0.33	0.31	0	0	0	0	0	0	0	0.25	0	0	0.12	0	0	0	0.02
Vfaba.Tiffany.R1.5g081240	14.94	14.06	13.66	13.05	15.58	13.88	7.5	8.8	7.53	7.12	7.93	7.67	15.59	16.15	14.44	15.09	14.83	14.08	8.71	7.26	7.27	6.24	6.11	6.63
Vfaba.Tiffany.R1.1g009000	0.85	0.55	0.55	0.17	0.79	0.75	0	0.45	0	0	0.15	0.16	0.89	0.47	0	1.04	0.3	0.41	0.45	0	0	0.45	0	0.16
novel6552	13.31	14.51	10.05	22.05	17.49	29.59	24.76	13.04	17.28	28.13	20.58	21.9	16.68	8.09	10.84	19.93	7.96	9.25	18.53	8.47	13.05	9.64	8.93	11.67
Vfaba.Tiffany.R1.5g019720	0	0	0	0	0	0	0	0	0	0	0	0	0	0	0	0	0	0	0	0	0	0	0	0
novel695	0	0	0	0	0	0	0	0	0	0	0	0	1.7	2.28	1.49	1.24	1.75	1.32	0.39	0.42	0.42	2.86	3.15	3.38
novel15175	3.14	2.11	2.51	1.48	2.06	3.19	0.61	1.18	1.78	1.32	0.64	0.92	1.39	2.32	2.31	2.12	4.95	4.51	4.78	3.43	1.44	10.49	9.62	8.19
novel3296	6.38	7	10.55	19	16.72	17.45	10.34	13.54	8.08	16.93	22.12	20.2	0.83	0.86	1.45	0.56	0.83	0.56	0.3	0.54	0.56	0.84	0.55	0.28
novel1826	0.8	0.9	1.4	2.32	0.86	1.8	1.25	1.23	1.15	0.71	0.61	0.83	1.65	0.68	0.78	0.52	1.32	1.09	0.41	0.16	0	0	0.17	0.28
Vfaba.Tiffany.R1.2g181320	7.39	6.44	8.42	4.64	5.38	4.44	0.2	0.17	0.21	0.04	0.04	0.04	14.56	14.8	12.62	30.08	30.4	32.48	6.3	6.61	6.86	0.07	0.03	0.07
Vfaba.Tiffany.R1.1g099800	15.89	14.54	15.02	15.17	14.61	13.68	8.84	8.78	9.94	7.41	7.24	6.85	14.71	15.43	13.95	14.01	12.69	13.5	5.82	6.39	5.87	5.49	5.3	5.16
novel14693	11.06	12.87	12.17	9.8	10.2	10.45	22.55	22.03	21.24	33.15	39.67	33.59	0.76	0.2	0.51	4.25	3.88	4.64	11.24	11.06	9.77	3.96	3.86	2.81
Vfaba.Tiffany.R1.6g031280	20.01	20.71	21.87	24.58	22.15	22.84	7.76	8.17	7.29	5.62	5.76	5.62	23.82	25.99	25.42	16.81	16.6	16.5	6.42	6.18	7.26	4.95	4.71	4.75
Vfaba.Tiffany.R1.6g107200	493.42	510.92	515.55	675.62	671.51	664.69	220.02	226.74	214.81	150.04	154.22	149.33	881.2	881.36	861.02	1260.64	1206.81	1299.24	283.3	277.62	275.61	431.26	403.45	395.71
Vfaba.Tiffany.R1.1g026840	0	0	0	0	0	0	0	0	0	0	0	0	0	0	0	0	0	0	0	0	0	0	0	0
Vfaba.Tiffany.R1.6g131840	0.25	0.38	0.63	0.4	0.66	0.38	0.75	0.38	0	0.52	0.26	0.27	0	0.13	0.27	0.64	0	0	0	0	0.13	0.26	0	0.13
Vfaba.Tiffany.R1.1g297400	62.12	61.93	58.78	37.71	36.27	36.87	19.71	19.32	19.17	1.06	0.53	0.9	52.14	50.98	52.38	62.96	62.96	67.68	11.71	10.13	11.08	5.75	5.25	6.12
novel3634	11.2	12.81	19.23	0	0	0	4.99	7.36	5.09	0	0	0	0	0	0	0	0	0	0	0	0	0	0	0
novel14946	2.36	2.03	2.95	4.8	4.62	3.67	1.61	1.36	1.82	3.35	3.29	3.76	0.4	0.35	0.64	0.07	0.07	0.27	1.1	1.35	1.16	0.27	0.14	0.34
Vfaba.Tiffany.R1.5g075960	1811.65	1890.3	1836.43	1646.08	1616.87	1588.71	867.37	892.81	890.71	208.78	199.78	204.76	1679.49	1705.95	1666.01	1512.59	1515.85	1532.44	655.49	652.59	676.84	435.66	431.21	438.77
Vfaba.Tiffany.R1.2g111280	23.69	25.56	23.66	16.61	17.48	18.36	120.86	127.98	117.34	173.19	174.6	170.39	17.8	24.03	26.32	31.2	24.56	26.43	166.77	173.44	152.91	127.39	127.81	118.56
Vfaba.Tiffany.R1.2g040720	0	0	0	0.6	0	0	0	0	0	0	0	0	0	0	0	0	0	0	0	0	0	0	0	0
Vfaba.Tiffany.R1.2g070600	132.68	148.77	144.04	131.55	115.82	117.05	5.17	3.86	4.77	2.56	3	2.27	303.41	350.93	327.73	500.92	469.46	485.39	121.79	118.35	106.87	59.63	56.96	57.12
novel11529	0	0	0	0	0	0	0	0	0	0	0	0	0	0	0	4.13	5.35	5.38	0	0	0	1.47	1.57	1.95
Vfaba.Tiffany.R1.1g292640	0	0	0	0	0.41	0	0	0	0	0	0	0	0	0	0	0	0	0	0	0	0	0	0	0
Vfaba.Tiffany.R1.1g271000	0.26	0.27	0	0	0	0	0.77	1.33	1.3	0	0.54	1.1	0.26	0.28	0.84	0.8	0	0.27	0.57	1.04	1.07	0.27	0	0.27
Vfaba.Tiffany.R1.6g097080	0.15	0.14	0.14	0	0.43	0	0	0	0	0	0	0	0	0	0	0	0	0	0	0	0	0	0	0
Vfaba.Tiffany.R1.6g058200	0	0.18	0.05	0	0.09	0.05	0.68	0.5	0.68	0.48	0.43	0.54	0	0.14	0.1	0.09	0.05	0.09	0.1	0.18	0	0.23	0.23	0.05
Vfaba.Tiffany.R1.4g028320	28.9	29.44	29.68	29.45	25.91	24.64	16.09	18.62	16.21	9.22	9.67	9.56	29.03	26.67	26.03	16.83	18.92	19.89	12.17	10.95	10.87	10.41	9.1	10.11
Vfaba.Tiffany.R1.5g001240	0	0	0	0	0	0.64	0	0	0	1.24	0	0	0.6	0	0	0.69	0	0.69	0	0	0	0	0	0
Vfaba.Tiffany.R1.4g174680	19.26	20.63	17.86	21.15	18.28	14.8	33.41	34.37	35.19	29.06	26.39	37.45	19.16	24.62	24.13	19.26	16.94	16.42	16.55	21.26	20.17	22.12	25.16	23.98
novel8416	22.21	24.16	21.64	30.34	29.95	27.06	14.87	14.73	12.79	20.09	20.72	15.89	14.57	14.83	13.61	17.14	21.87	20.92	6.7	6.35	7.09	5.03	5.51	4.99
Vfaba.Tiffany.R1.2g050080	7.53	7.47	4.26	6.08	5.02	5.22	0.38	0.39	0.19	0	0	0	2.51	3.04	1.44	0	0.2	0.2	0	0.19	0.59	0.2	0	0
Vfaba.Tiffany.R1.3g102280	18.67	22.06	19.77	22.71	23.73	22.29	16.22	12.43	14.74	4.11	1.84	2.41	29.72	29.03	30.04	11.08	9.06	10.02	11.95	8.89	10.61	9.31	11.97	9.04
Vfaba.Tiffany.R1.1g017360	5.8	3.86	4.72	3.88	5.49	5.26	7.49	6.06	3.25	3.34	3.98	2.41	2.96	2.94	8.43	5.76	5.95	8.18	2.14	5.38	3.36	4.3	4.84	2.72
Vfaba.Tiffany.R1.1g393160	125.6	113.28	114.07	176.2	176.55	169.07	67.76	73.39	71.6	69.89	66.48	69.92	79.51	86.45	88.02	142.86	152.24	143.94	78.55	89.4	78.96	65.46	73.71	71.96
Vfaba.Tiffany.R1.1g315520	0	0	0	0	0	0	0	0	0	0	0	0	0	0	0	0	0	0	0	0	0	0	0	0
novel11342	47.4	39.91	41.53	49.41	47.21	52.06	12.23	16.66	13.76	19.24	19.96	17.31	29.28	24.96	17.35	28.68	39.84	41.45	3.53	6.25	5.75	4.67	2.23	5.77
Vfaba.Tiffany.R1.3g175720	10.62	11.1	11.73	8.06	7.16	5.76	0.74	0.84	1.08	1.05	1.57	1.25	9.71	10.49	10.85	18.27	16.55	19.34	2.08	2.24	2.86	1.68	1.51	0.84
Vfaba.Tiffany.R1.1g090120	257.05	277.94	276.49	257.43	271.97	260.85	159.49	152.63	147.24	92.35	84.55	88.93	323.78	328.71	330.78	241.05	236.74	239.17	176.72	185.06	176.71	141.86	149.88	133.93
Vfaba.Tiffany.R1.6g045040	0	0	0	0	0	0	0	0	0	0	0	0	0	0	0	0.45	0.15	0.3	0	0	0	0	0	0
novel912	0	0	0	0.09	0.12	0.08	0	0	0	0.24	0.68	0.21	9.54	9.35	9.33	0	0	0	0.32	0.25	0.36	0	0	0
Vfaba.Tiffany.R1.6g111280	0	0.38	0	0	0	0	0	0	0	0	0	0	0	0	0	0	0	0	0	0	0	0	0	0
Vfaba.Tiffany.R1.4g052480	589.57	567.69	570.96	657.26	671.31	659.85	0	0.15	0	0	0	0.14	31.81	29.43	27.09	532.73	528.79	546.51	0.7	0.26	0.26	0	0	0
Vfaba.Tiffany.R1.4g017960	35.24	35.46	37.21	42.23	39.19	41.35	11.63	10.51	12.19	12.3	12.28	14.73	21.82	24.11	24.53	43.59	41.61	46.02	9.79	8.94	9.83	5.33	6.06	5.31
Vfaba.Tiffany.R1.3g022920	0.29	0.13	0.1	0.22	0.31	0.23	12.84	10.93	13.64	28.26	29.1	28.14	0.26	0	0.52	1.06	0.46	0.47	21.74	18.24	18.18	12.06	14.93	11.22
Vfaba.Tiffany.R1.6g058040	0	0	0	0	0	0	0	0.77	0	0	0	0	0	0	0	0	0	0	0	0	0	0	0	0
Vfaba.Tiffany.R1.3g100280	9.2	8.91	8.5	8.65	8.06	7.97	6.77	7.78	7.09	5.88	5.27	5.78	9.26	10.93	9.91	8.13	8.25	9.95	4.54	4.93	4.2	3.86	4.65	4.87
Vfaba.Tiffany.R1.3g079280	15.21	14.07	14.66	14.04	12.62	13.96	12.4	11.73	11.3	11.58	13.22	13.32	12.37	12.26	13.03	13.14	14.67	14.89	9.97	8.44	9.59	9.53	9	9.41
Vfaba.Tiffany.R1.1g315760	1.08	0.88	0	0.24	0.68	0	0	0	0	0.45	0	0.23	0.43	0.46	0.46	2.44	3.33	1.12	0	0	0	0	0.22	0
Vfaba.Tiffany.R1.2g136360	0	0	0	0	0	0	0	0	0.74	0	0	0	0	0	0	0	0	0	0	0	0	0	0	0
Vfaba.Tiffany.R1.3g184360	12.48	11.91	13.56	18.19	19.9	17.67	31.28	34.03	27.04	19.43	20.2	18.42	9.63	10.93	10.25	13.64	9.89	11.02	26.32	29.5	29.77	32.58	35.14	31.36
novel6019	2.16	2.2	2.17	0	0	0	6.4	2.28	7.22	0.45	0	0	0	0	0	0	0	0	0	0	0	0	0	0
novel10976	0	0	0	0	0	0	0	0	0	0	0	0	0	0	0	0	0	0	0	0	0	0	0	0
Vfaba.Tiffany.R1.2g175640	0.73	0.54	0.63	0.54	0.8	0.29	0.34	0.34	0.29	0.21	0	0	0.78	0.86	0.52	2.74	2.38	2.12	0.05	0	0.05	0.05	0.2	0.35
novel3260	0.96	1.1	0.63	5.63	4.41	4.91	0	0	0	1.09	0.1	0.41	7.39	8.98	7.97	7.01	7.02	5.42	0.79	0.43	3.06	0	0	0.4
Vfaba.Tiffany.R1.5g025880	0	0	0	0	0	0	0	0	0	0	0	0	0	0	0	0	0	0	0.95	0	0.92	1.87	0	0
Vfaba.Tiffany.R1.4g050040	16.24	16.35	17.05	14.79	14.3	15.77	12.76	14.91	13.78	15.95	16.29	13.46	9.75	7.89	8.89	8.5	8.63	9.21	8.45	10.43	9.56	10.4	11.05	10.79
Vfaba.Tiffany.R1.Ung033480	0	0	0	0	0	0	0	0	0	0	0	0	0	0	0	0	0	0	0	0	0	0	0	0
Vfaba.Tiffany.R1.2g039760	0	0	0	0	0	0	0	0	0	0	0	0	0	0	0	0	0	0	0	0	0	0	0	0
Vfaba.Tiffany.R1.3g134400	5.89	5.31	5.74	0.6	0.28	0.6	0.05	0	0.05	0.06	0.06	0.06	0.92	0.67	0.52	75.81	76.4	80.03	0.12	0.11	0.11	0.05	0	0
Vfaba.Tiffany.R1.5g099680	0	0	0	0.78	0	0.34	0	0	0	0	0	0	0.34	0	0	2.49	2.47	2.14	0	0	0	0	0	0
Vfaba.Tiffany.R1.3g072080	65.59	67.13	67.62	75.35	78	69.87	40.07	41.57	40.57	47.47	42.03	46.64	50.97	51.07	52.88	56.97	57.41	56.84	29.88	27.78	26.78	38.44	34.81	35.8
Vfaba.Tiffany.R1.3g035040	51.31	47.25	46.77	63.27	53.66	54.94	27.25	25.46	28.42	23.5	24.17	22.16	49.37	58.36	60.93	54.67	49.95	49.16	23.81	24.47	29.28	19.05	18.91	23.84
Vfaba.Tiffany.R1.1g169560	0.33	1.54	0.03	0.66	0.89	1.49	1.27	0.49	0	0	1	0.37	0	0.91	0	1.05	0	0	0	0.34	0.08	0	0	0
Vfaba.Tiffany.R1.Ung005040	69.78	59.98	66.13	66.51	59.33	61.62	28.03	24.54	23.18	12.58	8.47	12.81	92.01	88.18	91.59	141.04	143.87	146.08	20.75	22.64	27.5	19.05	15.66	18.73
Vfaba.Tiffany.R1.2g017120	0.7	0.36	0.71	0.4	0.37	1.05	0.35	0.36	1.06	0	0	0.37	1.4	0	0.38	1.1	1.09	0.74	0	0.7	0	0.37	0	0.37
Vfaba.Tiffany.R1.1g259400	0	0	0	0	0	0	0	0	0	0	0	0	0	0	0	0	0	0	0	0	0	0	0	0
Vfaba.Tiffany.R1.3g121160	0	0	0	0	0	0	0	0	0	0	0	0	0	0	0	0	0	0	0	0	0	0	0	0
novel377	0.35	0.56	0.65	0.67	0.64	0.52	5.52	6.17	5.7	20.93	18.79	21.97	0.29	0.38	0.47	1.42	0.48	0.59	1.79	1.36	2.59	4.41	3.55	3.57
Vfaba.Tiffany.R1.1g300640	110.18	112.97	126.68	119.43	108.97	102.18	37.11	42.44	37.05	42.47	41.81	38.05	107.83	110.24	109.8	108.91	105.73	99.48	41.1	41.85	41.31	53.25	55.59	55.68
Vfaba.Tiffany.R1.1g167040	0	0	0	0	0	0	0	0	0	0	0	0	0	0	0	0	0	0	0	0	0	0	0	0
Vfaba.Tiffany.R1.6g092120	35.65	24.02	24.95	27.42	28.99	20.75	10.48	16.82	12.73	14.15	11.4	11.71	36.96	31.02	24.8	24.68	21.07	22.1	13.5	12.12	17.16	18.42	12.65	13.47
Vfaba.Tiffany.R1.5g029000	9.44	10.8	10.09	11.8	10.37	10.87	9.39	9.97	9.71	9.92	10.37	9.54	12.56	17.1	15.66	14.26	15.48	13.58	7.66	6.64	8.79	9.68	8.9	9.29
Vfaba.Tiffany.R1.3g034840	0	0	0	0	0	0	0	0	0	0	0	0	0	0	0	0	0	0	0	0	0	0	0	0
Vfaba.Tiffany.R1.1g406800	20.45	18.83	19.04	16.35	17.77	16.74	15.89	18.18	17.11	16.15	15.97	16.45	16.76	18.15	17.54	18.31	15.02	18.35	15.99	13.87	16.21	16.3	14.34	14.92
Vfaba.Tiffany.R1.5g069960	45.09	46.65	49.41	48.27	46.13	46.71	13.37	13.73	13.38	12.98	12.52	11.75	36.45	38.37	38.3	48.64	50.52	49.12	11.13	10.72	11.54	9.28	8.99	9.74
Vfaba.Tiffany.R1.4g101480	0	0	0	0	0	0	0	0	0	0	0	0	0	0	0	0	0	0	0	0	0	0	0	0
Vfaba.Tiffany.R1.1g012720	0	0	0	0	0	0	0	0	0	0	0	0	0	0	0	0	0	0	0	0	0	0	0	0
novel5849	0	0	0	0.23	0.21	0.35	0	0	0	0.15	0.29	0.07	2.22	2.58	2.8	3.08	2.33	2.74	0.98	0.62	0.56	1.75	1.54	2.18
novel10775	2.91	2.93	3.16	3.38	3.69	2.9	2.45	2.36	2.61	5.04	4.18	6.92	5.77	4.89	5.43	0.42	0.14	0.14	0.75	0.69	0.84	3.09	2.93	3.1
Vfaba.Tiffany.R1.5g090160	4.26	4.12	5.32	3.17	4.29	2.77	17.69	18.87	18.19	15.01	15.77	16.29	3.68	2.68	3.2	3.8	3.74	4.74	16.59	20.05	16.08	19.77	22.31	20.01
Vfaba.Tiffany.R1.2g038440	0.11	0.11	0.31	0.29	0.11	0.21	0	0	0	0	0	0	0	0	0.17	0	0.05	0	0.11	0	0	0	0	0
Vfaba.Tiffany.R1.6g122720	4.03	1.76	2.61	5.48	5.83	4.43	0.56	0.23	0.46	0.32	0.68	0	0	0	0	2.89	2.77	1.12	0	0	0	0.13	0.13	0
Vfaba.Tiffany.R1.3g047640	31.81	32.04	37.67	40.56	32.73	33.04	27.09	27.4	24.21	36.45	31.17	31.66	34.17	41.41	40.87	58.09	51.63	51.76	33.82	30.22	32.23	25.27	29.23	23.49
Vfaba.Tiffany.R1.1g272640	495.68	533.59	478.9	555.9	541.21	515.76	303.77	302.22	306.9	7.68	5.61	8.25	903.57	960.42	993.19	237.75	247.43	248.65	322.54	298.97	304.18	90.38	82.3	86.06
Vfaba.Tiffany.R1.4g128400	10.37	12.19	12.4	17.66	17.81	15.95	25.29	24.24	27.61	34.73	37.15	37.36	19.73	15.96	16.1	19.21	20.82	18.21	24.35	20.39	24.95	14.31	17.1	15.94
Vfaba.Tiffany.R1.2g069120	0.13	1.01	0.25	0.56	0.13	0.25	2.99	2.79	4.14	0	0	0	0	0.13	0.13	0	0	0.38	7.68	6.14	6.64	0	0	0
Vfaba.Tiffany.R1.2g087520	57.08	57.66	56.77	57.45	54.33	58.82	28.88	29.06	28.86	24.08	25.27	22.52	55.84	57.24	58.33	44.65	40.49	44.97	18.62	18.02	19.71	15.97	17.03	15.82
Vfaba.Tiffany.R1.2g187200	22.64	21.91	23.99	24.41	26.49	23.43	8.03	8.79	8.93	11.16	11.51	10.31	21.3	20.9	22.49	29.65	31.79	31.55	10.73	9.47	10.53	7.58	6.96	7.03
novel584	0	0	0	0	0	0	0	0	0	0	0	0	5.59	7.4	8.82	4.62	5.93	6.16	0	0.87	0	0.47	0	0.93
novel16827	0.99	1.71	0.77	1.42	1.48	3.62	4.21	4.73	3.22	7.58	9.34	5.83	1.91	0.89	1.27	2.16	1.79	0.86	2.94	2.26	2.97	3.62	3.78	2.97
Vfaba.Tiffany.R1.1g190480	0.04	0	0	0.09	0.04	0	0.04	0	0	0	0	0	0.16	0.04	0.08	0.31	0.16	0.23	0.04	0	0.08	0	0	0.04
novel601	0.41	0.12	0.35	0.58	0.54	0.47	0.23	0.35	0.58	0.86	0.55	0.75	13.43	11.01	10.9	8.12	7.15	8.04	1.27	1.81	1.06	2.64	3.06	2.56
Vfaba.Tiffany.R1.2g147800	0.83	0.87	1.27	0	0	0	115.56	135.42	120.49	56.87	60.6	69.63	0	0	0	0	0	0	163.19	159	136.01	205.23	204.2	216.22
Vfaba.Tiffany.R1.1g013080	0.08	0	0	0	0	0	0	0.09	0	0	0	0	0	0	0	0	0	0	0.18	0	0.18	0	0	0
novel13025	0	0	0	0	0	0	0	0	0	0	0	0	0.46	0.5	0	0	0	0	1.02	0.91	1.45	0	0	0.48
Vfaba.Tiffany.R1.1g291000	0	0	0	0	0	0	0	0	0	0	0	0	0	0	0	0	0	0	0	0	0	0	0	0
novel3559	0.24	0	0.35	0	0	0	0	0.12	0	0	0	0	0	0	0	2.2	1.29	1.41	0	0	0	1.32	1.56	1.08
novel5476	0.21	2.31	0.21	0.7	0	0.21	2.65	2.09	1.85	3.01	1.71	3.07	0	0	0	1.05	1.69	0.85	0.23	0.41	0	0.63	0	0.42
Vfaba.Tiffany.R1.4g001040	4.43	4.72	3.89	3.29	4.19	4.45	0.6	0.18	0.61	0	0	0	4.43	5.85	5.53	2.46	2.38	1.76	0.09	0.26	0.26	0.26	0	0
Vfaba.Tiffany.R1.3g034880	0	0	0	0	0	0	0	0	0	0	0	0	0	0	0	0	0	0	0	0	0	0	0	0
Vfaba.Tiffany.R1.6g106920	10.95	10.79	11.94	6.96	8.83	8.49	1.88	2.29	3.02	4.41	3.76	4.85	7.88	7.4	7.23	10.55	11.67	9.77	3.3	3.16	4.26	2.01	2.91	2.3
Vfaba.Tiffany.R1.5g001560	1.36	1.56	1.57	1.57	2.41	1.7	3.26	4.21	3.72	5.01	6.06	4.92	0.75	0.67	0.61	0.55	1.02	0.81	1.5	1.35	1.47	1.57	1.19	1.15
novel12668	4.36	4.19	4.32	5.61	5.53	6.57	6.93	5.99	5.58	3.5	4.35	2.58	8.59	7.16	6.25	4	9.16	7.68	9.69	9.73	8.51	6.93	3.3	3.69
Vfaba.Tiffany.R1.2g021080	3.5	4.13	4.21	6.85	5.2	6.78	4.36	4.62	2.83	5.02	6.51	6.37	2.61	2.1	3.07	5.11	5.9	7.18	3.75	4.31	5.12	4.48	2.52	2.85
Vfaba.Tiffany.R1.1g327960	2.88	2.79	2.52	3.05	3.3	3.56	1.84	2.35	1.42	1.44	1.81	1.56	2.47	2.36	2.44	2.14	2.69	2.99	1.48	2.05	1.28	1	0.99	0.83
Vfaba.Tiffany.R1.2g047640	17.35	15.82	17.88	13.61	12.76	13.26	6.21	5.88	6.06	5.82	5.85	5.35	13.48	12.87	12.63	24.27	22.7	24.09	5.49	5.79	6.83	4.52	4.96	4.28
Vfaba.Tiffany.R1.2g112680	89.1	67.71	61.17	27.16	19.42	28.42	12.12	11.67	15.92	1.73	0.19	0.83	631.78	640.66	680.64	142.13	157.64	160.88	27.09	31.35	25.34	26.26	30.53	25.34
Vfaba.Tiffany.R1.6g077800	0	0	0.17	0	0	0.34	0	0	0	0	0	0	0	0	0	0	0	0	0	0	0	0	0	0
Vfaba.Tiffany.R1.6g007200	92.01	90.68	91.4	57.08	59.38	63.89	39.43	38	39.04	50.21	48.38	45.97	64.11	60.05	63.1	41.51	39.28	34.93	18.44	17.39	21.89	22.28	22.15	22.04
Vfaba.Tiffany.R1.4g092160	29.84	33.36	34.54	25.07	24.2	26.87	26.3	29.36	26.62	33.84	34.14	34.7	37.24	36.17	35.12	31.37	28.42	27.68	26.19	26.36	26.64	31.5	32.78	32.44
Vfaba.Tiffany.R1.1g240800	24.73	26.34	27.73	24.16	19.62	27.11	24.81	27.78	21.26	14.45	18.75	13.5	27.29	29.28	32.78	17.39	18.92	21.86	25.15	27.56	22.7	24.47	23.2	25.11
Vfaba.Tiffany.R1.1g188520	0	0	0	0	0	0	0	0	0	0	0	0	0	0	0	0	0	0	0	0	0	0	0	0
novel15151	0	0	0	0.21	0.38	0.28	0	0	0.05	1.17	1.08	0.65	0	0	0	0	0	0	0	0	0	0	0	0
Vfaba.Tiffany.R1.1g407920	46.98	50.74	51.11	40.6	40.6	39.22	25.77	24.67	25.26	33.83	34.91	33.4	35.9	35.33	35.61	34.24	33.81	38.38	18.13	17.8	16.74	24.48	23.9	22.59
novel11212	0.81	0.19	0.49	0.35	0.25	0.24	5.79	6.04	5.18	9.01	7.96	8.44	0	0	0.07	0	0	0.06	0	0	0	0	0.06	0
Vfaba.Tiffany.R1.Ung042280	0	0	0	0	0	0	0	0	0	0	0	0	0	0	0	0	0	0	0	0	0	0	0	0
Vfaba.Tiffany.R1.6g139520	49.77	48.94	52.51	40.88	38.99	37.97	35.35	30.23	37.26	22.69	20.53	25.72	50.26	50.54	53.45	35.71	46.68	41.55	32.15	31.95	31.92	30.36	31.55	33.42
Vfaba.Tiffany.R1.2g009800	0.8	0.45	0.65	0.17	0.31	0.3	0	0.1	0.05	0.85	0.48	0.49	0.65	0.52	0.75	0.96	0.66	0.91	0	0	0	0	0.05	0
Vfaba.Tiffany.R1.1g155160	0	0.07	0.14	0	0.07	0	0.14	0	0	0	0	0	0	0	0.07	0	0	0.14	0.08	0.07	0	0	0.07	0.14
Vfaba.Tiffany.R1.3g045200	23.28	22.68	24.05	31.56	31.38	28.47	8.77	9.23	9.02	6.97	6.4	8.18	18.73	18.52	20.15	22.25	18.58	20.51	6.4	5.56	5.85	4.75	4.86	5.27
Vfaba.Tiffany.R1.4g132120	0	0	0	0	0	0	0	1.18	0	1.14	0	0	0	0	1.23	1.22	0	0	5.01	5.54	3.68	0	4.74	0
Vfaba.Tiffany.R1.5g075760	0	0	0	0	0	0	0	0	0	0	0	0	0	0	0	0.27	0.27	0	0	0	0	0	0	0
Vfaba.Tiffany.R1.1g295800	8.64	8.45	8.18	9.51	10.72	9.63	19.09	20.94	21.23	24	21.86	23.46	5.77	6.12	6.45	12.95	12.2	12.62	15.76	18.76	19.19	23.77	24.33	23.95
Vfaba.Tiffany.R1.1g225120	0	0	0	0	0	0	0	0	0	0	0	0	0	0	0	0	0	0	0	0	0	0	0	0
novel3568	8.43	8.31	9.55	14.05	11.88	13	51.72	50.66	54.11	101.55	108.55	106.91	13.21	11.45	9.89	9.08	8.81	7.7	66.01	63.66	65.82	33.9	38	36.86
novel14474	0	0.06	0	0.1	0.09	0	0	0	0	0	0	0	0	0.19	0	0.11	0.22	0.32	0	0	0.11	0	0	0
Vfaba.Tiffany.R1.3g171960	6.34	5.74	6.97	7.78	7.22	6.63	14.89	14.22	12.46	10.76	11.81	12	7.02	7.52	7.42	29.75	30.03	28.6	18.26	18.78	17.01	15.48	14.67	15.02
novel668	0	0	0	0	0	0	0	0	0	0.05	0	0.05	0.09	0.09	0.24	0.05	0.28	0.09	0.05	0	0.05	0	0	0
Vfaba.Tiffany.R1.1g295880	0	0	0	0	0	0	0	0	0	0	0	0	0	0	0	0	0	0	0	0	0	0	0	0
Vfaba.Tiffany.R1.1g316120	0.87	1.17	0.93	0.58	1.49	0.76	7.34	7.36	8	0.75	1.1	1.3	0.58	0.78	0.43	0.23	0.43	0.36	2.91	2.44	2.87	1.46	1.58	1.53
Vfaba.Tiffany.R1.1g352480	29.24	36.95	32.64	41.36	35.22	33.35	14.79	16.41	15.69	5.94	4.28	6.06	69.94	60.02	72.83	10.23	9.6	13.44	8.88	3.2	5.8	4.31	6.38	8.7
novel5556	8.41	6.61	6.35	7.02	8.11	8.63	6.98	7.36	7.57	10.67	11.04	13.06	2.96	2.97	3.04	11.77	12.7	11.15	3.02	1.57	1.87	0.75	0.84	1.13
novel19	6.58	5.27	6.77	0.95	0.9	0.82	2.39	0	1.65	0.85	4.26	2.54	0	0	0	0.88	0.86	1.77	0	0	0	0.71	0	0
Vfaba.Tiffany.R1.1g364600	4.79	5.12	5.34	4.97	4.73	4.65	12.73	12.18	13.53	4.7	4.13	5.02	4.04	5.55	5.31	6.23	7.1	8.15	11.55	11.03	10.75	11.92	10.86	11.59
novel383	6.44	7.83	6.95	12.31	12.56	12.57	10.52	10.4	11.45	39.33	37.21	45.74	5.59	4.9	6.3	8.61	8.5	9.29	6.17	7.22	7.04	8.38	8.56	7.66
novel16566	0.44	0.74	0	0.55	0.36	0.36	0	0.18	0.47	0.71	0	0.16	0.42	0.16	0	0.26	0.24	0.43	0	0.29	0.16	0.52	0.24	0
Vfaba.Tiffany.R1.5g038440	14.97	13.61	12.84	13.7	17.83	16.22	32.69	29.63	28.63	19.74	15.82	21.16	21.98	19.77	18.96	28.28	26.55	29.48	20.47	18.48	21.47	22.34	22.47	20.87
Vfaba.Tiffany.R1.1g399120	24.62	24.84	29.1	27.57	30.12	26.96	19.34	20.59	13.49	17.46	19.33	15.28	17.58	20.76	19.93	27.42	25.53	24.96	14.08	11.32	16.85	18.25	19.13	17.67
Vfaba.Tiffany.R1.5g123360	22.57	25.88	24.64	46.74	45.52	45.23	50.34	52.09	49.17	79.4	81.97	75.7	25.37	25.33	26.01	51.43	46.1	50.89	39.93	44.97	42.98	27.83	30.14	28.37
novel15033	2.01	3.78	0	0	0	0	1.65	1.85	1.74	0	0.79	0	2.03	6.66	7.84	4.03	6.98	1.44	0	0	0	0.72	0	0
novel12994	1.64	1.71	3.33	1.4	1.31	1.63	0.81	2.53	0.82	1.7	2.1	2.15	1.63	1.33	0.88	1.71	0.42	2.58	3.16	1.63	1.71	0.43	2.96	1.29
Vfaba.Tiffany.R1.6g024920	0	0	0	0	0	0	0	0	0	0	0	0	0.05	0.06	0	0	0	0.06	0.06	0	0.06	0	0	0
novel6686	0	0	0.2	1.33	1.83	1.96	0.2	0.3	0.2	1.25	1.48	1.32	0	0	0	0	0	0	0	0	0	0	0	0
Vfaba.Tiffany.R1.2g182480	0	0	0	0	0.37	0	0	0	0	0	0	0	0	0	0	0	0.72	0	0	0.46	0	0	0	0
Vfaba.Tiffany.R1.2g143600	1.23	1.71	0.98	1.52	1.94	2.05	1.04	1.37	1.28	1.01	0.93	0.86	1.12	1.18	0.96	1.24	1.17	1.13	0.96	0.48	0.7	0.56	0.59	0.54
Vfaba.Tiffany.R1.5g077400	3.22	2.58	0.83	0	1.77	0	90.7	85.73	106.45	5.74	10.51	3.33	1.6	0	0	1.73	5.88	4.34	87.58	89.13	68.35	121.05	91.89	99.04
Vfaba.Tiffany.R1.1g240120	15.06	15.7	17.31	15.41	14.18	17.02	8.9	9.85	9.58	10.82	7.89	10.08	14.16	11.99	12.67	15.22	15.59	17.72	6.55	8.78	9.26	8.07	7.16	8.19
Vfaba.Tiffany.R1.1g207800	0.67	0.27	0.53	0	1.1	0.26	0	0	0	0	0	0	0.79	0.28	0	0.27	0	0	0	0	0	0	0	0
novel15071	0	0.29	1.14	0.64	0.3	0.28	0.28	0.29	0.28	0	0	0.6	0.56	0	0	0.58	0.87	0	2.49	1.69	0.88	0.29	0.29	0
novel942	0.27	0	0.54	0.37	0	0	8.81	5.8	9.66	1.09	0.97	1.2	0	0	0	0	0	0.28	9.24	8.42	5.65	2.76	2.24	1.2
Vfaba.Tiffany.R1.4g007280	13.51	13.49	13.9	12.28	12.29	12.68	13.18	12.89	11.74	11.75	12.17	12.11	14.21	13.61	15.09	10.75	11.09	10.59	9.12	8.38	8.86	8.07	8.83	8.8
Vfaba.Tiffany.R1.1g016280	0	0	0.41	0	0.86	0.4	0	0	0	0	0	0	0.4	0	0	0	0	0	0	0	0	0	0	0
Vfaba.Tiffany.R1.3g156240	0	0	0	0	0	0	0	0	0	0	0	0	0.43	0	0	0	0	0	0	0	0	0	0	0
Vfaba.Tiffany.R1.6g149520	20.63	20.4	19.74	21.13	21.58	19.47	24.82	24.6	23.63	33.33	33.9	36.12	13.69	14	12.76	22.43	21.77	22.71	19.13	18.08	17.08	15.05	14.64	17.67
Vfaba.Tiffany.R1.5g151160	4.58	4.09	3.78	0.84	1.25	0.68	0	0	0	0	0	0	1.34	1.12	1.3	0	0.06	0.14	0	0	0	0	0	0
novel1387	0.76	0.92	1.52	1.36	1.88	1.83	1.96	1.38	0.3	0.95	0.47	0.65	3.64	3.01	3.23	5.4	6.35	6.97	1	1.21	1.24	2.63	4.77	5.58
Vfaba.Tiffany.R1.2g106200	1.83	2.3	1.77	1.7	2.03	1.4	44.47	44.08	42.32	54.09	52.91	49.19	2.56	2.89	2.86	3.67	3.23	3.7	54.23	52.36	53.82	54.85	53.92	53.69
novel15491	4.97	3.3	1.84	8.26	8.21	7.19	3.1	4.19	1.81	0.93	3.23	1.42	3.15	3.42	4.39	13.74	11.67	10.47	1	0.45	0	3.82	3.73	2.38
novel14977	574.53	569.97	714.43	432.46	456.97	440.93	311.2	338.49	315.46	155.11	139.71	146.07	571.41	591.48	517.22	316.76	297.77	319.29	375.23	372.94	378.37	525.7	444.76	405.58
Vfaba.Tiffany.R1.1g323920	93.58	75.44	91.57	46.72	43.94	47.71	10.48	12.79	9.26	1.38	1.37	1.41	75.77	70.52	71.98	50.45	58.04	48.83	9.68	6.82	9.06	12.27	10.58	12.04
novel3486	0	0	0	0	0	0	0	0	0	0	0	0	6.38	7.41	7.73	0	0	0	0	0.42	0.88	0	0	0
novel14642	0	0	0	0	0	0.08	0	0	0.16	0	0	0	0.27	0.22	0.59	2.52	2.88	1.86	0	0.07	0	6.99	5.23	5.16
Vfaba.Tiffany.R1.6g043960	0	0	0	0	0	0	0	0	0	0	0	0	0	0	0	0	0	0	0	0	0	0	0	0
Vfaba.Tiffany.R1.6g127840	27.48	28.04	31.23	28.11	28.88	25.59	87.43	93.38	81.91	46.36	46.77	46.62	35.34	33.65	34.39	22.33	19.55	23.81	112.31	105.41	114.54	103.6	97.91	102.36
Vfaba.Tiffany.R1.4g088400	4.51	5.06	6.02	5.9	5.71	5.95	6.17	6.79	6.12	7.4	7.18	7.19	6.42	6.23	7	3.65	5.26	6.54	3.85	4.62	5.07	5.66	5.15	4.41
novel3689	4.27	4.39	3.73	5.16	3.93	4.99	6.97	8.08	7.17	10.28	10.28	12.14	0.4	0.54	0.55	2.1	1.85	1.66	0.13	0.32	0.32	0.93	0.93	0.53
Vfaba.Tiffany.R1.Ung023680	0	0	0	0	0	0	0	0	0	0	0	0	0	0	0	0	0	0	0	0	0	0	0	0
Vfaba.Tiffany.R1.2g036240	670.85	759.13	755.96	975.24	1067.26	939.46	380.68	349.48	377.6	533.76	570.34	534.86	773.39	789.08	763.81	872.3	819.93	845.14	462.15	530.76	497.8	466.48	445.92	430.37
Vfaba.Tiffany.R1.6g041000	9.45	10.43	10.83	14.49	14.74	14.65	0.83	0.9	0.94	1.75	1.87	1.85	9.12	12.6	8.67	22.39	24.69	23.42	3.7	3.45	2.69	1.91	1.46	2.36
Vfaba.Tiffany.R1.5g004760	0	0	0	0	0	0	0	0	0	0	0	0	0	0	0	0	0	0	0	0	0	0	0	0
Vfaba.Tiffany.R1.2g155120	1.24	0	0.63	0	0	0.61	0	0.64	0	0	0.84	0	0	0.68	1.34	0	0.73	0.74	0.96	0	0	0	0	0
Vfaba.Tiffany.R1.4g063160	0	0	0	0	0	0	0	0	0	0	0	0	0.27	0	0	0	0	0	0	0	0	0	0	0
Vfaba.Tiffany.R1.1g086920	135.48	146.85	152.46	122.92	130.16	145.33	57.65	46.84	45.33	16.16	17.54	14.87	148.85	160.87	160.13	108.9	107.39	99.18	37.77	50.45	44.09	57.16	43.54	57.2
Vfaba.Tiffany.R1.3g018320	0	0	0	0	0	0	0.18	0	0.18	0	0.17	0	0	0	0	0	0	0	0	0.25	0	0	0	0
Vfaba.Tiffany.R1.3g114000	0.14	0	0.15	0	0	0	0.14	0	0.14	0	0	0	0	0	0	0	0	0	0	0	0	0	0	0
novel3728	0.34	0.18	0.33	0.65	0.09	0.26	0.83	0.74	0.48	0.36	0.81	0.46	0.38	0.24	0.29	0.45	0.19	0	0.24	0.17	0.09	0.48	0.66	0.7
Vfaba.Tiffany.R1.6g134080	1.05	0.49	0.72	0.38	0.31	0.07	0.91	1.05	1.33	0.2	0	0.22	0.45	0.43	0.22	0.35	0.4	0.17	0.23	0.49	1.14	0.36	0.49	0.36
Vfaba.Tiffany.R1.4g165880	16.49	17.7	17.84	27.21	25.4	28.45	21.2	21.33	22.92	32.67	37.46	38.27	7.63	6.37	7.57	29.86	32.43	31.78	10.47	10.61	10.33	10.01	9.31	11.31
Vfaba.Tiffany.R1.6g147120	1.55	1.54	1.71	1.05	0.92	1.16	0.48	0.51	0.32	0.95	1.16	0.92	2.86	2.72	2.49	6.93	6.85	7.57	1.74	2	2.19	0.27	0.08	0.16
Vfaba.Tiffany.R1.1g285400	14.57	12.39	11.88	19.52	18.64	9.26	13.09	19.74	20.92	13.74	13.5	6.42	27.9	16.43	17.14	27.19	26.24	29.56	19.75	15.44	17.03	13.84	19.79	14.81
Vfaba.Tiffany.R1.1g004720	5.75	4.39	5.57	6.48	6.86	6.63	3.96	3.87	3.33	5.29	4.68	3.59	6.85	5.46	6.55	9.73	7.87	8.32	4.36	2.25	3.55	3.99	4.33	3.69
novel431	3.68	3.89	3.62	3.01	0.69	2.35	2.56	2.83	2.4	1.34	1.84	2.29	0	0.85	0	1.14	0	0	0.69	0.9	0.43	0	0	0
Vfaba.Tiffany.R1.1g039400	4.04	2.93	2.87	0.46	0	1.21	0	0	0	0	0	0	0.4	0	0	2.53	1.66	1.27	0.44	0	0	0.85	0	1.69
Vfaba.Tiffany.R1.1g202640	0	0	0	0	0	0	0	0	0	0	0.16	0	0	0	0	0	0	0.09	0	0	0	0	0	0
Vfaba.Tiffany.R1.4g095320	31.16	31.46	32.35	33.82	32.99	33.48	14.83	14.36	14.17	11.51	10.84	11.68	26.99	28.19	26.03	26.08	27.58	26.57	9.24	9.65	9.78	6.29	7.02	6.76
novel14965	1.98	2.75	1.55	0.08	0.08	0.21	10.95	12.47	12.93	22.94	22.54	22	7.68	1.7	2.83	1.2	3.14	4.92	10.81	14.48	11.87	27.24	31.44	21.68
Vfaba.Tiffany.R1.Ung034280	0	0	0	0	0	0	0	0	0	0	0	0	0	0	0	0	0	0	0	0	0	0	0	0
Vfaba.Tiffany.R1.4g079320	0	0	0	0	0	0	0	0	0	0	0	0	0	0	0	0	0	0	0	0	0	0	0	0
Vfaba.Tiffany.R1.3g131400	4.89	5.48	5.55	4	3.96	5.57	3.81	3.48	3.17	1.66	2.76	2.4	2.11	3.03	1.27	9.8	8.36	11.59	1.59	2.11	4.04	1.61	1.74	2.29
Vfaba.Tiffany.R1.4g043560	890.43	939.65	946.59	573.12	584.59	561.17	43.28	45.89	48.14	82.01	78.19	70.22	721.83	683.33	718.24	494.11	489.28	486.51	38.42	45.96	43.46	32.63	37.06	30.54
Vfaba.Tiffany.R1.3g177120	0	0	0.44	0.07	0	0.03	2	1.8	1.15	4.15	4	4.73	0	0.31	0	0.01	0.09	0.18	3.19	1.98	2.22	5.65	4.01	4.9
Vfaba.Tiffany.R1.1g022280	9.54	8.09	7.76	10.66	9.68	9.08	4.77	5.34	5.01	4.93	5.36	5.83	6.22	6.44	5.4	12.53	12.77	12.72	3.22	3.74	3.32	3.31	3.28	3.74
Vfaba.Tiffany.R1.6g107000	2.65	3.14	3.85	6.47	6.83	3.78	3.36	4.67	4.93	4.32	6.61	9.58	3.4	0.41	0.41	4.34	2.73	3.57	1.67	1.13	1.19	3.18	1.17	1.98
Vfaba.Tiffany.R1.1g082360	0	0	0	0	0	0	0	0	0	0	0	0	0	0	0	0	0	0.07	0	0	0	0	0	0
novel14564	0	0	0	9.81	9.89	8.45	0	0	0	3.81	3.72	3.8	3.24	3.12	3.2	11.29	12.55	13.98	0.34	0.77	0.7	1.64	1.33	1.33
novel5739	0	2.95	1.54	0.9	0	0	0	0	0	0	0.72	0	0	0	0.77	0	0	0	0.94	0	0.78	0.57	0.68	0.79
Vfaba.Tiffany.R1.5g082440	0	0	0	0	0	0	0	0	0	0	0	0	0	0	0	0	0	0	0	0	0	0	0	0
novel9108	1.95	2.14	2	4.94	4.91	4.4	0.88	0.42	0.53	0.68	0.75	0.76	0.12	0	0.25	1.07	1.44	0.78	0.13	0	0	0.12	0	0.06
Vfaba.Tiffany.R1.4g182560	12.49	10.94	10.57	10.07	11.62	9.08	98.44	104.76	99.33	64.9	60.67	61.34	13.05	12.15	15.19	7.27	7.97	7.25	109.24	103.19	107.04	135.77	135.19	127.6
Vfaba.Tiffany.R1.2g053880	1.42	0.58	1.15	1.28	1.49	1.99	0.28	0.87	0.85	0.3	0.88	0.6	2.55	1.81	1.52	1.17	1.75	0.59	2.18	0	0.29	0.59	0.87	0.59
Vfaba.Tiffany.R1.3g141520	13.76	15.58	15.52	18.06	20.72	18.02	36.27	32.44	35.36	45.07	45.46	48.5	14.05	13.83	13.31	17.66	19.93	16.71	17.32	14.37	15.43	25.3	24.93	26.07
novel12728	0	0	0	0	0	0	0	0	0	0	0	0	3.01	3.17	2.22	0	0.19	0	0.41	0.75	0.97	0	0.19	0
novel11681	2.71	7.94	4.08	4.38	7.53	2.37	1.49	3.11	3.27	1.9	3.21	2.04	2.23	4.04	3.64	2.34	1.79	3.24	0.65	0.88	2.35	1.32	1.19	0.62
Vfaba.Tiffany.R1.3g019400	39.62	44.24	44.93	62.74	57.26	49.42	0.82	0	0	0	0	0	21.17	18.45	19.34	43.59	27.09	41.17	1.38	0	1.31	0.44	0.43	0.44
novel10237	0	0	0	0	0	0	0	0	0	0	0	0	0	0	0	0	0	0	0	0	0	0	0	0
novel8540	12.24	10.39	10.23	5.31	5.44	5.21	13.47	13.14	11.24	12.24	16.01	11.97	0.7	0.48	0.5	9.24	9.3	8.27	4.21	3.53	3.82	2.2	2.36	3.56
Vfaba.Tiffany.R1.2g076360	142.5	149.56	149.35	117.87	111.18	114.21	18.59	20.34	18	14.33	13.05	13.72	55.45	65.7	54.26	59.45	57.71	64.45	12.09	14	12.21	12.08	12.41	11.75
Vfaba.Tiffany.R1.1g312840	0	0.11	0.06	0	0	0.14	0.11	0	0.06	0.06	0.06	0.15	0	0.35	0	0	0.12	0	0	0	0	0.06	0.06	0.06
novel13759	96.7	93.25	81.48	53.82	29.86	28.45	36.73	39.1	36.44	11.26	14.01	5.53	173.95	170.52	164.72	226.44	185.17	160.7	64.69	73.65	71.79	98.33	83.22	73.31
Vfaba.Tiffany.R1.Ung020080	47.87	44.87	45.88	58.14	57.12	53.03	24.17	24.19	24.76	10.43	10.39	9.87	70.88	71.22	72.14	35.77	35.63	34.59	29.96	26.8	28.28	13.14	13.69	12.61
novel4337	9.49	9.51	10.55	9.79	12.93	11.51	1.65	2.61	2.02	3.97	5.12	4.65	3.22	4.16	3.47	8.92	7.95	8.42	0	0.29	0.13	0.59	0.2	0.87
novel5778	13.98	0	3.98	8.56	0	0	0	0	3.56	0	6.27	11.78	3.6	8.66	0	2.36	0	7.21	0	6.12	4.16	0	0	0
novel3342	0.73	0	0	0	0.79	1.44	0	1.3	0	0.74	0	0	0	0	0.71	0	0	0	0.8	0	0	0	0	0
Vfaba.Tiffany.R1.4g091720	0	0	0.06	0	0	0	0	0	0	0	0	0	0	0	0.12	0	0	0	0	0	0	0	0	0
Vfaba.Tiffany.R1.5g096240	61.4	55.71	64.63	76.98	78.72	74.45	37.03	41.85	37.27	30.36	33.44	30.65	55.24	56.47	55.7	67.74	62.74	63.55	39.91	43.5	42.68	36.51	39.77	39.9
Vfaba.Tiffany.R1.1g341600	0	0	0	0	0	0	0	0	0	0	0	0	0	0	0	0	0	0	0	0	0	0	0	0
novel10398	1.56	1.42	1.4	0.68	1.13	0.9	4.03	3.87	3.98	3.75	3.93	3.46	3.71	2.36	3.43	3.13	3.88	3.81	3.56	3.51	3.99	2.1	2.19	2.51
Vfaba.Tiffany.R1.1g369480	0	0.18	0	0	0.16	0	0	0.08	0	0	0	0	0	1.71	0	0.17	0	0	0.64	0	0.33	0	0.16	0
Vfaba.Tiffany.R1.1g031880	36.41	33.95	32.78	35.31	34.98	33.41	25.56	22.98	26.64	28.43	29.52	26.36	35.25	32.43	32.22	47.4	51.05	44.48	26.49	23.78	27.49	18.99	18.75	21.51
Vfaba.Tiffany.R1.1g112440	33.84	34.82	34	44.07	42.29	43.03	19.86	20.81	20.56	22.17	22.6	23.75	35.69	37.8	39.47	29.42	30.06	30.43	11.59	9.51	10.9	5.97	6.53	7.09
novel3747	0.99	0.43	1.55	2.21	2.04	1.83	1.26	0.81	1.41	2.69	4.16	4.23	4.8	3.83	2.8	3.87	5.47	3.46	3.7	1.7	3.13	3.01	1.43	3.01
Vfaba.Tiffany.R1.1g232840	11.44	13.14	11.36	14.64	12.43	11.46	9.77	9.54	8.62	7.98	8.37	7.78	11.45	10.47	10.87	9.93	9.2	8.71	5.19	6.2	6.45	5.8	5	4.96
novel5300	0.1	0	0	0	0	0	0.54	0.19	0.2	0.05	0	0	3.61	4.74	2.35	9.8	9.07	9.26	2.28	3.44	3	5.66	5.45	6.49
Vfaba.Tiffany.R1.2g182840	6.3	5.96	5.56	5.72	5.11	5.2	125.03	136.3	128.29	144.75	137.84	152.71	6	6.98	6.33	6.4	5.84	5.65	218.91	219.36	229.93	306.81	301.5	297.62
Vfaba.Tiffany.R1.2g093160	43.99	45.62	43.19	50.61	44.02	43.82	18.67	20.04	18.38	29	24.37	28.08	29.11	33.13	36.15	31.49	34.77	33.34	11.36	12.29	14.18	15.89	16.89	15.91
novel1302	0.41	1.6	5.08	1.97	1.87	1.1	2.51	2.21	2.96	2.75	1.8	0.93	2.7	3.97	4.54	2.25	4.25	3.43	0.38	1.55	0.97	1.18	3.31	1.76
Vfaba.Tiffany.R1.5g079280	5.86	6.52	6.59	6.33	6.35	7.03	5.06	4.9	4.91	3.86	3.85	3.47	5.65	5.02	5.58	6.46	7.18	7.61	3.85	3.84	3.65	3.03	3.17	3.57
Vfaba.Tiffany.R1.1g363080	237.68	241.33	232.45	175.32	189.6	177.3	147.68	149.13	146.12	125.62	122.91	124.46	210.06	222.51	210.31	197.47	193.47	201.79	133	124.2	123.64	117.22	130.81	110.6
Vfaba.Tiffany.R1.3g100960	0	0	0	0	0	0	0	0	0	0	0	0	0	0	0	0	0	0	0	0	0	0	0	0
novel3023	54.88	66.92	68.72	97.01	61.66	88.9	8.53	12.11	14.83	84.97	64.97	48.8	5.35	2.08	14.02	23.55	31.73	22.91	14.82	16.12	22.05	7.47	5.31	8.06
Vfaba.Tiffany.R1.6g155400	1.77	1.63	1.93	14.93	14.31	13.99	0.61	0.54	0.37	0.39	0.73	0.69	2.1	1.6	1.78	4.58	4.65	4.59	1.23	1.38	1.29	0.05	0.02	0.02
Vfaba.Tiffany.R1.1g083720	0	0	0	0	0	0	0	0	0	0	0	0	0	0	0	0	0	0	0	0	0	0	0	0
Vfaba.Tiffany.R1.3g125840	3.57	5.36	0.66	3.68	5.14	4.21	805.94	813.22	830.52	780.55	812.42	850.29	2.27	2.08	2.79	2.69	2	3.38	487.23	447.42	436.13	590.47	567.76	557.39
Vfaba.Tiffany.R1.3g074840	4.42	6.33	6.36	8.88	7.28	10.16	1.27	1	1.37	4.64	5.45	5.25	3.83	3.77	3.23	2.28	1.91	1.41	1.19	2.26	1.99	1.1	1.4	0.6
Vfaba.Tiffany.R1.3g108720	12.64	11.48	10.88	16.61	18	16.57	49.8	52.24	48.96	60.39	58.6	55.06	15.16	13.63	14.53	24.04	22.96	23.72	65.36	67.4	69.77	72.79	75.1	72.94
novel8925	0	0	0	0	0	0	0	0	0	0	0	0	4.09	1.45	3.35	1.26	2.66	6.67	11.1	8.29	12.1	7.45	7.93	6.01
Vfaba.Tiffany.R1.4g119600	43.2	41.81	40.72	32.35	31.81	33.43	21.81	18.11	20.47	6.27	7.16	7.8	25.33	23.96	21.91	13.01	11.62	13.98	12.69	11.32	11.2	4.36	2.27	2.98
novel5572	0	0	0	0	0	0	0	0	0	0	0	0	5.47	6.1	6.76	0	0	0	0	0	0	0	0	0
Vfaba.Tiffany.R1.1g296520	20.63	23.36	20.57	30.41	30.56	28.07	129.86	123.98	131.71	117.45	105.37	119	18.99	17.24	17.09	27.61	27.31	23.13	93.09	82.39	82.12	95.01	95.4	96.79
Vfaba.Tiffany.R1.1g007400	7.08	7.86	9.15	14.46	14.06	16.56	10.3	6.79	8.81	12.88	14.27	17.77	18.56	21.39	17.28	31.36	36.96	37.81	13.77	13.62	13.63	12.44	12.03	15.11
Vfaba.Tiffany.R1.1g193080	32.85	35.31	32.71	25.28	26.54	27.57	16.32	15.95	16.02	18.12	17.63	16.12	29.4	28.81	27.33	27.33	28.06	26.19	10.06	11.41	11.77	10.74	10.45	10.52
novel94	1.46	6.68	8.04	0	2.76	5	6.36	6.06	6.12	8.61	2.43	6.61	2.94	3.96	5.9	4.96	8.79	0	0	3.68	1.82	3.56	5.72	5.65
Vfaba.Tiffany.R1.Ung007960	0	0	0	0	0	0	0	0	0	0	0	0	0	0	0	0	0	0	0	0	0	0	0	0
Vfaba.Tiffany.R1.Ung027040	199.81	211.63	217.09	177.13	190.47	186.98	115.52	119.97	106.31	69.24	69.17	68.2	240.66	248.31	264.3	167.89	167.45	168.91	136.52	127.13	132.57	88.92	95.54	88.61
novel6122	1.33	1.08	0.67	0.39	0.35	0.99	0.65	0	0	0.34	0.34	0.35	0.66	0.35	0	0.69	0.34	0	0	0	0	0.35	0	0
Vfaba.Tiffany.R1.2g175800	0	0	0	0	0	0	0	0	0	0	0	0	0	0	0	0.08	0	0	0	0	0	0	0.08	0
Vfaba.Tiffany.R1.2g038520	0	0	0	0	0.4	0.38	0	0	0	0	0	0	0	0	0	0	0	0	0	0	0	0	0	0
Vfaba.Tiffany.R1.4g068240	0.12	0.3	0.59	0.34	0.64	0.45	1.49	0.58	0.74	2.27	1.45	2.22	0.77	0.91	0.72	0.56	0.92	0.21	0.98	0.23	0.76	1.6	1.36	1.32
Vfaba.Tiffany.R1.1g118160	40.16	42.02	39.96	40.91	47.77	50.64	34.56	32.82	38.2	21.18	20.96	22.54	38.96	41.5	45.01	25.75	35.95	37.78	31.9	24.28	27.29	15.6	19.76	19.13
novel8449	0	1.73	3.28	1.86	0	0	3.01	0	3.16	0	1.54	3.19	6.22	5.41	3.47	1.74	0	5.23	1.76	6.19	5.25	0	8.38	0
Vfaba.Tiffany.R1.1g043080	23.42	24.32	26.84	17.07	18.16	18.34	20.05	20.95	18.3	21.12	21.49	18.56	29.92	29.94	32.1	118.2	126.74	125.71	20.82	18.39	18.85	38.03	36.88	34.8
Vfaba.Tiffany.R1.2g175240	0	0.13	0	0.1	0	0	22.85	23.98	22.4	41.33	39.33	41.32	0.29	0.32	0.09	0.33	0.74	0.72	11.95	11.94	11.84	9.99	10.06	11.69
Vfaba.Tiffany.R1.4g180840	4.08	0	0	2.47	1.18	1.54	23.06	20.4	17.44	34.93	45.27	42.07	1	3.88	1.3	0.28	0	0.51	12.95	13.94	10.33	3.22	4.32	5.08
Vfaba.Tiffany.R1.1g235560	0	0	0	0	0	0	0	0	0	0	0	0	0	0	0	0	0	0	0	0	0	0	0	0
novel1578	0.35	0.09	0.52	0.88	1.26	0.88	3.65	2.56	1.66	7.9	9.08	7.5	0.44	0.09	0	0.53	0.89	0.18	0.57	0.35	0.44	1.24	1.77	0.71
Vfaba.Tiffany.R1.2g089400	3.7	4.62	4.51	6.79	5.51	5.89	3.63	2.77	2.92	4.15	3.77	4.1	7.23	6.42	8.31	4.76	4.55	4.17	0.52	0.54	0.36	3.25	2.96	2.48
Vfaba.Tiffany.R1.5g083320	4.82	6.05	4.7	6.58	7.27	6.77	8.51	10.27	10.48	15.5	14.45	16.38	6.1	4.56	5.47	14.09	10.03	9.79	8.77	7.7	11.3	4.45	4.55	4.25
novel4152	3.14	1.29	1.28	1.74	2.43	2.57	4.63	4.5	4.23	19.77	18.09	24.21	0	0	0	0	0	0	0	0	0	0.13	0	0
Vfaba.Tiffany.R1.6g082600	5.53	5.75	4.46	6.37	6.13	6.18	26.94	23.86	22.89	36.99	37.14	34.99	5.02	6.75	4.14	6.43	6.1	6.33	30.28	29.02	29.42	35.69	40.69	34.98
novel6152	4.48	0	0	0	0	0	7.29	2.81	0	3.9	2.97	6.91	0	3.99	0	0	0	2	0	0	0	3.52	4.87	0
Vfaba.Tiffany.R1.2g086400	0	0	0	0.2	0	0	1.17	0.55	0.9	0.95	1.61	1.26	0.09	0	0.19	0.09	0	0	0.3	0.72	0.09	0.83	0.73	0.55
Vfaba.Tiffany.R1.3g025360	17.92	19.46	17.75	22.61	23.51	20.29	9.94	11.9	10.13	4.71	4.25	4.4	23.49	21.94	23.25	16.55	19.61	18.32	9.29	9.09	9.8	4.8	5.96	4.38
novel8984	0	0	0	0	0	0	0	0	0	0	0	0	0	0	0	0	0	0	0.43	0	0	0	0	0
Vfaba.Tiffany.R1.Ung003280	3.18	0	0	0.8	0	1.42	0.71	0	0.51	0	0.75	0	0	0	0	0	0	0	0	0	0	0	0	0
Vfaba.Tiffany.R1.4g150960	452.86	405.88	443.02	417.92	433.22	447.01	113.45	128.13	104.25	53.01	57.89	45.1	371.6	370.09	342.48	201.89	163.25	187.21	98.1	121.31	116.18	61.62	66.01	61.51
Vfaba.Tiffany.R1.1g331520	0	0	0	0	0	0	0	0	0	0	0	0	0	0	0	0	0	0	0	0	0	0	0	0
Vfaba.Tiffany.R1.1g220000	106.5	117.67	108.39	158.67	150.39	140.77	41.93	43.27	46.22	16.5	18.44	14.17	131.41	142.02	148.72	86.97	75.35	88.12	39.68	36.28	35.83	23.44	26.5	26.39
Vfaba.Tiffany.R1.3g186280	30.34	29.88	30.01	18.11	17.85	14.76	3.07	3.79	3.4	3.4	3.8	4.02	25.49	25.86	23.02	42.21	41.13	39.86	6.58	4.87	5.36	5.39	5.01	5.73
Vfaba.Tiffany.R1.2g213840	6.15	6.88	5.88	7.18	8.1	8.14	9.35	9.13	8.23	9.87	9.29	12.02	10.2	9.14	9.75	9.83	12.8	10.26	8.29	8.88	6.79	5.32	6.63	6.27
Vfaba.Tiffany.R1.4g035600	0.16	0	0.16	0	0	0	0	0	0	0	0	0	0	0	0.17	0	0	0	0	0	0	0	0	0
novel1683	2.8	3.23	4.08	0	0	0	2.88	2.97	1.21	1.27	0.5	0.52	8	5.66	5.2	0.5	0.5	0	1.33	0.24	0	0.5	0.25	0.25
Vfaba.Tiffany.R1.4g106080	57.26	54.82	58.51	25.91	24.3	29.59	0.92	0.67	1.19	2.49	1.8	3.25	93.04	91.7	88.58	272.43	282.58	278.25	7.8	7.53	6.73	24.76	27.22	26.71
Vfaba.Tiffany.R1.2g004040	7.2	6.9	7.01	5.88	4.85	4.97	6.02	4.15	6.33	1.58	1.39	1.45	6.08	5.84	7.4	5.19	4.79	5.66	4.64	5.17	4.88	3.67	3.27	4.43
novel10349	0.55	0.31	0.97	0	0	0	0.14	0.11	0.38	0	0	0	7.01	8.95	6.76	0	0	0	2.8	2.18	1.44	3.94	4.3	5.09
novel5660	0	0	0	1.18	0	0	2.92	1.62	0	3.06	3	4.64	0	3.49	0	0	0	0	3.42	16.51	11.26	0	1.62	3.4
novel8332	7.99	9.98	7.59	11.74	13.26	10.62	1.08	3.22	1.14	5.11	2.35	2.81	3.01	2.46	0.79	7.52	8.55	14.75	0.4	0.77	0	0.77	0.43	0.34
Vfaba.Tiffany.R1.1g372840	0	0.35	0	0	0	0	0	0	0	0	0	0	0	0	0	0	0.35	0.35	0.37	0	0	0	0	0
Vfaba.Tiffany.R1.3g116480	42.56	44.06	45.79	54.59	55.71	56.48	20.06	20.95	20.84	21.28	21.37	19.25	34.84	38.33	34.52	43.05	41.94	39.27	16.04	14.72	15.51	17.13	16.87	14.3
Vfaba.Tiffany.R1.1g283960	5.39	5.62	5.46	8.83	8.49	8.24	0.05	0.11	0.05	0	0	0	7.83	7.97	8.86	96.95	95.44	95.39	1.56	2.11	2.24	0.05	0.11	0.05
novel3964	4.4	3.23	1.98	2	3.8	4.19	1.99	2.08	1.52	5.79	5.62	2.96	3.25	3.17	1.77	3.45	2.8	2.68	1.8	2.34	1.77	1.99	2.76	3.61
novel1124	0	0	0	0	0	0	0	0	0	0	0	0	2.82	4.64	1.76	0	0	0	0.44	0	0	0	0	0
Vfaba.Tiffany.R1.3g100880	65.33	66.38	68.53	56.74	55.44	55.16	43.8	44.47	40.03	31.69	24.98	29.59	63.43	58.13	54.51	66.86	68.21	68.96	37.53	40.5	38.93	34.74	30.65	35.15
novel17055	10.01	19.97	10.09	16.97	14.81	32.6	3.8	10.33	8.53	32.31	13.89	26.52	19.64	18.21	13.43	11.94	6.37	6.75	2.72	8.3	3.99	2.71	5.57	4.01
Vfaba.Tiffany.R1.3g118680	0	0	0	0	0	0	0	0	0	0	0	0	0	0	0	0	0	0	0	0	0	0	0	0
Vfaba.Tiffany.R1.2g190880	7.48	7.06	9.38	12.57	10.06	9.83	5.78	6.61	6.18	4.17	5.7	5.24	9.97	7.56	6.77	19.41	16.81	19.57	3.52	3.6	4.77	4.11	4.39	3.75
Vfaba.Tiffany.R1.6g045600	5.6	11.84	4.89	9.35	7.35	8.59	1.86	3.65	4.18	5.26	3.53	4.09	0	0.34	0	0.53	0.08	0	0	0	0	0	0	0
Vfaba.Tiffany.R1.1g334000	1.04	1.14	1.36	1.63	0.92	0.95	0.33	0.52	0.52	0.15	0.4	0.2	0.8	0.63	0.75	0.67	0.77	0.43	0.36	0.38	0.43	0.48	0.38	0.48
Vfaba.Tiffany.R1.4g162320	0.51	0.53	0	0.58	1.64	1.52	0.5	0	1.02	0.52	4.15	1.06	1.01	0.55	0.55	2.68	2.63	1.08	0.56	3.03	1.07	1.08	1.05	0
Vfaba.Tiffany.R1.6g133960	0	0	0	0	0	0	0	0	0	0	0	0.12	0	0	0	0	0.23	0	0	0.11	0	0	0	0
Vfaba.Tiffany.R1.3g157680	0	0	0	0	0	0	0	0	0	0	0	0	0	0	0	0	0	0	0	0	0	0	0	0
Vfaba.Tiffany.R1.3g040280	12.12	14.69	14.08	13.6	16.29	13.77	12.32	12.95	12.4	13.02	13.14	12.26	3.08	4.03	3.91	1.28	3.21	2.36	2.35	1.99	2.57	2.46	3.03	3.62
Vfaba.Tiffany.R1.1g090240	0.54	0	0.28	0.63	0.38	0.55	15.67	17.81	16.63	25.27	24.84	26.29	0.52	0.51	1.01	4	4.5	4.31	23.23	22.22	21.42	23.68	23.6	23.7
Vfaba.Tiffany.R1.5g024960	0	0	0	0	0	0	0	0	0	0	0	0	0	0	0	0	0	0	0	0	0	0	0	0
Vfaba.Tiffany.R1.3g072640	0	0	0	0	0	0	0	0	0	0	0	0	0	0	0	0	0	0	0	0	0	0	0.24	0.05
Vfaba.Tiffany.R1.1g402280	0.53	1	0.09	2.9	1.51	1.46	0.37	0.61	0.39	0.39	0	0	0	0.41	0.96	0.38	0.62	0	0	0.49	0	0.4	0	0
Vfaba.Tiffany.R1.1g163800	1.33	1.41	1.4	0.74	0.92	0.88	0.24	0.16	0.4	0.03	0.06	0.03	0.88	1.23	0.87	0.64	0.57	0.72	0.43	0.37	0.43	0.13	0.11	0.13
Vfaba.Tiffany.R1.3g075040	0	0	0	0.04	0.11	0.14	0.2	0.31	0.27	0	0	0.07	0	0	0.04	0	0	0.07	0.07	0.14	0	0.07	0	0
Vfaba.Tiffany.R1.4g142080	0.34	0.24	0.34	0.43	0.17	0.59	0.22	0.4	0.79	0.46	0.06	0.06	0.41	0.83	0.59	0.34	0.46	0.34	0.5	0.12	0.06	0.23	0.3	0.4
Vfaba.Tiffany.R1.3g187120	0	0.16	0	0	0.25	0.08	0.16	0.16	0.08	0.08	0.25	0.26	0.24	0	0.09	0	0	0	0.26	0.24	0.16	0.49	0.08	0.81
novel1789	3.4	0	6.05	1.44	1.65	2	1.08	0.54	0.24	0.25	0.56	0.21	0.5	1.06	1.07	1.32	0.94	1.86	0.66	0.65	0.83	0	0	0
Vfaba.Tiffany.R1.1g223960	12.58	13.85	11.89	18.82	19.45	17.63	26.9	27.22	24.79	40.39	37.6	39.29	17.49	17.66	18.08	42.9	40.93	40.11	52.31	50.96	55.72	49.34	45.79	48.43
novel15437	23.23	21.37	22.97	27.1	24.38	23.75	11.17	11.25	11.85	15.9	14.3	15.85	24.57	24.62	27.5	21.53	21.29	19.51	13.92	17.21	17.38	8.86	10.47	10.64
novel1023	0	0	0	0	0	0	0	0	0	0	0	0	0	0	0	0	0	0	0	0	0	0	0	0
novel16832	3.56	4.51	2.78	5.31	2.81	4.33	0.31	0	0.62	0	0.97	0.33	6.54	6.44	8.35	23.49	33.12	32.34	1.87	2.7	3.56	0.98	0.64	2.92
Vfaba.Tiffany.R1.1g087400	0.11	0.39	0.09	0.06	0	0.02	2.54	2.19	3.54	5.26	5.36	4.71	0.06	0	0	0.11	0.12	0.34	0.42	0.33	0.28	3.46	3.03	3.49
Vfaba.Tiffany.R1.2g125440	45.07	46.92	46.94	57.26	55.33	54.22	473.42	490.41	477.27	408.52	426.13	416.03	34.41	33.63	35.1	51.74	49.13	48.72	272.72	282.98	281.67	396.1	392.6	379.13
Vfaba.Tiffany.R1.1g024480	0	0	0	0	0	0	0	0	0	0	0	0	0	0	0.26	0	0	0.25	0	0	0	0	0	0
Vfaba.Tiffany.R1.4g004040	0.06	0	0.06	0.07	0.06	0	15.74	16.17	14.64	14.8	15.82	15.22	0	0	0	0	0	0	18.59	18.29	19.9	28.12	29.18	29.61
Vfaba.Tiffany.R1.6g063600	3.15	3.9	2.53	5.23	2.32	2.45	0	1.29	0	0.5	0.74	0.64	3.51	4.46	4.26	12.97	7.89	13.55	0.99	1.05	1.57	0.59	1.44	1.39
Vfaba.Tiffany.R1.3g131080	0	0	0	0	0	0	0	0	0	0	0	0	0	0	0	0	0	0	0	0	0	0	0	0
novel8306	4.24	4.87	4.7	8.62	8.62	9.33	0.06	0	0	0	0	0	7.93	7.3	6.59	2.63	4.12	3.42	2.76	2.6	3.2	0	0	0
Vfaba.Tiffany.R1.4g107200	0	0	0	0	0	0	0	0	0	0	0	0	0	0	0	0	0	0	0	0	0	0	0	0
Vfaba.Tiffany.R1.1g214720	28.49	30.64	30.15	31.54	31.49	29.67	19.09	20.12	18.28	21.8	19.56	18.34	19.43	21.28	23.37	22.66	23.79	24.05	11.48	9.91	9.83	8.21	8.52	8.88
novel15135	6.73	8	4.7	18.33	15.23	20.34	14.81	17.85	14.76	17.71	14.25	17.73	0.2	0.25	0.17	0.33	0	0.16	6.7	7.79	8.2	0	0.17	0
novel3557	9.42	4.82	5.53	5.83	5.71	7.08	4.18	5.68	6.6	3.49	2.92	3.46	0.51	0.27	0.55	5.83	7.78	7.31	4.02	4.48	3.7	2.53	1.96	1.07
Vfaba.Tiffany.R1.3g187080	54.97	53.34	63.62	50.68	53.23	53.01	78.94	81.96	75.65	62.85	69.56	66.77	64.65	61	61.73	59.7	64.17	65.9	77.41	78.29	85.24	79.38	75.05	69.29
Vfaba.Tiffany.R1.1g014120	10.7	9.72	8.37	6.96	6.95	5.23	2.58	3.87	4.51	2.48	3.45	2.77	13.99	14.06	10.94	33.68	28.72	24.5	1.04	2.13	2.2	0	0	0
novel13428	1.12	0	0	3.14	4.47	2.01	0.84	0	0.63	11.54	8.66	9.94	6.19	5.65	5.61	1.65	1.65	2.08	5.36	0.19	4.27	6.32	7.28	7.65
Vfaba.Tiffany.R1.6g073480	43.73	45.87	47.23	29.5	33.62	32.6	18.24	18.54	18.66	0.77	0.76	0.56	37.56	40.88	41.06	23.56	21.78	23.11	18.34	18.98	16.73	22.43	26.62	22.08
Vfaba.Tiffany.R1.4g153960	0.14	0.41	0.2	0.08	0.35	0.27	0	0	0	0	0	0	0.14	0.14	0.07	0	0	0.07	0.3	0	0	0.14	0	0
Vfaba.Tiffany.R1.2g202400	0	0	0	0	0	0	0	0.3	0	0	0	0	0	0	0	0	0	0	0	0	0	0	0	0
Vfaba.Tiffany.R1.3g174040	0	0	0	0	0	0	0	0	0	0	0	0	0	0	0	0	0	0	0	0	0	0	0	0
Vfaba.Tiffany.R1.3g004640	0	0	0.44	0	0	0	0	0	0	0	0	0	0	0	0	0	0.45	0	0	0	0	0	0	0
Vfaba.Tiffany.R1.1g238080	4.72	2.69	3.41	3.18	3.93	2.27	2.43	1.15	3.02	3.75	3.73	5.22	2.83	3.57	3.22	4.05	5.8	5.23	2.69	2.64	2.7	1.55	3.26	1.36
Vfaba.Tiffany.R1.2g101280	122.4	131.38	130.92	182.23	191.83	175.2	38.36	33.14	40.82	45.37	39.93	43.85	74.1	71.35	72.03	73.57	88.47	82.16	37.66	32.53	40.05	47.43	46.6	47.59
Vfaba.Tiffany.R1.6g066800	35.08	28.81	30.34	27.54	26.37	30.32	0.4	0.95	0.67	0.28	0.42	0.29	112.13	116.33	91.71	79.42	72.81	75.53	13.81	17.58	16.41	0.41	0.41	0.55
novel8155	48.08	80.47	53.2	85.75	69.64	95.83	18.26	21.14	28.99	25.38	27.11	39.27	41.78	49.64	55.2	21.87	53.15	34.71	42.39	13.62	28.34	16.2	12.51	12.62
Vfaba.Tiffany.R1.1g034800	0	0	0	0	0	0	0	0	0	0	0	0	0	0	0	0	0	0	0	0	0	0	0	0
Vfaba.Tiffany.R1.3g151160	0.28	0.67	0.47	0.84	0.49	0.57	0.09	0.19	0.38	0.4	0.4	0.2	0.09	0.39	0.2	0.48	0.1	0.29	0	0	0	0.1	0.1	0
novel1393	2.8	1.42	2.1	1.77	2.36	3.86	0.17	0.53	0.35	0.91	0.91	0.37	0.7	0.55	0.56	1.96	1.43	1.79	0.57	0.17	0.36	0.18	0.18	0
novel14574	0	3.77	0	1.08	5.46	1.06	0	0	0	1.5	0	0	20.05	10.36	11.28	0.43	0	0.75	0	0	0	0	0	0
novel14800	10.62	3	5.61	0	0	0	2.53	0	2.7	0	0	0	0	0	0	0	0	0	0	0	0	0	0	0
Vfaba.Tiffany.R1.3g104000	0	0	0	0.14	0	0	0	0	0	0	0.22	0	0	0	0	0	0	0	0	0	0	0	0	0
Vfaba.Tiffany.R1.2g201160	514.96	484.41	506.62	176.21	173.43	172.43	52.34	57.67	56.74	25.54	24.28	23.98	286.04	301.47	285.25	356.72	366.02	365.06	38.56	49.83	44.76	10.43	15.07	12.24
novel12958	6.43	4.24	6.58	7.63	7.06	6.8	3.49	3.9	2.95	2.17	4.59	5.25	10.6	11.75	10.44	9.96	13.64	6.66	3.72	5.08	3.86	3.03	2.24	0.35
Vfaba.Tiffany.R1.4g135880	0	0	0	0	0	0	0	0	0	0	0	0	0.05	0	0	0	0	0.05	0	0	0	0	0	0
Vfaba.Tiffany.R1.3g134600	0.82	0.69	1.03	0.15	0.63	0.55	0.34	0.21	0.21	0.14	0	0.07	0.96	1.56	0.88	0.83	0.49	0.21	0	0.21	0.14	0.07	0.35	0.21
novel6251	4.46	4.52	4.16	5.66	7.23	7.9	0.74	1.65	1.19	0.78	0.47	0.95	4.9	5.75	5.86	3.48	3.64	5.62	0.16	0.74	0.76	1.21	0.6	0.91
Vfaba.Tiffany.R1.4g063880	19.87	21.36	19.42	26.19	27.31	21	13.99	18.12	16.22	21.76	23.1	22.82	14.09	13.64	15.68	16.82	19.35	14.56	9.95	14.99	11.29	12.07	10.78	14.26
novel1089	0.21	0.21	0.27	0.12	0.17	0.17	2.6	2.39	2.75	8.8	9.12	8.76	0.18	0.15	0.22	0	0	0	0.5	0.43	0.46	0.64	0.94	0.56
Vfaba.Tiffany.R1.3g130000	6.45	10.39	9.59	4.45	8.13	6.76	8.55	7.01	12.37	9.63	8.39	6.72	0	0.44	0	0	0	0	0	0	0	0	0	0
Vfaba.Tiffany.R1.3g145920	7.03	7.5	8.71	13.11	12.76	13.45	6.33	7.11	5.33	10.23	7.21	9.45	8.46	9.77	8.73	7.93	8.89	10.74	6.26	5.33	6.49	6.75	5.28	5.84
Vfaba.Tiffany.R1.1g181200	5.89	6.26	6.49	6.97	7.07	5.79	185.64	187.21	185.11	297.09	302.17	304.1	10.25	9.07	10.41	6.87	6.17	6.54	105.19	100.76	99.43	132.69	140.59	137.38
Vfaba.Tiffany.R1.1g165800	1024.95	1014.48	992.67	862.33	912.24	918.21	378.57	412.08	402.33	17.98	17.56	23.79	1192.79	1304.14	1305.54	283.29	284.41	270.13	426.75	449.23	456.4	146.38	161.28	134.14
Vfaba.Tiffany.R1.6g141720	1145.89	1231.19	1148.94	1499.26	1477	1443.65	641.91	690.32	685.1	418.45	424.67	436.98	1489.05	1569.08	1493.99	890.36	776.6	806.58	669.74	675.03	694.17	508.18	489.34	534.01
novel16524	0	0	1.66	0.99	3.74	1.64	0	0.07	0.81	3.38	1.27	0	0	0	0	1.78	0.8	0	2.6	0.82	0.89	0	0	1.88
Vfaba.Tiffany.R1.1g298160	0	0	0	0	0	0	0	0	0	0	0	0	0	0	0	0	0	0	0	0	0	0	0	0
Vfaba.Tiffany.R1.2g140680	27.36	29.44	25.97	30.67	31.03	34.72	14.56	13.46	13.28	11.49	9.99	10.38	22.7	26.02	25.37	28.47	33.12	29.52	12.34	11.72	12.45	8.99	10.36	8.37
novel542	1.39	1.32	1.29	1.28	1.41	1.15	0.47	0.4	0.56	2.25	2.3	1.63	2.12	2.3	2.3	2.33	2.79	3.03	1.53	1.01	1.33	1.39	1.09	1
Vfaba.Tiffany.R1.6g086160	7.35	2.97	6.94	6.49	7.93	13.47	4.42	2.92	3.96	6.38	5.16	4.12	1.12	3.09	3.68	2.99	4.1	2.4	1.25	0	1.2	0.6	1.17	0
Vfaba.Tiffany.R1.3g026200	37.38	38.43	36.63	42.17	36.8	39.97	18.69	18.89	20.11	49.09	42.38	44.13	47.94	49.93	48.39	108.23	115.46	103.05	60.5	48	56.92	27.95	27.53	31.4
Vfaba.Tiffany.R1.Ung036480	0	0	0	0	0	0	0	0	0	0	0	0	0	0	0	0	0	0	0	0	0	0	0	0
Vfaba.Tiffany.R1.3g044800	19.46	18.15	20.94	21.99	22.03	20.69	20.55	21.37	19.29	28.33	28.04	26.9	23.43	23.58	23.16	21.74	22.48	21.87	17.13	15.65	18.2	15.45	15.09	15.3
Vfaba.Tiffany.R1.4g125800	4.96	5.35	5.47	0.11	0.56	0.5	8.09	8.12	9.06	2.36	2.5	2.23	27.89	29.79	29.74	10.13	11.01	11.37	31.12	27.03	26.23	37.72	36.03	41.43
Vfaba.Tiffany.R1.2g203040	0	0	0.13	0.15	0	0	0	0.14	0.14	0	0	0	0	0.14	0	0.27	0	0	0	0	0.14	0.14	0.14	0.14
Vfaba.Tiffany.R1.2g107120	35.8	32.91	37.55	33.87	40.04	15.73	39.15	36.01	32.09	28.8	24.47	27.04	46.83	53.6	51.4	41.62	55.69	46.48	29.48	26.75	30.41	22.49	27.82	25.82
Vfaba.Tiffany.R1.5g102040	0	0	0	0	0	0	0	0	0	0	0	0	1	0	0	0.35	0.69	0.35	0	0	0	0	0	0
Vfaba.Tiffany.R1.1g295840	0	0	0	0	0	0	0	0	0	0	0	0	0	0	0	0	0	0	0	0	0	0	0	0
Vfaba.Tiffany.R1.5g130120	104.16	100.97	101.08	178.98	159.33	160.32	53.21	54.35	53.17	61.14	57.01	57.42	75.94	83.32	88.57	69.59	68.63	76.59	55.66	50.67	55.94	38.71	42.13	37.26
novel15439	0.01	0	0	0.41	0.63	0.86	0	0	0	2.32	2.13	2.31	0	0.1	0	0	0	0	0	0	0	0	0.06	0
Vfaba.Tiffany.R1.3g130480	88.46	78.94	94.47	98.45	88.78	82.36	90.96	96.77	91.75	59.06	51.33	52.64	103.5	97.51	100.11	72.81	67.88	62.26	66.57	69.55	71.09	60.46	64.09	62.9
Vfaba.Tiffany.R1.1g272680	0.44	0.49	0.5	0.34	0.31	0.5	59.78	62.83	62.35	65.91	61.92	65.58	0.23	0.34	0.27	0.43	0.37	0.52	29.77	29.67	30.09	34.23	34.89	34.37
Vfaba.Tiffany.R1.1g015640	30.88	34.53	34.39	30.55	30.42	28.88	21.94	23.97	21.74	19.29	18.37	18.82	35.38	36.48	35	30.34	31.84	27.13	19.89	18.86	20.2	19.1	17.39	17.81
Vfaba.Tiffany.R1.6g038360	77.67	86.51	79.88	75.53	78.13	78.57	34.41	36.13	31.7	3.15	3.33	3.12	80.93	81.69	81.82	32.53	33.13	38.92	27.98	24.27	25.16	16.99	16.37	15.7
Vfaba.Tiffany.R1.4g056400	0	0	0	0	0	0	0	0	0	0	0	0	0	0	0	0	0	0	0	0	0	0	0	0
Vfaba.Tiffany.R1.4g164200	15.27	15.88	16.12	12.43	13.8	13.19	4.03	5.21	3.86	2.17	1.46	1.54	15.46	14.17	16.05	18.67	18.92	16.56	3.77	4.01	3.46	3.45	3.69	3.86
Vfaba.Tiffany.R1.5g073400	0	0	0.12	0	0	0	0.67	1.55	1.67	0.42	0.21	0.19	0	0	0	0.12	0.14	0.12	0.59	0.1	0.28	0.2	0.2	0.42
Vfaba.Tiffany.R1.2g207400	0	0	0	0	0.26	0	0	0	0	0	0	0	0	0	0	0.51	0.65	0.39	0	0	0.13	0.13	0.13	0
Vfaba.Tiffany.R1.1g060760	8.1	8.55	7.64	9.94	9.41	10.29	7.06	6.22	7.22	4.13	3.45	4.61	7.12	7.55	7.57	23.21	24.46	25.03	1.89	2.5	1.98	3.46	2.77	3.31
novel497	33.8	34.69	34.19	18.95	18.24	13.08	0	0	0	0	0	0	22.7	22.15	24.48	1.67	1.52	2.59	0	0	0	0	0	0
novel15089	0.34	0.35	0	4.2	2.13	2.01	0.66	0.44	0	1.05	1.06	2.48	0.34	0	0	0	0.35	0	0.37	0.15	0	0	0	0.55
Vfaba.Tiffany.R1.4g109360	0.88	0.94	3.33	2.66	0.66	1.56	0.82	0.59	1.07	1.03	0.89	0.71	0.09	0.07	0.81	0	0	2.05	0.9	0.48	0	0.32	0	0
Vfaba.Tiffany.R1.1g340040	35.63	31.3	30.52	22.86	22.54	22.65	1.49	2	1.6	0.23	0.32	0.39	21.36	22.47	20.68	10.3	10.72	10.27	0.99	0.89	1.09	0.75	0.67	0.53
Vfaba.Tiffany.R1.1g209200	0	0	0	0	0	0	0	0	0	0	0	0	0	0	0	0	0	0	0	0	0	0	0	0
Vfaba.Tiffany.R1.3g170560	2.03	1.88	1.67	1.22	1.08	1.29	3.48	3.56	3.37	7.1	8.64	9.24	1.32	1.64	2.05	1.1	0.62	1.42	10.66	10.75	12.7	0.26	1.29	0.79
Vfaba.Tiffany.R1.1g095320	0	0	0	0	0	0	0	0	0	0	0	0	0	0	0	0	0	0	0	0	0	0	0	0
Vfaba.Tiffany.R1.2g080080	1.25	1.76	1.77	2.37	2.04	2.24	4.47	4.68	4.47	2.53	2.97	3.15	0.66	0.7	0.82	1.59	1.81	1.73	3.83	3.65	4.21	3.71	3.9	4.32
Vfaba.Tiffany.R1.2g050320	15.11	18.65	15.22	7.63	7.45	9.39	437.39	446.7	446.26	714.23	707.39	725.66	9.08	6.97	7.83	6.24	7.22	7.08	160.39	157.23	157.66	106.93	97.74	101.05
novel5996	8.19	7.95	9.74	9.46	9.18	11.62	2.96	3.09	4.34	1.31	1.15	1.31	5.06	6.18	5.47	6.78	8.31	7.73	6.29	5.48	6.02	4.39	4.5	4.24
novel6111	899	871.6	833.98	598.09	609.5	622.51	151.81	161.82	152.15	35.32	40.78	41.14	880.5	878.58	847.82	582.41	475.45	482.2	110.06	113.98	112.4	80.68	86.74	71.9
novel477	5.69	7.46	6.07	3.51	4	5.15	0.55	0.19	0	1.53	0.76	0.59	12.1	11.75	13.52	2.25	1.5	3.2	2.21	1.28	1.69	0	0.19	0
Vfaba.Tiffany.R1.1g403760	0	0	0	0	0	0	0	0	0.59	0	0	0	0	0	0	0	0	0	0	0	0	0	0	0
novel8759	5.34	7.91	4.64	3.47	4.45	3.04	7.95	13.31	9.95	13.4	8.98	9.6	4.93	2.46	5.34	4.37	5.49	4.79	2.52	1.14	1.99	1.96	0.78	1.59
novel123	0	0.18	0	0.39	0	0	1.04	0.18	0.35	1.1	0.91	0.93	0	0	0	0	0	0	0	0.17	0	0	0.18	0.18
Vfaba.Tiffany.R1.3g091600	0	0	0	0	0	0	0	0	0	0	0	0	0	0	0	0	0	0	0	0	0	0	0	0
Vfaba.Tiffany.R1.2g157080	31.97	31.76	30.09	24.89	24.06	23.05	39.44	40.42	36.05	32.1	35.44	32.58	36.51	37.32	35.88	40.49	41.34	44.21	38.33	40.34	36.55	31.23	35.13	36.63
Vfaba.Tiffany.R1.3g063160	0	0	0	0	0.43	0.2	0	0	0	0	0	0	0	0	0	0	0	0.21	0.22	0.2	0	0	0	0
novel17201	3.75	2.34	3.02	5.09	4.01	5.81	2.11	1.53	2.2	5.24	5.9	3.79	1.45	0	1.6	4.7	1.53	0.79	0	0	0	0.79	2.3	0.79
Vfaba.Tiffany.R1.3g050720	8.29	2.77	0	3.27	4.16	0	1.7	9.99	0	0	0	0	8.55	16.02	4.15	24.26	17.35	10.22	16.77	13.82	12.13	1.41	6.38	8.55
Vfaba.Tiffany.R1.2g212840	32.5	32.82	33.26	43.82	41.95	44.42	74.54	73.05	74.11	166.36	166.38	164.59	38.09	38.52	38.07	55.31	60.61	54.98	81.76	92.84	97.1	93.44	89.78	84.15
Vfaba.Tiffany.R1.4g120040	2.65	2.27	2.49	2.18	2.84	2.76	10.44	12.42	12.36	4.97	4.89	5.76	2.22	1.01	3.13	1.79	1.88	1.59	7.59	7.8	9.25	10.32	10.95	10.51
novel12581	0.21	0	0	0	0	0	0	0	0	0	0	0	0	0	0	0	0	0.22	0	0	0	23.87	22.95	25.49
Vfaba.Tiffany.R1.4g058440	0.06	0.17	0.23	0.17	0.14	0.14	0.14	0.21	0.18	0.19	0.13	0.13	0.32	0.28	0.43	0.27	0.18	0.21	0.07	0.08	0.11	0.02	0.06	0.09
Vfaba.Tiffany.R1.3g067640	42.75	42.35	44.99	48.22	48.18	49.09	8.09	8.36	7.81	12.21	11.93	10.08	28.22	26.44	27.53	48.27	44.69	42.34	10	11.38	12.48	13.1	9.27	12.1
Vfaba.Tiffany.R1.3g135720	45.34	51.88	52.84	51.75	53.06	50.03	32.03	32.99	34.08	12.42	11.95	11.12	54.39	58.39	59.44	31.77	28.2	28.09	25.5	28.07	28.54	22.7	23.83	23.67
novel9096	4.15	3.54	2.21	3.51	3.17	2.12	9.65	11.22	10.98	9.85	10.76	10.95	4.32	4.81	4.19	1.89	2.51	3.08	14.51	12.44	9.19	14.77	14.68	14.62
Vfaba.Tiffany.R1.5g038320	18.92	20.99	19.22	15.42	13.88	14.07	40.28	43.18	40.34	22.88	22.56	24.98	22.22	23.09	21.85	10.1	10.96	9.08	28.99	26.53	30.13	34.23	32.78	29.97
novel690	0	0	0	0	4.25	0	0	0	0	0	0	1.75	0.25	0.04	0	0	0	0.17	0	0.28	0	0	0.63	0.26
Vfaba.Tiffany.R1.1g200880	92.85	89.44	89.92	116.26	111.21	116	41.17	42.78	49.91	33.6	34.34	33.7	78.12	83.87	79.48	69.77	73.16	68.49	26.87	27.86	28.85	25.96	34.19	31.34
novel10476	7.05	6.17	7.44	12.78	11.63	10.44	6.73	5.57	7.1	13.29	14.32	13.96	1.29	1.05	0.37	3.13	1.99	1.84	1.06	0.49	1.35	1.16	1.81	0.99
Vfaba.Tiffany.R1.4g069120	78.94	78.45	73.66	74.34	68.96	64.38	40.46	42.47	43.74	23.11	22.29	22.19	97.57	101.21	95.61	120.48	109.94	111.37	60.7	61.49	60.89	37.63	40.06	33.18
Vfaba.Tiffany.R1.1g040080	5.44	6.03	6.32	8.64	8.89	8.63	10.9	10.93	10.58	17.83	19.72	18.93	4.39	5	3.75	10.07	9.34	10.73	13.62	13.29	13.94	9.72	8.97	8.74
Vfaba.Tiffany.R1.1g073800	0	0	0.11	0	0	0	12.5	12.37	10.64	5.52	6.71	6.98	0.34	0.24	0.49	0.23	0.23	0.12	3.25	5.6	3.95	4.42	3.48	4.08
novel12625	1.32	1.5	0.17	0	0	0	0	0	0	0	0	0	0	0	0	0	0	0	0.65	0.2	0.4	0.55	0.2	0.41
Vfaba.Tiffany.R1.1g100840	0.22	0	0.46	0	0	0	0.03	0	0.23	0.23	0	0	0.37	0	0	0.32	0	0.35	0.44	0	0.3	0	0	0
novel3587	8.11	7.91	8.36	11.56	10.47	12.58	1.85	2.71	2.53	3.63	2.2	1.89	6.26	7.13	6.4	4.02	2.81	3.41	0.43	1.05	0.79	0.84	0.26	1.24
Vfaba.Tiffany.R1.3g030120	2.75	4.18	3.61	4.43	5.7	7.74	0.17	0	0	0	0	0	4.8	5.94	5.31	15.93	10.7	17.57	0.19	0.17	0.18	0	0.17	0
Vfaba.Tiffany.R1.1g190160	13.37	13.57	15.56	12.43	15.93	15.11	10.65	12.74	12.56	17.17	20.27	19.08	8.6	10.22	10.12	19.85	16.66	18.6	7.73	5.78	6.79	6.53	7.35	5.9
novel8877	4.01	2.42	4.1	3.19	3.02	3.19	0.28	2.85	0.59	0	0	0	7.44	7.41	5.42	2.58	2.39	0.38	0	0.96	0	0	0	0
Vfaba.Tiffany.R1.4g161240	17.37	17.58	15.83	15.06	15.08	16.09	15.18	13.33	14.59	10.86	11.41	10.54	21.03	23.19	21.12	16.97	17.52	14.63	14.68	14.6	14.13	13.29	10.78	11.24
novel255	0.83	1.27	1.47	0.23	0.43	0	2.27	2.12	2.29	1.52	2.81	2.44	0	0	0	0	0	0	0	0	0	0	0	0
Vfaba.Tiffany.R1.2g176000	2.49	2.64	3.05	3.53	3.59	3.63	2.48	2.75	1.75	1.8	1.23	1.73	2.15	2.16	2.23	2.6	3.22	3	1.81	1.85	1.48	1.62	1.77	1.97
Vfaba.Tiffany.R1.2g181280	15.42	15.18	14.72	17.6	17.31	16.19	12.21	11.74	12.27	8.52	8.89	7.6	12.77	11.91	12.15	20.64	20.26	20.54	8.74	7.73	8.11	8.11	9.11	8.04
Vfaba.Tiffany.R1.6g152600	12.84	12.3	11.95	11.17	10.51	11.77	19.36	19.43	17.82	19.73	20.66	21.76	5.57	6.23	5.7	10.87	11.99	10.76	9.28	7.42	9.75	9.29	9.84	9.57
novel5372	0	0	0	0	0	0	0	0	0	0	0	0	9.12	7.79	8.14	8.24	8.18	8.41	1.32	1.47	1.3	5.04	7.02	6.31
novel11079	1.48	0.93	0.94	0.79	0.88	1.41	12.75	12.13	15.46	6.16	8.2	6.62	1.33	0.91	0.83	2.13	1.03	1.02	10.16	10.14	11.23	14.46	12.88	12.77
Vfaba.Tiffany.R1.6g106160	15.27	15.78	15.19	12.7	11.32	13	14.04	12.14	12.14	15.39	13.64	13.64	12.73	11.99	13.61	10.76	10.93	11.99	11.13	12.48	12.49	12.38	12.9	12.2
Vfaba.Tiffany.R1.3g171640	36.3	36.55	35.25	35.21	32.01	34.37	12.73	10.11	11.7	5.97	5.42	6.01	44.54	40.21	48.59	20.84	23.75	20.84	12.53	13.09	11.33	8.08	8.82	8.78
novel921	0.51	0.44	0.27	0.3	0.28	0.44	0	0.15	0.29	0.3	0	0	0.77	1.52	1.8	3.8	4.41	2.96	1.27	0.87	1.07	1.16	1.32	0.89
Vfaba.Tiffany.R1.5g005480	54.52	56.77	55.73	51.63	51	52.38	6.63	7.18	6.63	7.08	7.52	7.71	69.11	71.09	69.14	305.56	307.59	306.93	26.66	25.8	26.84	4.73	4.16	4.97
Vfaba.Tiffany.R1.4g100200	13.41	11.74	11.34	5.12	4.63	5.69	0.21	0.07	0.14	0.15	0	0.15	4.45	4.82	5.25	10.7	8.6	9	0.63	0.22	0.44	0.14	0.29	0.22
Vfaba.Tiffany.R1.2g136120	76.48	64.36	66.45	84.02	88.61	84.6	99.06	95.89	94.38	116.39	108.85	110.62	51.32	54.61	47.55	59.51	60.79	56.99	89.2	97.98	91.53	114.85	116.39	115.84
novel1073	3.54	6.18	8.8	7.58	11.28	6.64	4.34	3.98	7.27	6.77	1.75	2.55	10.19	3.8	5.5	6.68	2.34	6.47	7.48	2.33	2.51	2.36	3.41	1.64
novel10750	0	0	0	0	0	0	0	0	0	0	0	0	0	0	0.51	0	0	2.08	0.21	0	1.1	0.43	1.68	0.85
Vfaba.Tiffany.R1.4g032560	0	0	0	0	0	0	0	0	0	0	0	0	0	0	0	0	0	0	0	0	0	0	0	0
Vfaba.Tiffany.R1.6g082200	34.48	24.93	32.78	41.04	36.84	33.85	31.57	37.77	38.62	62.27	62.55	66.96	77.73	67.36	74.31	45.11	51.92	48.49	84.22	82.51	81.83	76.07	73.64	80.09
Vfaba.Tiffany.R1.2g072920	21.85	19.32	19.01	22.53	22.87	21.54	125.81	129.02	134.81	85.83	79.44	74.36	19.46	21.35	20.18	17.82	21.98	20.35	98.95	95.91	93.68	119.74	128.13	127.68
Vfaba.Tiffany.R1.2g067440	0	0	0	0	0	0	0	0	0	0	0	0	0	0.36	0	0	0	0	0	0	0	0	0	0
Vfaba.Tiffany.R1.1g068240	0	0.08	0.08	0.05	0	0.04	0.16	0.16	0.05	0.21	0.26	0.17	0	0	0.04	0.08	0.08	0.04	0.33	0.16	0.05	0.08	0.16	0.08
Vfaba.Tiffany.R1.1g367320	0	0	0	0	0	0	0	0	0	0	0	0	0	0	0	0	0	0	0	0	0	0	0	0
Vfaba.Tiffany.R1.1g222160	0	0	0	0	0	0	0	0	0	0	0	0	0	0	0	0	0	0	0	0	0	0	0	0
Vfaba.Tiffany.R1.6g006520	0	0	0	0	0	0	0	0	0	0	0	0	0	0	0	0	0	0	0	0	0	0	0	0
Vfaba.Tiffany.R1.1g271760	0.18	0	0	0.21	0.19	0	0.18	0	0.18	0.19	0.19	0.39	0	0	0	0	0	0	0	0	0	0	0	0
Vfaba.Tiffany.R1.3g116200	0	0.17	0.17	0.39	0	0.34	0.68	1.74	2.4	0	0.54	0.18	0.69	0.72	0.73	0.18	0	0.35	0.38	1.03	0.88	0	0.17	0
Vfaba.Tiffany.R1.4g003720	4.38	5.85	5.43	7.41	7.2	8.43	83.16	85.83	83.8	60.81	58.89	63.25	8.16	8.87	8.44	2.4	2.89	3.25	47.3	38.65	42.56	51.44	51.79	55.32
novel16807	4.13	3.14	2.93	2.7	2.14	2.07	0.17	0.52	0	0	0	0	8.59	6.49	5.32	4.39	5.27	2.99	0	0	0.53	0	0	0
novel11165	0	0	0	0	0	0	0	0	0	0	0	0	2.23	2.11	1.6	2.81	3.31	4.37	1.09	0.5	2.3	1.03	1.52	0.51
novel11134	1.96	1.7	1.83	4.45	4.78	5.66	0.82	1.14	1.04	1.45	2.52	2.53	6.94	6.28	6.47	7.32	9.59	6.86	1.98	2.51	3.55	2.28	2.85	3.57
Vfaba.Tiffany.R1.1g080760	1.24	1.72	1.12	0.76	0.83	1.13	15.01	14.16	13.84	6.66	5.74	6.07	2.16	1.44	1.67	1.11	0.8	0.84	9.67	12.11	11.42	13	14.81	12.71
novel8200	0	0	0	0	0	0	0	0	0.04	0	0	0	0	0.04	0.05	0	0.04	0.09	2.42	2.79	2.46	0.04	0	0
Vfaba.Tiffany.R1.1g201280	0	0	0	0	0	0	0	0	0	0	0	0	0	0	0	0	0	0	0	0	0	0	0	0
Vfaba.Tiffany.R1.3g110560	5.66	7.39	6.73	3.77	3.03	1.41	0	0	0	0	0	0	16.88	20.97	18.85	13.87	19.98	15.92	0	0.47	0	0	0	0.5
Vfaba.Tiffany.R1.4g012160	6.58	4.67	6.6	5.83	4.98	4.79	2.57	2.83	3.39	7.49	8.49	8.27	11.15	8.67	10.88	13.05	12.84	13.71	28.02	26.25	25.93	9.04	8.73	10.65
Vfaba.Tiffany.R1.4g027920	0	0	0	0	0	0	0	0	0	0	0	0	0	0	0	0	0	0	0	0	0	0	0	0
novel6690	1.37	1.21	1.56	1.53	1.41	1.21	2.3	2.95	1.52	3.29	3.58	3.83	0.83	0.62	0.52	0.88	0.84	0.75	1.56	0.82	0.94	1.05	1	1.17
Vfaba.Tiffany.R1.1g012920	0	0	0	0	0	0.02	0	0.23	0	0	0	0	0	0	0	0	0	0	0	0	0	0	0	0
Vfaba.Tiffany.R1.4g163000	0	0	0	0	0	0	0	0	0	0	0	0	0	0	0	0	0	0	0	0	0	0	0	0
novel3423	20.99	24.17	21.59	25.72	26.23	25.69	8.58	9.2	9.93	5.31	5.76	5.87	21.44	21.59	20.98	21.87	21.32	21.56	9.38	10.65	10.09	5.88	7	6.29
Vfaba.Tiffany.R1.5g149560	20.75	21.94	21.41	24.2	22.63	21.58	12.02	12.46	15.79	14.32	15.17	14.84	16.14	17.58	16.59	28.37	25.17	27.75	9.44	10.38	10.63	7.81	8.26	8.69
novel11649	1.58	1.62	2.52	3.23	2.99	4.66	0.49	0.48	0.5	1.4	0.99	0.67	1.92	2.75	2.96	5.8	4.95	4.92	0.88	0.37	0.89	0.32	0.82	0.52
Vfaba.Tiffany.R1.3g036440	0	0	0.16	0.09	0.08	0.08	0	0	0	0	0	0	0.24	0.42	0.09	0	0.08	0	0	0	0	0	0	0
Vfaba.Tiffany.R1.6g045800	25.02	25.55	26.7	34.5	32.19	33.14	6.63	6.59	5.91	7.21	8.02	8.84	18.55	20.19	21.45	28.24	28.86	28.58	6.25	6.42	7.14	6.3	5.72	6.37
novel3715	90.54	82.59	83.1	74.31	77.02	78.31	66.98	62.13	62.95	34.53	32.4	38.53	117.32	115.02	116.04	69.89	66.09	66.93	74.8	68.15	70.19	58.78	58.95	66.4
Vfaba.Tiffany.R1.5g149240	3.34	3.33	3.85	2.79	2.82	2.38	0.82	1.03	1.31	0.57	0.48	0.45	3.32	3.07	2.65	1.35	1.13	1.81	0.5	0.54	0.8	0.8	0.46	0.61
Vfaba.Tiffany.R1.1g375840	4.23	3.33	3.22	2.36	2.6	3.97	168.94	173.41	167.51	164.12	161.82	153.7	2.33	2.92	1.72	1.56	1.43	1.21	120.03	120.7	122.8	163.33	160.91	156.55
Vfaba.Tiffany.R1.6g084760	0.15	0	0	0	0	0	0	0	0	0	0	0	0	0	0	0	0	0	0	0	0	0	0	0
Vfaba.Tiffany.R1.5g148040	0	0	0	0	0	0	0	0	0	0	0	0	0	0	0	0	0.45	0	0	0	0	0	0	0
Vfaba.Tiffany.R1.6g124560	0	0	0	0	0	0	0	0	0	0	0	0	0	0	0	0	0	0	0	0	0	0	0	0
Vfaba.Tiffany.R1.6g108120	39.91	41.33	41.31	29.23	30.09	30.21	13.12	15.11	13.64	8.37	9.14	8.12	35.23	36.13	35.05	26.04	27.03	25.12	12.16	12.25	13.32	8.82	9.68	8.59
Vfaba.Tiffany.R1.4g113320	0.07	0.49	0.07	0.15	0.14	0.23	0.07	0	0	0	0	0.15	0.08	0.14	0.13	0	0.28	0	0.2	0	0	0.07	0.1	0
Vfaba.Tiffany.R1.4g064040	45.53	44.59	49.09	27.19	30.22	27.07	0.55	0.28	0.84	0.44	0.62	0.45	48.32	50.13	43.67	43.62	36.53	38.26	0	0	0	0.76	0.28	1.2
Vfaba.Tiffany.R1.3g095080	110.51	110.91	114.16	76.02	78.88	95.04	41.27	35.12	32.93	0.34	0	0.29	150.98	151.48	155.52	35.18	35.72	35.55	54.72	57.96	58.13	12.7	16.15	20.16
Vfaba.Tiffany.R1.5g104280	7.91	8.45	8.93	3.02	3.29	3.94	0	0.29	0	0.15	0.75	0.38	6.49	7.82	8.25	3.88	4.42	3.97	0.08	0.14	0.07	0.07	0.07	0
novel15057	0	0.28	1	5.18	3.51	4.58	0	0	0.28	0.31	0.18	0.74	0	0	0	0.18	0.18	0	0	0	0	0	0	0
Vfaba.Tiffany.R1.4g018840	0.4	0	0.4	2.57	4.4	3.29	0	0.07	0.2	7.9	5.94	3.9	2.04	1.47	1.15	0.6	2.65	1.24	1.17	0.2	3.78	1.35	1.02	0.41
novel11108	63.19	71.95	70.35	90.08	81.84	82.8	46.94	41.9	37.78	62.23	47.83	53.07	71.35	76.29	75.31	67.32	80.5	72.03	45.43	35.48	41.56	36.32	33.49	31.75
Vfaba.Tiffany.R1.1g105120	29.49	30.32	28.43	39.07	37.06	39.05	0.55	0.34	0.47	0.76	1.28	0.66	68.43	69.74	63.63	109.08	101.48	107.6	27.36	28.09	28.26	2.71	2.65	2.58
novel6393	1.39	1.27	0.83	2.78	2.75	1.61	3.14	1.26	2.44	6.56	7.66	5.01	9.25	16.57	10.57	0	0	0.42	8.62	11.02	8.86	11.15	13.67	10.78
novel6144	46.46	45.62	52.7	41.35	42.17	40.15	36.56	33.2	32.12	32.08	30.65	31.47	43.11	41.51	39.98	44.37	44.31	48.99	31.06	28.82	29.5	21.4	19.66	24.99
novel4029	0	0	2.12	0	2.55	0	0	0	0	0	1.98	0	6.83	0	0	2.49	2.39	2.51	0	0	2.29	0	0	0
novel3642	0.16	0.06	0	0.06	0.11	0.11	0.05	0.11	0	0.23	0.06	0.06	5.05	3.68	4.19	2.37	1.9	1.72	0.78	1.1	1.16	5.47	4.37	4.94
Vfaba.Tiffany.R1.3g009200	271.1	276.85	279.39	312.73	320.76	312.01	145.03	133.79	137.78	77.28	76.19	75.21	332.44	351.32	346.46	213.86	223.12	229.62	178.03	166.18	179.28	133.92	129.93	123.47
Vfaba.Tiffany.R1.1g247240	0	0	0	0	0	0	0	0	0	0	0	0	0	0	0	0	0	0	0	0	0	0	0	0
novel14912	6.15	4.35	4.42	4.95	4.53	5.3	5.54	6.63	6.5	4.14	3.08	6.03	3.26	2.42	2.72	3.61	4.25	2.19	0.6	0.38	0.53	2.42	1.98	2.3
Vfaba.Tiffany.R1.6g052440	5.65	5.31	5.51	5.64	5.76	6.17	1.13	1.19	1.08	1.21	0.99	1.19	4.9	5.27	5.8	5.23	5.6	5.84	0.69	0.82	0.63	0.35	0.44	0.51
novel853	9.09	8.71	10.38	7.73	7.74	7.3	8.36	8.57	8.88	11.15	9.74	10.25	2.04	2.26	1.49	2.64	2.43	3.12	1.62	1.24	1.56	1.52	1.66	1.86
Vfaba.Tiffany.R1.1g377240	0.15	0.2	0	0	0.2	0	0	0	0	0	0	0	0.54	0.25	0.2	0.39	0.25	0	0	0.19	0	0	0	0
Vfaba.Tiffany.R1.4g128720	0.45	0	0	0.17	0.16	0	0	0	0	0	0	0	0	0.16	0	0.46	0	0	0	0	0	0	0	0
Vfaba.Tiffany.R1.4g082760	0	0	0.46	0	0	0.45	0.2	0	0	0.21	0	0	0	0.24	0	0	0	0	0	0	0	0	0	0
Vfaba.Tiffany.R1.4g103320	0.1	0.26	0.25	0.4	0.84	0.77	2.09	1.29	1.28	2.48	3.02	2.76	0.41	0.42	0.54	1.76	1.36	1.61	2.24	2.16	1.97	1.65	1.61	2.08
Vfaba.Tiffany.R1.3g139160	0	0	0	0	0	0	0	0	0	0	0	0	0	0	0	0	0	0	0	0	0	0	0	0
Vfaba.Tiffany.R1.1g194080	0	0	0	0	0	0	0	0	0	0	0	0	0	0	0	0	0	0	0	0	0	0	0	0
novel15563	0.95	0.96	2.05	1.36	1.4	2.01	1.13	1.32	1.21	1.2	0.64	1.48	2.39	2.86	3.04	3.1	3.99	2.04	0.75	0.69	0.81	0.18	0	0
novel3516	0	0	0	0	0	0	0	0	0	0	0	0	0.23	0	0	3.07	3.77	4.75	4.8	4.59	4.26	0.47	0.7	0.71
Vfaba.Tiffany.R1.1g266960	0.06	0.1	0.08	0.22	0.07	0.14	0.07	0.06	0.02	0.28	0.15	0.04	0	0	0	0	0	0	0.04	0.11	0.03	0	0	0
novel771	8.6	7.67	9.46	9.43	8.8	8.49	7.73	7.65	7.42	6.67	6.66	7.13	6.63	5.37	5.99	5.55	4.96	5.32	4.92	6.08	5.78	1.93	1.93	1.42
novel1635	22.27	20.02	19.93	25.4	24.23	22.12	13.21	11.72	12.03	9.61	8.37	10.3	23.2	21.35	28.6	19.19	12.84	10.96	9.68	9.3	8.65	9.49	9.14	7.45
Vfaba.Tiffany.R1.Ung009840	0	0	0	0	0	0	0	0	0	0	0	0	0	0	0	0	0	0	0	0	0	0	0	0
Vfaba.Tiffany.R1.1g215440	9.27	10.01	9.9	11.42	11.54	10.66	5.17	5.51	4.59	3.74	3.47	3.48	11.33	11.38	10.61	6.88	7.07	7.23	4.09	4.24	3.48	3.24	3.49	3.15
novel2938	0	0	0	0	0	0	0	0	0	0	0	0	0	0	0	0	0	0	0	0	0	0	0	0
Vfaba.Tiffany.R1.4g027880	3.96	4.85	5.44	5.36	4.55	2.64	0	0	0	0.17	0	0	1.41	0.52	1.41	1.68	2.52	1.85	0	0	0.17	0	0	0
Vfaba.Tiffany.R1.Ung012400	0.73	0.86	0.36	0.41	0	0	0	0.12	0	0	0	0	0.85	0.38	1.3	0.86	0.37	0.5	0.13	0.37	0.25	0.25	0.25	0.25
novel8386	0.99	2.69	1.92	0.89	0.5	0.96	5.54	5.03	4.64	0.33	2.16	1.87	1.43	0.33	1.53	0	0	0	1.05	1.11	1.3	0.33	1.3	0.33
Vfaba.Tiffany.R1.1g214160	1.83	1.35	1.75	0.79	0.58	0.71	0.07	0	0	0	0.07	0.15	0.63	0.36	0.67	1.56	1.5	1.07	0	0	0	0	0	0
Vfaba.Tiffany.R1.1g392120	0	0	0	0	0	0	0	0	0	0	0	0	0	0	0	0	0	0	0	0	0	0	0	0
Vfaba.Tiffany.R1.4g125360	868.13	869.4	873.02	1061.28	1107.11	1024.07	503.83	512.71	522.08	330.2	331.17	323.73	1002.56	1110	1060.8	803.9	852.26	815.24	417.34	400.34	401.37	322.11	310.13	338.36
Vfaba.Tiffany.R1.1g050080	0.21	0.11	0	0	0.11	0.11	0.11	0.11	0	0	0	0	0.32	0.11	0.34	0.54	0.43	0.32	0.12	0.25	0.11	0.11	0	0
Vfaba.Tiffany.R1.2g087120	228.73	230.82	230.39	300.24	314.83	307.81	10.57	9.78	9.71	5.94	5.88	7.76	54.86	56.56	55.28	221.55	230.84	235.36	2.19	3.21	1.51	0.35	0.23	0.08
Vfaba.Tiffany.R1.1g118360	49.79	46.19	45.28	56.6	42.31	51.87	46.13	52.11	47.01	68.46	74.33	66.37	32.95	34.98	32.99	29.05	34.75	27.29	53.39	53.13	49.81	50.34	52.6	49.15
Vfaba.Tiffany.R1.Ung033400	0.07	0	0.05	0	0	0	211.62	221.2	209.62	138.65	145.6	142.36	0	0	0	0	0	0	129.31	124.33	134.86	144.79	145.08	139.3
Vfaba.Tiffany.R1.4g012840	0	0	0	0	0	0	0	0	0	0	0	0	0	0	0	0.49	0.96	0.49	0	0	0	0	0	0
Vfaba.Tiffany.R1.3g077440	0	0	0	0	0	0	4.82	6.86	3.89	6.51	3.93	1.5	0	0	0	0	0	0	0.23	0.4	0.42	0	0.43	0
Vfaba.Tiffany.R1.2g182080	1.26	1.4	1.19	1.4	1.84	2.27	1.52	2.8	2.32	5.86	4.25	3.98	1.53	1.58	2.32	2.01	1.42	1.01	5.21	5.17	5.9	15.92	12.66	15.52
novel8375	3.7	4.21	1.64	3.78	5.88	5.16	4	3.79	3.33	8.81	11.39	10.9	0.74	0	0.8	2.69	1.9	2.32	5.29	4.04	3.47	2.33	6.85	1.93
novel9296	0	0	0	23.69	24.13	21.63	0	0	0	5.44	8.75	6.74	0	0	0	0	0	0	0	0	0	0	0	0
Vfaba.Tiffany.R1.Ung039520	0	0	0	0	0	0	0	0	0	0	0	0	0	0	0	0.13	0.27	0.4	0	0	0	0	0	0
novel15080	0.08	0.16	0.57	0.73	1.09	0.66	27.87	33.97	28.5	51.35	49.09	51.13	0.82	0.76	0.78	0.91	1.75	1.16	29.43	25.65	28.06	32.82	27.11	34.69
Vfaba.Tiffany.R1.2g153040	175.65	178.01	178.34	127.11	132.42	128.79	118.98	121.68	118.15	129.68	129.03	122.96	134.14	132.62	136.14	113.05	113.52	112.83	148.18	145.7	144.62	167.94	169.27	167.37
Vfaba.Tiffany.R1.Ung037600	16.99	18.11	16.62	18.53	17.65	17.27	7.26	7.59	7.13	8.39	8.77	7.75	17.22	16.52	17.04	16.22	16.31	16.52	4.11	4.34	4.53	3.44	3.57	3.2
novel10280	3.94	2.76	3.28	2.22	1.63	1.89	2.6	1.74	1.22	2.77	1.73	1.46	2.47	3.18	3.22	4.67	4.73	3.15	1.01	0.95	1.25	1.26	1.63	1.74
Vfaba.Tiffany.R1.1g282680	0	0	0	0	0	0	0	0	0	0	0	0	0	0	0	0	0	0	0	0	0	0	0	0
novel10602	2.71	2.03	0	3.71	1.73	3.06	3.21	0	3.92	3.15	0	2.37	0.32	0.77	0.31	2.47	3.23	3.64	0	0	0	0	0.78	0.76
Vfaba.Tiffany.R1.6g110600	0	0.19	0	0	0.58	0.56	0	0	0	0	0	0	0	0	0	0.19	0	0	0	0	0	0	0	0
novel11256	11.12	8.77	10.57	14.65	13.74	14.59	5.31	6.61	6.32	10.21	6.78	7.75	0	0	0	0	0	0	0	0	0	0	0	0
Vfaba.Tiffany.R1.1g260720	7.35	6.6	6.84	7.14	6.98	7.78	3.61	2.95	2.6	2.24	1.16	1.69	5.61	4.99	4.95	4.55	4.5	5.2	2.84	2.37	3.28	2.56	2.16	2.81
Vfaba.Tiffany.R1.1g391960	3.34	2.31	3.19	5.76	5.38	4.65	2.14	4.11	3.21	5.77	5.42	5.61	3.31	2.95	2.27	3.62	3.44	4.23	1.92	2.21	2.12	1.7	1.61	2.01
Vfaba.Tiffany.R1.2g157640	3.25	1.38	2	3	3.53	2.58	4.43	2.02	0	0.67	0.66	0	3.23	2.86	2.82	2.76	2.7	0.69	2.16	1.93	1.38	1.4	2.03	0.69
novel6276	1.72	1.62	2.73	4.16	3.81	3.08	8.52	8.4	7.96	14.78	15.38	17.55	2.46	1.57	2.36	6.32	5.58	6.02	7.33	8.51	8.15	3.14	5.27	4.97
Vfaba.Tiffany.R1.5g107800	0	0	0	0.31	0.29	0.14	0.42	0.14	0	0	0	0.15	0	0	0	0.29	0.14	0	0	0	0	0	0	0
Vfaba.Tiffany.R1.2g198000	19.87	20.53	21.43	29.33	27.52	26.48	23.96	24.22	25.66	16.39	13.41	14.9	24.64	26.99	27.98	21.57	21.02	21.8	21.12	19.67	20.8	11.7	11.94	12.18
Vfaba.Tiffany.R1.6g105600	0.27	0	0	0	0	0	0	0.28	0.55	0	0	0.58	0	0	0	0.28	0	0	0	0	0	0	0	0.57
Vfaba.Tiffany.R1.2g042480	0.92	1.63	2.08	3.71	4.67	3.25	1.19	1.21	1.19	0	0	0	1.27	1.56	2.21	0.12	0.35	0.47	0.5	0.35	0.35	0.12	0	0.12
Vfaba.Tiffany.R1.4g180200	5.34	4.66	6.35	5.83	5.45	6.04	5.37	5.39	5.74	3.4	2.95	3.49	6.34	6.61	6.81	6.33	6.43	5.99	4.38	3.56	4.55	4.32	4.17	4.13
Vfaba.Tiffany.R1.Ung012720	27.33	22.86	28.53	21.5	21.38	21.1	0.14	0.41	0.2	1	1.22	1.02	20.11	17.69	17.58	8.31	4.99	5.65	0.15	0.2	0.34	0	0.07	0
novel5311	1.29	1.85	0.78	1.46	4.87	1.55	1.02	1.05	0.77	1.08	0.8	0.82	1.29	2.19	1.94	4.25	4.77	3.2	0.85	0.51	0	0.27	0.53	0.53
Vfaba.Tiffany.R1.5g057960	8.23	8.33	8.22	8.72	9.96	9.05	2.51	2.81	2.6	2.23	2.36	2.04	7.24	7.22	6.9	6.81	7.06	7.29	1.68	1.98	1.63	1.45	1.32	1.42
novel11014	3.43	4.25	5.03	4.16	4.48	6.15	1.69	1.09	0.61	1.83	1.22	2	2.21	3.53	1.64	0.95	1.15	0.9	0.27	0.33	0.42	0.18	0.08	0.25
Vfaba.Tiffany.R1.3g064120	13.74	13.62	15.09	16.41	16.72	17.23	7.08	8.18	7.07	8.99	8.61	8.9	13.38	14.42	12.69	17.15	16.24	16.45	4.9	6.25	5.87	4.7	4.77	4.54
novel481	1.75	0.7	0.53	1.32	0.47	0.36	0.58	0	0.9	0	0	0	1.58	0	1.11	0.33	0	1.07	0	0	0.72	0.26	0	0
Vfaba.Tiffany.R1.1g247160	2.88	3.28	4.15	3.3	3.5	3.05	17.8	18.12	19.63	11.56	11.62	12.2	3.26	2.99	3.55	5.05	4.78	4.99	15.14	16.23	17.12	20.54	21.7	21.23
Vfaba.Tiffany.R1.1g019240	30.74	27.18	29.4	32.62	30.93	31.74	13.82	14.62	15.13	12.15	13.27	11.6	29.2	29.93	28.38	29.95	35.49	29.82	15.44	17.21	19.03	13.52	11.7	13.7
Vfaba.Tiffany.R1.1g172080	0.18	0.3	0.27	0.31	0	0.53	0.09	0.15	0	0.8	0.41	0.55	1.45	1	1.12	0.8	0.54	0.26	0.72	1.44	2.07	4.28	3.98	4.28
Vfaba.Tiffany.R1.4g002280	0.07	0	0	0	0.07	0	0	0	0	0	0	0	0.07	0.07	0	0.07	0	0	0	0.07	0	0.07	0	0.15
novel10690	74.46	49.6	66.05	128.76	114.91	104.13	68.57	56.94	77.21	145.29	138.66	136.18	0	0	0	98.23	113.7	94.12	42.9	33.41	18.69	20.02	30.05	28.22
Vfaba.Tiffany.R1.5g049360	13.92	15.36	14.06	17.98	18.17	18.21	7.9	8.44	7.89	8.66	7.84	8.45	10.91	11.06	11.02	13.87	13.56	13.7	5.26	5.51	5.85	4.13	3.98	3.96
Vfaba.Tiffany.R1.4g072480	0	0.6	0.3	0	0	0	0	0	0	0	0	0	0	0	0.32	0	0	0	0	0	0	0	0.3	0
Vfaba.Tiffany.R1.3g192560	39.74	41.54	40.55	48.9	53.8	49.15	26.7	27.61	26.83	28.41	29.2	27.03	36.82	39.41	36.58	35.49	33.76	35.43	16.43	16.71	18.21	18.08	17.4	17.35
Vfaba.Tiffany.R1.1g060800	0	0	0	0	0	0	0	0.25	0.12	0	0	0	0.11	0.12	0.13	0.25	0	0.5	0.14	0.13	0.13	0	0.12	0
Vfaba.Tiffany.R1.4g184760	0.44	0.39	0.88	1.42	1.05	1.58	0.49	0.54	0.34	0.67	0.57	0.26	1.23	1.42	1.61	1.14	0.65	0.84	0.27	0.29	0.4	0.44	0.35	0.69
Vfaba.Tiffany.R1.4g011040	0	0	0	0	0	0	0	0	0	0	0	0	0	0	0	0	0	0	0	0	0	0	0	0
Vfaba.Tiffany.R1.1g145400	0	0	0	0	0	0	0	0	0	0	0	0	0	0	0	0	0	0	0	0	0	0	0	0
Vfaba.Tiffany.R1.4g168560	0.26	0.27	0.26	1.17	0.54	1.04	4.37	3.71	4.94	9.48	9.96	6.34	0.26	0	0.28	2.14	1.07	2.96	0.29	1.55	0.8	1.35	2.92	1.34
novel13529	0	0	0	0	0	0	0	0	0	0	0	0	0	0	0	0	0	0	0	0	0	0	0	0
Vfaba.Tiffany.R1.3g032080	1.91	1.76	1.99	2.06	1.52	1.77	11.05	11.56	11.29	15.74	14.72	16.69	1.92	1.14	1.07	1.57	0.86	0.43	6.17	5.94	7.6	19.76	14.78	17.57
Vfaba.Tiffany.R1.4g030000	23.57	25.3	26.47	27.73	27.72	31.35	7.77	7.7	10.42	8.32	9.21	8.17	31.78	31.99	33.59	45.83	47.21	45.01	10.65	9.85	10.29	13.41	12.9	14.43
Vfaba.Tiffany.R1.1g243120	0	0	0	0	0	0	0	0	0	0	0	0	0	0	0	0	0	0	0	0	0	0	0	0
Vfaba.Tiffany.R1.6g014200	58.36	56.1	57.89	49.9	51.08	48.88	0	0	0	0	0	0	30.25	32.99	31.22	69.51	72.33	67.72	0.06	0	0	0	0	0
Vfaba.Tiffany.R1.1g145440	0	0.74	0	0	0	0	0	0	0	0	0	0	0	0	0	0	0	0	0	0	0	0	0	0
novel14	361.66	411.54	405.23	500.69	488.9	531.17	252.7	246.23	246.57	394.24	386.08	404.88	360.2	373.09	364.06	441.2	448.2	488.89	299.71	290.85	293	313.9	288.62	298.95
Vfaba.Tiffany.R1.6g010000	25.21	29.63	25.95	23.85	24.61	24.64	15.87	18.34	16.56	12.25	10.92	11.35	29.02	29.04	27.46	25.6	25.17	24.41	15.2	12.7	14.51	13.72	13.41	14.14
novel3930	3	4.03	2.1	4.49	6.79	6.38	0.53	1.62	1.21	6.29	6.85	9.22	2.16	1.43	1.12	2.51	0.74	1.92	1.36	1.65	1.18	0.95	0.83	0.95
Vfaba.Tiffany.R1.6g077200	0	0.63	0.25	0.14	0.13	0.25	0.25	0.13	0	0	0.13	0	0.25	0.13	0	5.58	5.6	4.58	0	0.5	0	0.13	0	0
novel11539	0	0	0	0	0.15	0	0	0	0	0.15	0.15	0.23	0	0	0	1.3	1.09	1.23	0	0	0	0	0	0
Vfaba.Tiffany.R1.Ung022760	0.76	0.52	1.28	0.86	1.07	0	0.5	1.04	1.02	0.53	0.53	0	0	0.27	0.27	0.26	0	0.53	0	0	0.26	0	0	0.26
Vfaba.Tiffany.R1.6g128160	0.29	0.3	0	2.3	0.92	1.45	0	0	0	0	0	0	4.06	3.4	4.36	23.71	23.86	22.61	1.92	2.02	0.6	0	0	0.6
Vfaba.Tiffany.R1.6g135640	0	0	0	0.58	0	0.17	0.17	0.17	0.17	0.72	0.89	0.55	0	0	0	0.18	0.35	0	0.19	0.34	0.18	0	0	0
novel11369	10.92	6.69	7.82	6.67	6.35	6.01	52.27	48.38	42.77	60.25	66.89	60.75	1.7	0	1.94	7.04	8.07	5.2	22.68	23.03	20.4	13.39	17.16	13.9
Vfaba.Tiffany.R1.6g090000	33.27	25.01	26.29	22.21	25.24	25.14	13.59	10.67	12.3	10.9	9.35	11.63	19.69	19.53	17.12	32.08	29.03	29.24	10.16	8.92	6	10.41	12.17	11.73
Vfaba.Tiffany.R1.2g141360	44.89	49.09	44.95	42.06	43.93	38.31	79.97	78.65	72.76	36.31	40.49	39.57	44.82	44.87	45.09	42.01	37.66	40.69	58.22	55.71	55.16	53.79	54.56	54.68
Vfaba.Tiffany.R1.1g232960	38.99	38.64	40.48	38.81	39.98	37.35	29.93	30.68	29.83	26.53	27.67	27.85	39.24	39.12	39.89	40.36	39.24	41.12	27.14	25.01	28.27	22.61	22.3	22.73
novel193	3.83	0	0	0	0	1.03	0	0	0	0	0	0	0	0	0.11	0	0	0	0	1.22	1.97	1.75	0	0
novel15158	11.1	10.63	12.02	15.43	16.58	14.44	14.29	14.22	13.44	11.25	9.33	8.18	5.29	4.89	4.36	6.66	4.32	5.71	2.67	3.99	3.62	3.64	2.96	5.94
Vfaba.Tiffany.R1.2g044920	67.72	67.38	70.43	53.22	51.93	56.96	20.93	22.19	19.11	7.49	10.33	8.24	57.81	59.37	52.64	51.16	48.21	48.73	13.8	15.6	15.8	9.87	12.06	10.23
Vfaba.Tiffany.R1.3g125080	0	0	0	0	0	0	0	0	0	0	0	0	0	0	0	0	0	0	0	0	0	0	0	0
Vfaba.Tiffany.R1.5g021120	6.16	7.19	8.59	1.75	3.68	1.92	122.33	116.13	108.93	289.98	274.79	244.62	4.98	4.97	4.98	12.04	8.33	8.87	89.06	103.65	100.74	91.38	105.8	108.8
novel13532	5.84	5.81	6.81	5.79	7.29	5.52	6.51	7.25	6.33	3.02	4.11	3.63	0	0	0	0.42	0.52	0.14	1.99	3.12	2.2	0.2	0.28	0.21
Vfaba.Tiffany.R1.3g059960	0.75	0.58	0.57	0.42	0	0.57	8.6	7.85	5.66	0.2	0	0.8	2.26	1.59	1.21	0.77	1.35	0.77	2.48	1.51	1.35	0.19	0	0.19
Vfaba.Tiffany.R1.1g234360	0.54	1.52	1.39	2.04	1.77	1.94	2.99	1.52	1.83	7.79	7.88	8.63	0.11	0.34	0.34	2.18	2.08	1.75	0.82	0.43	0.87	0.76	0.76	1.2
novel10424	12.16	12.49	13.96	24.98	24.66	24.52	19.2	21.53	21.05	47.09	51.59	50.88	7	7.02	6.54	8.28	7.69	8.05	2.57	2.5	2.03	5.68	4.87	4.65
Vfaba.Tiffany.R1.2g038680	0.11	0.78	0.22	0.25	0.11	0.22	0.22	0.11	0.11	0.23	0.12	0.24	0.22	0.57	0.12	0.45	0.56	0.45	0.84	0.99	2.24	0.22	0.11	0.34
Vfaba.Tiffany.R1.1g116600	0.92	0.66	0.98	1.34	1.84	1.71	1.3	0.94	0.56	1.2	0.89	0.6	2.87	3.07	2.19	3.4	2.2	2.91	1.11	0.6	0.89	0.49	0.74	0.53
Vfaba.Tiffany.R1.5g081920	30.72	26.17	38.12	36.71	30.05	36.37	12.12	11.02	15.96	20.61	19.76	14.15	55.78	38.85	50	89.56	77.23	67.96	16.99	18.73	19.41	15.2	11.67	16.35
Vfaba.Tiffany.R1.2g111680	2.66	4.22	3.7	3.08	2.25	1.82	0.85	0.67	0.86	0.1	0.1	0.1	2.38	2.07	1.82	0.58	1.55	0.48	0.52	0.38	0.58	0.48	0.77	0.58
Vfaba.Tiffany.R1.2g054280	0	0	0	0	0	0	0	0	0	0	0	0	0	0	0	0	0	0	0	0	0	0	0	0
novel1512	9.77	11.87	11.54	18.02	15.02	12.77	35.62	38.02	36.97	45.8	42.34	42.39	0	0	0	4.63	4.81	4.47	0	0	0	2.14	2.31	1.79
Vfaba.Tiffany.R1.6g034400	0.34	0.25	0.29	0.28	0.22	0.25	0.13	0.13	0.08	0.09	0.09	0.23	0.3	0.3	0.13	0.3	0.21	0.34	0.18	0.13	0	0.04	0.09	0
Vfaba.Tiffany.R1.1g220120	14.47	13.11	13.71	16.03	19.79	15.96	182.5	183.85	171.92	66.9	67.74	62.77	18.38	21.16	20.66	6.05	8.47	8.88	131.64	121.11	127.13	147.3	143.7	136.08
Vfaba.Tiffany.R1.4g003240	0.22	0.37	0.22	0	0	0	2123.38	2193.2	2116.75	1076.97	1111.35	1076.27	0.07	0.15	0	29.85	31.28	29.62	1155.64	1158.53	1195.68	1608.65	1597.1	1554.54
Vfaba.Tiffany.R1.2g095760	0	0	0	0	0	0	0.4	0	0	0	0	0	0.4	0.87	1.31	0.42	0	0	0	0.8	0	0	0	0.42
Vfaba.Tiffany.R1.1g123240	0	0	0	0	0	0	0	0	0.27	0	0.27	0	0	0.28	0	0	0	0	0.29	0.53	0.27	0	0	0
Vfaba.Tiffany.R1.5g057560	0	0	0	0	0	0	0	0	0	0	0	0	0	0	0	0	0	0	0	0	0	0	0	0
novel6333	2.84	10.56	3.1	11.04	0	1.05	28.19	11.29	25.98	21.93	17.88	9.99	0	0	0	5.8	5.52	4.71	6.03	6.2	8.69	7.32	10.19	6.18
Vfaba.Tiffany.R1.5g049160	0.84	0.91	0.71	1.83	1.68	1.99	0.58	0.26	0.29	0.55	0.65	0.8	0.84	0.63	0.58	0.52	0.53	0.55	0.21	0.26	0.16	0.36	0.29	0.2
Vfaba.Tiffany.R1.6g109760	0	0	0	0	0	0	0	0	0	0	0	0	0	0	0	0	0	0	0	0	0	0	0	0
Vfaba.Tiffany.R1.3g137160	4.91	4.61	4.15	4.36	4.65	4.36	1.77	1.89	1.51	1.43	1.1	0.95	2.14	3.02	2.6	3.15	2.39	2.95	1.08	1.1	0.9	1.05	0.9	1.11
Vfaba.Tiffany.R1.1g226760	0	0	0	0	0	0	0.21	0	0	0.22	0.44	0	0	0	0	0	0	0	0	0	0	0	0	0
novel5390	9.85	10.69	9.46	14.33	15.13	14.16	7.51	8.42	8.63	14.68	16.07	14.4	10.64	8.93	10.83	10.11	8.36	9.58	7.39	8.41	7.63	7.06	6.36	6.21
novel15267	0.18	0.09	0.17	0.21	0.27	0.26	0.26	0.27	0	0	0.09	0.09	2.8	2.27	2.6	5.11	4.36	4.69	2.28	1.52	2.04	0.88	1.76	1.15
Vfaba.Tiffany.R1.4g145720	2.07	2.31	2.93	3.78	4.26	2.84	2.38	2.97	3.26	0.46	0.8	0.58	1.63	2.27	2.55	0.66	1	0.66	4.64	6.1	6.53	5.97	6.29	4.1
Vfaba.Tiffany.R1.6g099240	0	0	0	0	0	0	0	0	0	0	0	0	0	0	0	0	0	0	0	0.16	0	0	0.18	0
novel3390	4.27	6.48	5.33	2.24	2.62	1.61	5.43	3.51	4.53	1.26	1.53	2.28	0.53	0.7	0.57	5.42	4.22	4.35	1.9	2.53	1.9	1.77	0.95	0.95
Vfaba.Tiffany.R1.1g247000	903.74	899.78	896.41	914.52	898.9	890.21	363.53	362.1	374.21	241.22	222.85	238.17	893.58	879	893.54	875.45	910.63	883.15	502.69	491.4	497.28	360.42	365.39	360
novel13201	0.24	0.19	0.09	0	0	0	0.24	0.05	0.19	2.86	4.26	4.4	2.72	2.21	1.57	2.83	2.76	2.79	1.61	1.72	1.35	3.5	3.75	3.04
Vfaba.Tiffany.R1.5g075320	0	0	0	0	0	0	0	0	0	0	0	0	0	0	0	0	0	0	0	0	0	0	0	0
Vfaba.Tiffany.R1.1g110920	0	0	0	0	0	0	0	0	0	0	0	0	0	0	0.48	0	0	0	0.49	2.89	0.47	0	0	0
Vfaba.Tiffany.R1.6g144960	1.61	2.08	2.49	1.96	2.04	1.43	62.32	64.59	63.39	71.47	70.32	70.86	1.29	1.28	1.1	0.66	0.32	0.24	36.04	34.94	36.73	51.15	48.57	48.88
novel2994	6.12	5.17	5.42	0	0	0	3.18	3.74	3.62	0	0	0	3.84	3.32	2.67	0.35	0.36	0.44	0.43	0.49	0.35	0.13	0	0.22
Vfaba.Tiffany.R1.2g154640	0	0.09	0.07	0	0.07	0	0.44	0.53	0.79	0.07	0	0	0	0	0	0	0	0.11	0.18	0	0	0	0.08	0
Vfaba.Tiffany.R1.2g111200	0.19	0.07	0.11	0	0.18	0.25	2.68	2.46	2.53	9.49	9.39	7.17	0.07	0.04	0	0.64	0.64	0.53	1.38	1.44	1.72	1.15	1.26	1.46
Vfaba.Tiffany.R1.5g052120	0	0	0	0	0	0	0	0	0	0	0	0	0	0	0	0	0	0	0	0	0	0	0	0
novel11658	15.09	17.33	15.12	18.61	21.22	15.72	15.86	14.08	19.12	9.82	9.66	9	5.81	13.1	8.22	11.56	10.62	10.89	11.97	13.95	16.52	14.96	15.25	12.43
novel16790	2.28	3.07	2.99	3.72	3.76	3.86	0	0	0	0	0	0	0.5	1.03	1.06	0	0	0	0	0	0	0	0	0
Vfaba.Tiffany.R1.1g046440	85.63	90.43	78.14	123.34	118.25	119.32	59.95	60.75	52.89	89.7	67.2	67.76	64.24	67.9	64.69	95.22	98.46	100	56.42	51.72	63.47	44.1	50.22	45.11
Vfaba.Tiffany.R1.5g120160	0.23	0.18	0.14	0.19	0.09	0.22	0.11	0.15	0.03	0	0.13	0	1.03	1.41	1.37	0.19	0.61	0.77	0.45	0.25	0.49	0.21	0.17	0.33
Vfaba.Tiffany.R1.2g167440	254.39	244.65	249.72	227.13	231.91	217.39	368.48	385.18	388.42	94.51	88.31	87.33	225.64	219.84	222.16	137.97	137.45	137.21	190.03	172.07	186.42	170.15	167.74	169.29
novel594	19.8	19.79	18.68	16.57	15.86	16.41	10.87	11.81	10.83	10.84	11.82	11.52	19.11	21.22	19.37	20.06	20.39	20.8	9.41	9	11.09	9.28	9.79	8.97
Vfaba.Tiffany.R1.5g058600	0.61	0.53	0.52	0.58	0.81	0.75	0.17	0.13	0.17	0.74	0.64	0.52	1.14	2.12	1.44	1.19	1.02	1.02	0.05	0.26	0.13	0.35	0.22	0.35
Vfaba.Tiffany.R1.5g033640	11.14	11.12	3.81	12.12	12.08	12.9	35.65	37.22	29.73	15.23	18.79	13.52	1.84	4.08	2.02	8.54	0.64	3.3	5.48	4.29	11.83	9.97	9.01	7.26
Vfaba.Tiffany.R1.3g045920	1.07	0.59	0.49	0.98	1.4	0.59	147.03	143.82	144.43	249.35	233.94	245.48	0.29	0.4	0.1	0.98	0.69	0.3	85.87	86.02	81.16	86.4	80.7	84.31
Vfaba.Tiffany.R1.1g149040	31.25	31.83	27.34	39.4	35.66	30.61	25.84	21.88	21.71	19.17	17.5	22.34	45.09	39.6	34.81	37.21	30.85	31.81	25.83	28.72	23.39	23.2	28.04	25.32
novel7984	0.32	0	0.61	0	4.7	0.09	0	0.77	4.79	2.45	2.98	0	0.58	1.44	1.3	4.25	0	2.88	0.55	0	0	0	1.31	1.2
Vfaba.Tiffany.R1.1g223480	2.29	2.2	2.03	0.47	1.07	1.24	11.44	11.34	7.53	6.87	3.76	5.82	0	0	0	0	0	0	0.29	0.41	0.06	1.15	0.21	0.77
Vfaba.Tiffany.R1.2g064960	0	0	0.45	0.5	1.87	0.87	0	0.45	0	0.45	0	0	0	0	0	0	0	0	0	0	0	0	0	0
novel1458	12.16	3.31	16.75	9.65	0	8.09	9.33	0	6.37	11.37	0	2.23	0	0	3.74	10.67	15.48	0	17.07	0	2.76	5.34	0	6.72
novel8490	0	0	0	1.62	0	0	1.32	0	0	0	0	0	2.72	7.83	3.02	1.51	1.45	6.05	0	0	0	0	0	0
Vfaba.Tiffany.R1.3g016200	23.24	23.81	23.92	22.53	23.29	20.22	26.29	26.63	25.31	13.47	14.63	14.09	28.23	30.64	28.82	19.56	18.66	20.29	24.55	20.95	20.8	22.16	21.7	22.21
Vfaba.Tiffany.R1.1g313400	0	0	0	0.03	0	0	0.07	0	0	0	0.09	0.1	0	0	0	0	0.08	0	0	0	0	0	0	0
Vfaba.Tiffany.R1.3g016280	79.67	80.15	79.96	117.2	111.73	117.33	69.38	69.76	62.09	68.94	68.11	63.73	74.88	76.44	72.81	73.14	66.1	64.43	57.29	62.24	64.03	44.81	44.44	46.25
Vfaba.Tiffany.R1.4g033680	1.35	1.88	2.36	3.02	1.05	0.84	1.33	1.02	1.85	2.64	1.23	0.9	1.34	1.06	1.26	2.4	1.89	1.89	1.1	1.68	1.2	0.34	1.2	0.17
novel13585	3.31	2.34	2.24	3.18	3.66	4.23	1.47	1.26	1.76	4.04	3.48	3.09	2.29	1.76	2.18	1.27	0.62	1.41	1.09	0.44	1.62	1.44	1.32	0.78
Vfaba.Tiffany.R1.5g107760	32.01	28.76	28.33	20.3	20.49	21.72	17.63	17.62	18.77	15.59	16.94	16.89	42.22	37.07	41.79	22.18	25.8	25.2	13.73	15.23	13.75	18.36	18.1	18.65
Vfaba.Tiffany.R1.2g210560	3.95	4.22	3.88	2.26	2.39	2.96	1.77	1.48	1.72	1.71	1.44	1.47	2.84	2.46	2.47	5.97	7.26	7.83	0.44	0.51	0.72	0.31	0.92	0.51
Vfaba.Tiffany.R1.3g171840	5.55	5.43	6.45	6.91	7.86	6.52	10.98	9.37	8.4	13.73	14.01	14.81	4.49	4.32	6.56	6.91	7.9	7.33	6.26	5.43	6.9	7.65	7.32	6.88
Vfaba.Tiffany.R1.4g100760	1197.66	1146.12	1142.37	1153.57	1223.08	1142.4	619.04	688.08	734.66	408.48	444.31	475.44	1252.55	1177.86	1245.39	1019.76	1177.77	1057.23	712.7	614.38	648.13	701.66	705.33	812.16
Vfaba.Tiffany.R1.1g069000	0.75	2.08	1.59	0.11	0.39	0.19	5.42	4.93	3.95	4.25	3.84	5.03	0.09	0.29	0.2	0.1	0	0.19	4.72	3.29	3.91	3.71	5.71	4.97
Vfaba.Tiffany.R1.1g071720	17.76	17.33	19.12	15.66	16.45	14.78	13.88	11.43	12.14	6.73	7.83	7.94	15.81	13.21	13.85	18.46	18.8	18.9	6.74	5.92	8	5.48	5.49	5.19
Vfaba.Tiffany.R1.5g016120	17.95	19.04	17.05	14.39	13.02	13.04	0	0.07	0.07	0.07	0	0	30.46	28.09	30.83	47.71	49	51.13	0.22	0.13	0.2	0.34	0.07	0.14
Vfaba.Tiffany.R1.1g146720	11.49	9.83	12.68	14.1	11.19	14.02	0.51	0.31	0.31	0.86	0.54	0	9.85	9.6	10.48	18.18	21.32	19.8	1.34	3.18	1.04	0.31	0.52	0.21
novel5684	0.22	0.92	0.23	0.76	0.47	0.22	0.22	0.23	0.22	1.17	0.47	0.48	0.67	0	0	0	0	0.23	0	0	0	0	0	0
Vfaba.Tiffany.R1.2g181960	0	0.17	0	0	0	0	0	0	0	0	0	0	0	0	0	0	0	0	0	0	0	0	0	0
Vfaba.Tiffany.R1.5g148920	49.2	45.94	52.08	64.73	55.79	54.4	32.35	34.73	32.23	30.91	32.45	24.98	75.62	72.62	82.62	57.03	67.73	63.82	32.01	34.24	35.33	42.24	48.04	36.65
Vfaba.Tiffany.R1.3g075640	0	0	0.1	0	2.53	0	0.68	0	1.27	2.41	0	1.83	1.83	0	0	0.58	2	0	0	0	0	0	0	0
Vfaba.Tiffany.R1.1g290600	0.68	1.07	0.68	1.63	2.5	1.45	4.51	0.22	2.69	8.69	5.78	5.76	0.67	1.45	0	0.85	3.82	2.07	1.22	0.56	0.49	4.26	1.39	2.49
Vfaba.Tiffany.R1.1g103880	5.46	6.13	5.59	7.62	8.78	7.56	58.13	55.89	55.88	30.83	28.41	32.32	7.74	8.56	8.75	5.52	4.72	6.18	35.73	34.61	39.17	44.9	35.72	36.64
Vfaba.Tiffany.R1.1g384880	0	0.62	0.25	0	0	0	0	0	0	0	0	0	0	0	0	0	0	0	0.02	0.54	0	0	0	0
Vfaba.Tiffany.R1.1g211760	0	0	0	0	0	0	0	0	0	0	0	0	0	0	0	0	0	0	0	0	0	0	0	0
Vfaba.Tiffany.R1.4g142440	1.52	2.2	2.11	1.56	1.25	1.89	0.56	0.24	0.67	1.21	1.53	1.24	1.85	1.19	1.87	2.14	1.48	2.27	0.07	0.12	0.12	0.12	0.06	0.12
Vfaba.Tiffany.R1.3g139480	0	0	0.06	0	0.12	0.06	5.21	4.6	5.41	2.72	2.59	3.04	0.06	0.12	0	0.12	0	0.12	8.46	6.86	7.66	7.22	7.29	6.95
Vfaba.Tiffany.R1.2g098720	0	0	0	0	0	0	0	0	0	0	0	0	0	0	0	0	0.22	0.24	0	0	0	0	0	0
Vfaba.Tiffany.R1.Ung021360	0	0	0	0	0	0	0	0	0	0	0	0	0	0	0	0	0	0	0	0	0	0	0	0
Vfaba.Tiffany.R1.Ung012800	0	0	0	0	0	0	0	0	0	0	0	0	0	0	0	0	0	0	0	0	0	0	0	0
novel9213	6.07	2.2	6.25	0	0	0	1.97	8.54	8.17	0	0	0	0	0	0	0	0	0	0	0	0	0	0	0
novel9029	0	0	0	0	0	0	0.15	0	0	0	0	0	4.86	3.39	4.56	7.35	6.92	5.57	0.64	0.59	0.3	1.2	1.35	0.9
Vfaba.Tiffany.R1.5g072160	0	0	0	0	0	0	0	0	0	0	0	0	0	0	0	0	0	0	0	0	0	0	0	0
Vfaba.Tiffany.R1.1g122800	0	0	0	0.28	0	0	0	0	0	0	0	0	0	0	0.27	0	0	0	0	0	0	0	0	0
Vfaba.Tiffany.R1.4g125240	12.87	11.7	11.46	11.43	10.96	9.61	13.65	13.63	13.99	17.31	17.27	16.83	6.29	5.29	6.73	6.76	6.78	7.94	11.88	9.56	10.19	10.2	10.77	10.03
Vfaba.Tiffany.R1.6g112240	14.77	15.83	12.06	17.11	14.22	12.84	17.89	15.53	19.98	4.11	5.46	7.45	20.92	19.75	22.08	11.53	12.99	12.47	16.58	14.89	16.98	9.49	12.1	13.3
Vfaba.Tiffany.R1.5g022520	0	0	0	0	0	0	0	0	0	0	0	0	0	0	0	0	0	0	0	0	0	0	0	0
Vfaba.Tiffany.R1.4g154280	13.72	15.27	15.86	15.5	15.02	14.43	11.58	11.68	11.54	14.32	13.38	13.2	8.61	8.82	7.52	12.64	9.88	12.3	12.62	12.64	13.78	9.81	11.33	9.69
Vfaba.Tiffany.R1.1g221600	0	0	0	0	0	0	0	0	0.07	0	0	0.08	0	0.08	0	0	0	0	0	0	0	0	0	0
Vfaba.Tiffany.R1.4g074000	0.15	0.07	0.07	0	0	0	0	0	0	0	0	0	0	0.08	0.15	0	0	0	0	0	0	0	0	0
Vfaba.Tiffany.R1.2g066200	8.65	7.27	6.99	7.06	8.28	7.51	5.25	4.41	4.98	3.97	4.19	3.6	2.56	1.73	2.46	2.93	2.66	2.61	3.51	2.83	2.83	2.42	2.07	2.01
Vfaba.Tiffany.R1.6g021200	0.02	0.05	0.02	0.08	0.05	0.02	0.02	0.05	0	0	0	0	0.05	0.1	0.03	0.05	0.02	0.02	0	0	0.02	0.02	0	0
Vfaba.Tiffany.R1.1g282320	0	0	0.08	0	0	0	0	0.04	0	0	0	0	0.05	0.1	0.15	0	0	0.03	0	0.04	0	0	0	0
Vfaba.Tiffany.R1.1g174640	0.23	0.47	0.12	0.39	0.6	0.58	0.58	0.23	0.93	0.12	0.85	0	0.35	0.48	0.12	0.12	0.47	0.24	0.13	0.12	0.12	0	0	0.12
Vfaba.Tiffany.R1.1g043240	0	0	0	0	0	0	0	0	0	0	0	0	0	0	0	0	0	0	0	0	0	0	0	0
Vfaba.Tiffany.R1.3g040200	12.96	18.37	14.15	6.35	8.91	8.75	0	0	0	0	0	0	12.89	14.05	13.5	8.74	11	4.88	0	0	0	0	0	0
novel10665	0.54	0.3	0.57	1.49	1.4	1.76	0	0	0.2	0.3	0.51	0.27	0.21	0.12	0.52	1.65	2.04	1.97	0	0.06	0	0.43	0.07	0.33
Vfaba.Tiffany.R1.4g179320	27.49	31.81	28.49	29.77	23.48	27.96	47.48	47	43.66	25.74	25.26	26.33	28.07	27.31	24.12	29.48	26.07	28.92	36	32.67	35.3	35.58	29.51	33.07
Vfaba.Tiffany.R1.2g196360	6.53	4.52	3.62	1.36	0.53	1.14	2.5	3.57	3.07	0.51	0.78	0.22	1.78	2.63	3.4	1.14	0.34	1.97	0.22	0.33	1.52	2.96	2.58	1.04
Vfaba.Tiffany.R1.2g148640	0	0	0	0	0	0	0	0	0	0	0	0	0	0	0	0	0	0	0	0	0	0	0	0
novel15240	1.19	6.4	5.07	0	0	0	1.54	3.97	2.76	0	0.64	0	3.72	18.28	14.19	1.8	21.63	8.52	11.93	11.47	13.62	22.09	16.55	12.05
Vfaba.Tiffany.R1.4g163480	225.98	229.1	235.18	170.37	169.99	169.07	8.16	9.16	9.26	2.33	2.53	3.21	131.39	155.35	143.69	194.26	179.88	188.35	13.07	13.42	10.68	18.59	17.79	16.49
novel9244	0	0	0	27.03	27.99	27.42	0.78	0.53	0.7	6.12	6.7	5.73	0	0	0	0	0	0	0	0	0	0	0	0
Vfaba.Tiffany.R1.4g049360	63.98	63.85	60.32	60.85	65.17	59.98	40.13	40.43	40.66	46.05	47.26	45.92	56.85	62.84	61.35	76.5	79.23	78.42	38.31	35.76	35.08	30.74	26.4	31.18
Vfaba.Tiffany.R1.3g131920	54.97	53.04	55.2	44.26	42.32	47.24	28.92	29.25	26.97	20.36	22.51	18.28	50.37	48.36	47.62	52.69	52.98	53.36	27.34	29.79	27.41	19.28	20.29	22.21
Vfaba.Tiffany.R1.1g264320	0	0	0.24	0.14	0	0	0	0	0	0	0	0	0.12	0.13	0.26	0	0	0	0	0	0	0	0	0
Vfaba.Tiffany.R1.2g147920	4.73	3.69	2.31	0	0	0.67	551.24	554.69	548.47	717.72	705.24	736.11	0	0	0	0	0	0	79.94	68.99	73.24	373.35	391.61	369.02
Vfaba.Tiffany.R1.3g134440	0	0	0	0	0	0	0	0	0	0	0	0	0	0	0	0	0	0	0	0	0	0	0	0
Vfaba.Tiffany.R1.1g362120	3.29	2.98	2.25	1.87	1.26	1.43	0	0	0	0.07	0.14	0	0.26	0.6	0.41	0	0.13	0.07	0.07	0	0	0	0.07	0
Vfaba.Tiffany.R1.1g280320	3.18	2.91	3.09	2.95	4.38	3.38	2.34	2.64	2.89	3.08	3.23	2.66	2.64	3.61	3.06	3.99	2.85	2.4	2.76	1.8	2.08	2.94	2.1	1.91
novel13094	0.91	1.15	0.68	0.4	0.57	0.23	0	0	0	0	0	0	2.51	5.18	3.28	0.23	0	0.23	0.25	0	0	0.12	0	0
novel10381	3.92	5.62	2.89	0	0.82	1.04	2.06	1.6	2.09	4.35	6.48	3.04	2.08	3.04	0.84	2.69	2.14	2.16	6.59	2.34	2.69	1.89	1.07	1.35
Vfaba.Tiffany.R1.1g296400	0	0	0	0.16	0	0	0	0	0	0.15	0.14	0	0	0	0.07	0.16	0.37	0.31	0.25	0.21	0	0	0.15	0.15
Vfaba.Tiffany.R1.6g069120	16.83	15.12	15.76	22.76	23.78	24.44	14.7	15.34	16.6	13.19	16.34	14.21	46.52	46.85	48.83	60.52	57.07	60.83	84.64	89.74	91.93	51.05	54.17	50.91
Vfaba.Tiffany.R1.1g096800	28.53	29.69	29.22	31.19	31.66	29.5	19.83	21.44	20.09	18.54	20.83	20.58	16.82	20.59	16.2	30.31	26.17	27.4	17.99	19.37	18.53	18.59	23.17	20.75
Vfaba.Tiffany.R1.3g041000	0	0	0	0	0	0	4.83	3.9	4.24	3.36	3.78	3.17	0	0	0	0	0.04	0	4.4	5.02	5.38	4.84	4.97	5.27
Vfaba.Tiffany.R1.2g006400	0.2	0.12	0.2	0.18	0.04	0.12	0.04	0.04	0	0	0	0	0.12	0.08	0.04	0.08	0.24	0.08	0.09	0.2	0.16	0	0	0
Vfaba.Tiffany.R1.4g171960	0	0.05	0.03	0.09	0.14	0.03	0	0	0.05	0.09	0	0	0.19	0.33	0.29	4.3	4.46	4.64	0.03	0.03	0	0	0	0.03
novel9037	0	0	0.06	0.07	0.06	0	0	0.06	0	0	0	0.06	4.02	3.6	3.33	0.06	0	0.12	0.58	0.6	0.3	0	0	0.06
novel8680	2.81	2.45	2.33	0	0	0	4.19	4.16	3.46	0.79	2.45	1.4	0.28	0.39	0.8	0	0.1	0.29	23.98	29.9	28.1	0	0.09	0
Vfaba.Tiffany.R1.1g070680	81.01	87.3	80.93	74.02	76.17	78.98	57.89	61.07	58.68	61.49	64.95	48.76	64.52	74.77	69.25	76.96	71.04	82.98	62.75	64.17	66.77	51.17	47.98	46.16
novel5440	22.02	27.01	28.08	11.14	9.68	10.38	13.41	13.81	11.13	8.37	7.87	5.45	1.01	0.52	0.72	3.95	3.44	4.1	5.69	9.91	6.65	0.51	1.38	0.89
Vfaba.Tiffany.R1.1g404040	1.23	1.52	1.43	8.65	13.73	12	0	0	0.49	1.41	2.49	0.63	0.14	0.23	0	28.45	30.56	29.72	6.96	5.15	3.25	2.72	3.21	3.29
novel13254	51.63	40.93	45.46	51.13	49.93	48.49	39.35	38.4	33.63	41.37	49.03	53.82	57.77	54.91	58.37	51.43	55.04	44.61	48.26	41.74	43.86	38.56	39.01	33.27
Vfaba.Tiffany.R1.4g034400	5.57	6.14	5.11	6.94	6.22	6.06	3.64	4.64	3.97	3.26	3.48	3.47	8.93	9.12	9.7	15.06	15.86	15.76	4.48	4.09	4.08	6.42	6.73	6.18
novel10759	0	0	0	0	0	0	0	0	0.33	0	0	0	0	0	0	1.86	2.97	0.59	0	0	0	1.24	0.27	1.92
Vfaba.Tiffany.R1.1g282960	41.95	41.26	40.55	38.21	41.23	39.79	11.4	12.66	11.58	0.9	0.89	1.08	50.72	51.69	51.3	9.12	9.92	9.43	14.18	15.83	18.09	4.75	4.56	5.12
Vfaba.Tiffany.R1.6g042920	557.06	643.98	638.31	90.1	101.25	96.89	0	0	0	0	0	0	44.19	45.66	37.85	0	0	0	0	0	0	0	0	0
Vfaba.Tiffany.R1.1g152760	0.21	0.13	0.05	0.19	0.36	0.14	0.52	0.83	0.58	1.02	0.86	1.39	0.07	0.16	0.09	0.41	0.82	0.46	0.36	0.68	0.41	0.57	0.73	0.52
Vfaba.Tiffany.R1.2g127160	18.36	20	19.3	20.56	22.29	22.99	10.5	10.47	10.14	8.86	9.6	10.08	18.02	19.22	17.8	18.12	17.21	17.82	12.28	11.17	11.43	10.84	9.47	10.57
Vfaba.Tiffany.R1.1g201640	2.69	3.2	1.64	2.44	1.58	2.03	1.12	0.83	1.41	2.65	3.97	2.04	0.77	0.38	0.49	7.29	7.83	10.13	0.4	1.16	0.7	1.83	1.26	1.75
Vfaba.Tiffany.R1.6g105520	6.36	4.89	12.22	10.61	5.05	7.2	1.76	11.45	7.3	0.93	1.82	2.81	7.22	2.04	6.97	2.02	1.9	1.97	3.04	2.7	0.98	2	0.96	0.99
Vfaba.Tiffany.R1.6g041400	0.4	0	0	0.3	0.41	0.67	0.13	0.27	0	0	0	0	0.13	0	0.14	0.13	0.14	0	0	0.13	0	0	0	0
Vfaba.Tiffany.R1.1g230360	130.14	137.72	131.74	153.85	147.09	161.85	97.32	105.82	108.65	142.78	163.69	154.62	110.86	110.76	103.59	131.88	142.46	140.69	91.03	92.37	96.03	114.1	104.17	95.5
Vfaba.Tiffany.R1.1g401600	0	0	0	0	0	0	0	0	0	0	0	0	1.4	0	0	0	0	0	0	0	0	0	0	0
Vfaba.Tiffany.R1.1g384280	0	0	0	0	0	0	0	0	0	0	0	0	0	0	0	1.46	0.43	0.31	0	0.5	0.54	0	0	1.08
Vfaba.Tiffany.R1.1g193440	24.44	24.4	25.31	33.22	30.43	32.06	11.98	12.45	12.18	10.19	10.24	9.93	25.78	26.78	27.11	21.79	21.78	22.44	9.88	10.39	9.36	9.83	9.56	10.02
novel6458	0.62	1.07	1.23	0.83	0.46	1.08	1.44	1.71	2.34	2.2	2	1.94	0.29	0.43	0.57	2.29	1.76	1.62	0.31	0.45	0.33	0.91	1.04	0.91
novel13279	0.31	0.25	0.67	1.58	1.64	1.18	0.74	0.68	0.86	1.55	1.62	2.18	9.18	10.37	9.61	2.48	2	1.31	2.95	2.77	3.48	1.68	2.36	1.93
Vfaba.Tiffany.R1.2g107520	19.96	15.92	15.52	14.68	17.76	16.95	7.67	9.82	10.5	7.67	6.63	7.4	22.52	23.28	20.94	17.76	15.36	14.73	12.97	11.32	10.69	8.29	9.76	8.17
Vfaba.Tiffany.R1.6g012280	18.41	21.42	21.07	21.62	20.05	14.37	9.22	9.5	6.55	3.68	2.87	2.14	24.4	21.09	24.3	12.45	10.08	10.42	5.53	6.03	9.35	3.13	3.09	2.87
novel3582	0	0	0	0	0	0	3.09	0	8.28	22.81	10.56	30.21	0	0	0	0	0	0	0	0	0	0	0	6.67
Vfaba.Tiffany.R1.4g046160	0	0	0	0	0	0	0	0	0	0	0	0	0	0	0	0	0	0	0	0	0	0	0	0
Vfaba.Tiffany.R1.3g183360	0	0	0	0	0	0	0	0	0	0	0	0	0	0	0	0	0	0	0	0	0	0	0	0
Vfaba.Tiffany.R1.3g047160	41.47	37.33	37.17	33.19	31.14	33.32	12.3	10.09	10.47	2.9	2.05	3.68	29.66	26.76	28.04	9.56	9.7	9.18	6.96	8.67	9.79	5.49	3.67	3.61
Vfaba.Tiffany.R1.3g005720	88.02	85.22	83.98	104.51	105.08	103.16	43.39	43.82	44.26	35.21	34.52	31.44	73.08	73.17	67.94	66.48	64.63	71.01	45.68	49.67	48.95	40.39	43.24	40.14
Vfaba.Tiffany.R1.6g049600	18.86	16.9	16.44	21.83	20.73	18.98	10.93	9.53	12.52	13.54	13.61	13.26	20.06	16.66	16.3	19.93	20.68	20.22	11.43	12.28	11.23	12.3	12.27	13.12
novel1831	3.96	0.7	0.68	3.05	1.44	1.31	0.64	0.69	1.32	2.03	2	2.06	0	0	0	0.7	0	0	0	0	0	0	0	0
Vfaba.Tiffany.R1.4g045280	14.08	17.37	15.9	17.68	14.56	15.27	21.72	21.82	21.63	29.14	29.49	31.26	15.97	14.67	14.04	17.08	17.79	18.23	27.26	27.13	25.56	22.16	22.6	19.72
Vfaba.Tiffany.R1.5g102120	1.14	0.82	1.33	2.26	2.63	2.51	0.2	0.45	0.21	0.26	0.2	0.18	1.5	1.28	1.75	5.03	4.59	5.32	2.98	2.94	2.56	0.54	0.28	0.2
Vfaba.Tiffany.R1.5g006920	1.08	0.8	1	0.96	0.81	0.44	0.43	0.22	0.43	0	0.08	0	0.65	1.19	0.84	0.51	0.59	0.66	0.55	0.65	0.22	0.22	0	0
Vfaba.Tiffany.R1.6g123400	0	0	0	0	0	0	0	0	0	0	0	0	0	0	0	0	0	0	0	0	0	0	0	0
Vfaba.Tiffany.R1.1g227720	1.55	1.77	1.11	1.33	1.01	0.87	20.42	20.91	20.16	16.01	13.86	15.21	0.19	0.48	0.65	0.08	0.08	0	39.02	34.62	35.06	15.17	13.91	14.99
Vfaba.Tiffany.R1.1g300000	159.75	184.27	183.96	94.15	91.28	105.7	302.47	320.95	277.29	75.64	74.89	69.04	145.83	144.24	122.2	36.77	44.84	49.41	185.35	190.34	190.25	213.67	211.49	218.27
novel6376	0	0	0	1.33	3.76	0.99	0	0	0	3.32	3.44	2.33	31.35	34.38	22.3	9.87	13.19	11.76	6.72	5.98	11.34	11.83	11.09	3.11
novel4166	0	0.42	0.14	0.15	0.28	0.14	0	0.14	0	0	0.29	0.15	4.39	3.43	4.38	2.79	3.64	4.05	1.2	1.23	1.26	0.98	0.56	0.56
Vfaba.Tiffany.R1.2g164200	52.15	51.73	53.02	47.42	48.83	46.62	21.57	22.71	21.03	14.75	13.81	13.7	65.15	65.63	67.46	41.07	40.92	43.4	23.5	21.06	20.72	17.22	15.86	15.84
novel1047	0	0	0	0	0	0	0	0	0	0	0	0	1.38	1.37	1.32	0.98	0.9	1.03	1.98	1.11	1.16	0.89	1.03	0.58
Vfaba.Tiffany.R1.1g092960	185.56	187.45	195.38	151.07	152.49	147.26	98.87	101.38	98.65	47.45	42.67	46.17	176.21	184.27	181.79	127.48	134.3	134.64	84.87	82.62	77.48	73.29	71.11	72
novel8672	1.44	0.56	0	1.14	0.49	0.53	0.59	0	1.01	0.87	0.4	0	0	0.46	0.47	1.79	0.83	0.49	0	0.49	0	0.59	0	0.6
Vfaba.Tiffany.R1.6g007440	0	0	0	0	0	0	0	0	0	0	0	0	0	0	0	0	0	0	0	0	0	0	0	0
Vfaba.Tiffany.R1.5g000120	0	0	0	0	0	0.06	2.28	3.25	2.99	0.06	0	0.13	0	0	0	0	0	0	5.7	5.11	4.99	1.9	1.6	1.61
novel12926	15.1	17.02	15.77	22.23	23.27	22.45	46.02	45.37	44.77	60.57	61.96	67.38	12.93	15.25	13.31	27.92	32.25	28.63	70.22	63.07	63.02	66.7	66.93	69.63
Vfaba.Tiffany.R1.4g037800	1.21	1.91	1.86	1.39	0.65	0	2.95	3.76	1.21	0.62	2.45	1.89	0.6	0	0	0	0.63	0	0	0.6	0	1.3	1.26	1.29
Vfaba.Tiffany.R1.5g018240	117.93	121.16	121.26	101.52	97.16	90.97	73.99	79.06	77.69	80.65	70.27	73.14	138.9	139.33	124.81	185.87	181.16	198.59	97.49	98.95	96.88	62.97	59.16	61.77
Vfaba.Tiffany.R1.2g190320	1.1	1.11	1.36	1.18	0.95	1.78	39.96	39.54	38.73	43.4	45.25	43.94	0.88	1	1.59	0.84	0.94	0.98	20.12	19.8	20.81	25.15	25.62	24.06
Vfaba.Tiffany.R1.2g023760	0.18	0.12	0.12	0.21	0.5	0.49	1.28	2.1	1.59	2.65	2.58	2.37	4.97	3.49	2.93	3.03	4.37	4.47	7.63	6.69	8.19	7.86	7.44	7.08
Vfaba.Tiffany.R1.6g047000	0	0	0	0	0	0	0.23	0	0	0.25	0	0.25	0	0	0	0	0	0	0	0	0	0	0	0
Vfaba.Tiffany.R1.3g077560	8.05	7.83	8.88	9.46	7.38	7.56	20.02	26.03	22.82	17.19	17.54	15.17	6.73	6.89	6.85	10.9	10.27	10.07	19.07	18.3	18.43	17.48	21.73	20.23
Vfaba.Tiffany.R1.Ung043600	0	0	0	0	0	0	0	0	0	0	0	0	0	0	0	0	0	0	0	0	0	0	0	0
Vfaba.Tiffany.R1.1g269160	0	0	0	0	0	0	0	0	0	0	0	0	0	0	0	0	0	0	0	0	0	0	0	0
Vfaba.Tiffany.R1.6g003960	0	0	0	0	0	0	1.18	0	1.21	0	0	0	0	0	0	0	0	0	0	0	0	0	1.26	1.29
novel1337	1.02	0.76	0.41	1.38	1.19	1.72	1.17	0.88	1	1.28	1.35	1.11	0.59	0.41	0.8	0.63	0.69	0.84	0.45	0.41	0.94	0.59	0.91	0.87
novel14526	0.47	0.13	1.01	0.95	1.71	2.34	0	0	0.47	0	0.48	0	0.73	2.83	0.93	1.63	0.28	1.07	0	0	0.71	0	0	0
Vfaba.Tiffany.R1.2g070840	1.31	0.93	1.43	1.9	1.08	1.18	1.17	1.06	0.65	3.43	2.87	2.52	0.92	0.41	0.56	1.06	1.62	0.27	0.57	0.26	0.66	0.13	0.93	0.4
Vfaba.Tiffany.R1.2g016600	25.59	20.35	24.83	32.95	26.43	26.7	6.65	7.05	7.15	10.18	9.23	10.14	21.86	15.31	19.94	26.22	28.62	24.54	5.23	8.21	6.23	6.02	5.3	6.92
Vfaba.Tiffany.R1.1g057240	38.1	39.18	40.3	25.78	27.94	24.49	29.82	33.66	31.88	15.76	16.2	14.41	38.28	35.94	34.21	5.97	5.18	6.27	16.47	16.99	20.18	42.61	44.8	41.74
novel1241	16.32	16.14	16.27	16.96	17.58	17.91	8.31	8.29	8.47	9.75	9.55	9.98	14.33	15.91	14.97	17.86	18.32	17.62	6.41	7.49	7.36	7.16	5.9	7.14
Vfaba.Tiffany.R1.6g095800	403.74	399.73	391.73	515.07	533.44	520.4	205.75	207.7	206.47	191.81	186.41	202.95	402.81	411.98	409.98	360.01	384.11	382.22	189.52	189.74	188.2	124.71	119.86	126.99
Vfaba.Tiffany.R1.1g327120	0	0	0	0	0	0	0	0	0	0	0	0	0	0	0	0	0	0	0	0	0	0	0	0
Vfaba.Tiffany.R1.1g018240	3.49	4	4.01	4.86	4.72	5.56	16.41	16.17	14.31	31.53	37.49	33.03	4.87	3.49	4.87	7.44	7.55	7.92	14.72	15.45	13.92	21.79	19.15	19.64
Vfaba.Tiffany.R1.4g099560	190.9	185.79	196.14	199.54	197.11	193.73	116.76	121.17	113.59	93.71	93.44	80.19	184.35	191.13	186.79	180.02	170.55	178.23	147.79	154.44	153.94	130.29	135.96	123.1
Vfaba.Tiffany.R1.Ung030040	6.15	5.2	8.52	2.81	2.72	3.91	0	0.13	0	0	0	0	10.66	9.55	10.82	13.76	17.02	13.8	0	0	0	0	0	0
Vfaba.Tiffany.R1.2g001400	0	0	0	0	0	0	0	0	0	0	0	0	0	0	0	0	0.05	0	0.06	0	0	0	0	0
Vfaba.Tiffany.R1.6g127400	15.99	15.77	17.48	13.41	13.76	14.99	10.56	10.68	10.41	10.37	10.12	11.88	16.74	16.65	17.08	13.83	14.52	14	8.22	7.64	8	7.84	7.69	8.15
Vfaba.Tiffany.R1.6g026360	353.05	356.53	352.21	488.21	487.52	462.83	149.23	172.33	168.05	7.59	7.5	7.32	1298.3	1323.33	1373.51	256.5	253.29	254.45	435.88	442.94	431.72	103.64	105.82	109.06
Vfaba.Tiffany.R1.3g192120	27.65	27.01	29.05	31.8	32.83	33.37	13.35	11.81	11.47	11.46	10.22	10.93	49.13	49.18	50.18	34.56	37.08	34.56	17.43	17.27	18	13.58	11.9	12.26
novel3753	21.98	15.1	15.71	10.82	17.74	16.74	5.75	4.42	5.93	5.42	11.03	4.36	17.63	16.98	9.24	13.66	9.81	8.23	3.76	5.83	3.65	0.92	0	1.83
Vfaba.Tiffany.R1.2g100840	5.76	5.21	6.17	6.13	5.72	5.98	3.42	3.48	3.03	2.16	2.35	1.48	4.84	5.39	5.39	5.01	4.29	5.46	1.77	2.39	2.31	1.88	2.01	1.61
Vfaba.Tiffany.R1.2g086720	18.91	18.7	16.64	13.77	17.2	17.83	133.23	147.47	151.14	337.22	333.67	348.76	5.84	4.95	6.59	8.51	12.56	6.54	88.63	67.27	80	155.8	152.2	152.7
Vfaba.Tiffany.R1.5g006200	3.39	3.4	2.46	2.42	2.58	2.27	2.25	2.49	2	1.51	1.23	2.19	2.83	2.47	2.58	2.75	3.09	2.89	1.99	1.3	1.62	1.75	1.58	2.07
Vfaba.Tiffany.R1.4g172360	0.79	5.35	9.04	8.74	8.38	7.51	2.34	1.08	3.06	1.28	0	0	4.65	1.07	5.52	2.12	2.24	2.87	1.39	1.66	2.56	1.41	2.5	1.23
Vfaba.Tiffany.R1.2g018240	28.77	29.81	31.13	28.18	32.82	29.17	31.49	29.79	32.17	35.01	34.39	30.64	29.03	30.27	29.11	33.93	31.28	39.44	26.8	27.47	29.32	29.45	30.31	31.82
novel14845	5.34	5.08	3.74	4.35	3.63	3.85	5.93	5.75	5.05	8.23	7.09	6.96	3.25	2.88	2.88	1.15	0.92	1.38	2.54	3.23	2.75	3.66	3.6	4.13
Vfaba.Tiffany.R1.2g201440	35.16	34.65	34.31	36.55	33.94	33.5	6.49	7.12	6.63	1.51	1.55	1.67	37.78	37.26	36.86	11.8	12.6	12.75	8.01	7.24	7.9	1.12	1.64	1.49
Vfaba.Tiffany.R1.3g108120	17.5	15.94	16.46	17.77	17.71	17.51	5.13	5.72	5.33	3.49	4.16	3.3	20.09	18.71	21.49	13.59	15.31	13.51	7.21	6.14	6.52	2.6	3.03	2.56
Vfaba.Tiffany.R1.1g326360	4.06	3.04	4.04	5.5	3.35	3.31	4.35	5.42	5.2	4.47	5.73	6.12	2.65	4.33	2.67	7.25	7.61	6.61	3.59	3.35	2.88	3.69	5.05	4.55
Vfaba.Tiffany.R1.3g033200	170.42	176.27	157.82	178.78	167.99	163.12	126.24	120.17	120.47	70.1	73.84	67.12	294.13	328.26	295.47	174.6	204.03	164.05	126.51	127.25	119.47	84.74	99.29	95.15
Vfaba.Tiffany.R1.1g284120	0	0	0	0	0	0	0	0	0	0	0	0	0	0	0	0	0	0	0	0	0	0	0	0
Vfaba.Tiffany.R1.1g280720	2.8	4.08	3.92	2.03	1.77	2.09	17.78	18.6	18.49	37.82	38.77	45.01	3.3	4	2.97	15.52	14.63	13.39	46.29	43.15	42.94	14.59	15.07	16.85
Vfaba.Tiffany.R1.4g165000	0	0.6	0	0	0.41	0	0	0	0	0	0	0	0	0.32	0	0	0.42	0	0	0	0	0.6	0	0
Vfaba.Tiffany.R1.2g172400	0	0	0	0	0	0	0	0	0	0	0	0	0	0	0	0	0	0	0	0	0	0	0	0
Vfaba.Tiffany.R1.3g093480	10.08	9.64	10.22	6.89	7.02	5.49	10.03	10.67	9.65	15.37	16.22	15.73	8.63	10.46	10.09	10.46	9.93	11.7	7.19	6.91	7.66	7.01	7.76	7.83
Vfaba.Tiffany.R1.1g159480	2.99	1.51	1.89	4.88	2.44	3.92	1.61	1.64	1.27	1.89	3.59	1.15	0.52	0.95	1.32	2.43	1.35	3.11	1.76	0.31	0.85	0.8	1.66	0.63
novel11495	7.16	8.33	7.64	9.74	12.7	11.81	11.54	13.01	11.96	23.49	24.16	22.15	8.27	7.95	8.95	10.17	9.7	10.36	10.55	11.56	9.3	7.72	7.93	6.7
novel15692	0.04	0.12	0.19	5.3	6.24	5.25	0.27	0.29	0.23	6.32	6.05	5.27	0.04	0.08	0.12	0.2	0.28	0.12	0.26	0.16	0.08	0.04	0	0.08
Vfaba.Tiffany.R1.3g135440	0.5	0.95	0.58	0.61	0.79	0.87	0.9	0.41	0.32	0.48	0.33	0.54	0.63	0.79	0.77	0.59	0.18	0.32	0.25	0.09	0.5	0.09	0.32	0.32
Vfaba.Tiffany.R1.3g019920	0	0	0	0	0	0	0	0	0	0	0	0	0	0	0	0	0	0	0	0	0	0	0	0
Vfaba.Tiffany.R1.1g079840	18.6	17.63	18.7	17.61	15.87	16.59	24.91	24.56	24.22	9.49	9.3	8.98	17.66	17.62	16.07	9.7	9.62	11.05	16.24	19.26	18.26	19.49	18.79	16.18
Vfaba.Tiffany.R1.3g158320	31.09	36.45	30.18	40.78	43.49	46.78	6.18	6.72	8.44	11.08	5.06	7.51	46.49	54.23	58.52	38.89	47.01	36.75	9.8	8.53	5.92	6.38	7.61	9.6
Vfaba.Tiffany.R1.4g164560	70.8	74.57	74.27	33.58	33.9	32.72	6.01	6.43	7.11	4.8	4.19	3.99	27.63	27.42	27.85	36.45	36.36	35.77	5.69	5.06	5.67	5.04	5.7	5.53
Vfaba.Tiffany.R1.2g196600	0	0	0	0	0	0	0	0	0	0	0	0	0	0	0	0	0	0	0	0	0	0	0	0
novel5673	0	0	0	0	0	0	0	0	0	0	0	0	2.02	1.15	1.12	3.32	2.13	1.11	0	1.01	0	0	1.07	0
Vfaba.Tiffany.R1.3g078400	45.09	46.6	43.8	42.26	41.75	43.5	52.62	51.89	45.53	56.05	52.95	52.62	42.68	49.46	45.8	56.97	54.01	53.87	35.9	33.46	34.49	31.8	31.52	34.94
Vfaba.Tiffany.R1.1g005840	91.7	96.33	96.93	103.58	109.08	105.57	176.78	183.15	182.09	283.01	280.45	289.57	140.92	153.35	142.64	174.16	171	173.07	214.15	204.4	205.37	204.49	203.29	203.04
novel3872	0.35	1.12	2.73	1.47	1.55	0.79	1.57	1.15	1.39	1.8	1.17	2.04	3.04	1.71	1.89	0.62	0.68	0.57	0	0.28	0.28	2.76	0.83	1.44
novel3220	2.13	1.76	0.88	2.61	3.07	5.43	0.9	0.55	1.14	5.33	5.54	2.9	1.13	0	0.91	0.2	0.25	0.81	1.05	0.49	0.66	0.2	0	1.12
Vfaba.Tiffany.R1.1g141520	0	0	0	0	0	0	0	0	0	0	0	0	0	0	0	0.34	0.17	0	0	0	0	0	0	0
Vfaba.Tiffany.R1.2g114040	0	0	0	0	0	0	0	0	0	0	0	0	0	0	0.19	0.19	0.19	0	0	0	0.19	0.37	0	0.19
Vfaba.Tiffany.R1.1g371240	0	0	0	0	0	0	0	0	0	0	0	0	0	0	0	0.5	0	0	0	0	0	0	0	0
novel1354	0.71	0.6	0.49	1.47	0.93	1.34	0.24	0.33	0.16	1.25	1.03	0.53	0.33	0.6	0.52	1.73	1.16	1.08	0.54	0.35	0.33	1.05	0.33	0.83
Vfaba.Tiffany.R1.5g137160	0.32	0	0	0	0	0.32	0	0	0	0	0	0.68	0	0	0.34	0	0	0	0.35	0	0	0	0	0
Vfaba.Tiffany.R1.1g353640	3.16	3.41	3.24	9.14	8.5	7.65	0	0	0	0	0	0	5.29	5.89	5.81	11.73	10.07	12.44	0	0	0	0.05	0.05	0.05
Vfaba.Tiffany.R1.6g012120	3.73	3.33	3.51	3.23	5.07	4.25	2.21	1.73	2.08	1.14	1.42	1.6	2.65	3.04	4.18	2.07	3.04	2.51	2.86	2.01	2.1	2.44	1.95	2.05
Vfaba.Tiffany.R1.5g008880	6.77	6.53	7.56	4.98	5.72	6.23	4.3	4.08	3.97	2.17	1.9	1.84	7.93	7.84	7.68	6.1	5.3	5.23	2.16	2.68	2.77	2.16	2.12	2.1
Vfaba.Tiffany.R1.2g088840	14.27	15.36	14.55	13.2	11.65	13.52	10.69	8.7	10.02	7.92	11.01	8.16	17.13	12.73	13.71	11.15	11.52	9.97	8.53	8.96	8.6	9.14	8.89	7.93
Vfaba.Tiffany.R1.1g307720	1.65	1.68	1.45	2.78	1.29	3.09	0.82	1.67	1.03	1.51	1.28	0.88	0.21	0.87	0	1.48	2.11	1.48	0	0	0	0.42	0	0.21
Vfaba.Tiffany.R1.6g107760	0	0	0	0	0	0	0	0	0	0	0	0	0	0	0	0	0	0	0	0	0	0	0	0
Vfaba.Tiffany.R1.6g105920	35.9	40.06	36.82	41.56	43.99	40.09	34.71	32.81	32.85	19.37	17.56	15.57	44.68	47.71	45.69	28.76	26.25	31.01	29.4	33.4	37.01	23.95	24.39	19.98
Vfaba.Tiffany.R1.2g131040	98.99	112.4	112.08	92.78	113.22	90.28	104.6	106.11	102.55	60.01	57.92	60.59	149.09	160.82	152.62	144.46	129.1	135.07	100.01	104.62	108.8	127.35	118.27	125.28
novel1624	1.01	2.03	2.51	0.96	1.26	1.16	1.65	1.74	1.22	0	0.15	0.08	2.52	3.88	2.45	1.02	1.17	0.95	0.63	0.72	0.51	0.22	0.51	0.15
Vfaba.Tiffany.R1.5g059720	1.81	1.81	2.5	3.44	4.04	4.35	0.3	0.38	0.75	0.38	0.34	0.22	3.64	3.34	2.74	10.51	9.47	10.14	0.37	0.34	0.62	0.37	0.13	0.09
Vfaba.Tiffany.R1.2g205040	25.24	28.17	28.16	42.68	41.58	43.32	0	0	0	0	0.11	0	7.64	8.25	7.8	47.71	53.94	56.45	0	0	0	0	0	0
Vfaba.Tiffany.R1.2g177200	0.27	0	0.13	0.11	0.09	0	0.07	0.16	0	0.07	0	0.08	0	0	0.18	0.18	0.18	0.18	0.19	0	0.09	0.17	0.18	0
Vfaba.Tiffany.R1.2g084760	26.93	30.45	29.59	34.76	33.18	33.38	11.67	10.88	11.54	11.01	10.94	12.8	21.28	21.89	19.72	26.28	23.94	25.7	7.15	6.31	6.75	3.79	4.71	4.47
novel8051	0.73	0.78	0	0	0	1.45	2.14	0	0	0	0	0	0	0	0.8	0	0	1.57	0	0	0.78	0	0	0
Vfaba.Tiffany.R1.1g185120	12.85	10.48	10.45	12.32	12.54	11.25	4.88	5.92	4.42	1.02	1.45	1.63	14.1	12.01	12.18	3.41	2.88	4.05	5.5	4.97	5.52	3.91	4.4	4.97
novel1412	1.77	1.1	0.89	2.38	1.17	2.21	0.96	0.26	0.39	1.86	2.03	2.41	0	0.93	0.98	1.64	1.55	2.08	0	0.21	0	1.67	0.27	1.2
novel735	7.32	5.88	4.79	6.39	7.77	7.46	3.4	2.66	2.74	2.04	1.32	2.08	6.06	4.76	3.77	5.91	7.69	7.09	2.37	2.63	1.97	2.44	2.43	1.63
Vfaba.Tiffany.R1.1g187240	0	0	0	0	0	0	0.15	0	0.2	0	0	0	0	0	0	0.64	0	0.14	0	0	0	0.31	0	0
novel3270	0	0	0	0	0.26	0.49	13.92	15.85	14.32	31.41	34.29	35.91	0	0	0	0	0	0	2.71	4.92	4.07	46.71	47.44	40.31
Vfaba.Tiffany.R1.2g192320	0	0	0	0	0	0	0	0	0	0	0	0	0	0	0	0	0	0	0	0	0	0	0	0
Vfaba.Tiffany.R1.3g013480	0	0	0	0	0	0	0	0	0	0	0	0	0.22	0	0.23	1.12	1.12	1.8	0	0	0	0.45	0	0.23
Vfaba.Tiffany.R1.6g030080	7.33	7.88	8.51	5.69	6.42	5.42	2.22	1.59	1.94	3.25	1.74	2.93	7.84	8.33	6.8	8.92	10.02	9.31	3.45	3.59	1.96	1.74	1.45	1.09
novel10418	1.27	2.73	2.59	0.37	1.99	0.34	6.96	5.19	6.79	14.84	15.77	17.77	1.19	1.77	0.41	0	0.18	0	1.22	2.74	2.25	2.27	2.67	2.25
Vfaba.Tiffany.R1.2g017760	7.78	7.69	7.91	8.85	8.07	7.77	5.11	4.9	5.35	5.88	5.74	5.91	7.52	7.89	7.71	6.83	6.61	7.68	4.31	4.16	4.42	4.71	4.44	4.04
Vfaba.Tiffany.R1.3g147920	0.89	0.33	0.92	0.84	0.72	0.44	0.11	0.32	0	0	0.33	0.17	2.69	2.71	2.47	4.45	3.43	3.83	6.13	7.28	7.7	0.35	0.48	0.46
Vfaba.Tiffany.R1.3g143640	0	0	0	0	0	0	0	0	0	0	0	0	0	0	0	0	0	0	0	0	0	0	0	0
Vfaba.Tiffany.R1.4g146120	0.21	0.44	0	0.24	0.22	0	0.21	0.22	0	0	0	0	0.21	0.68	0	0	0	0.22	0	0	0	0	0	0
Vfaba.Tiffany.R1.Ung018000	0	0	0	0	0	0	0	0	0	0	0	0	0	0	0	0	0	0	0	0	0	0	0	0
Vfaba.Tiffany.R1.4g183800	0	0	0	0.29	0	0	0	0	0	0	0	0	0	0	0	0	0	0	0	0	0	0	0	0
Vfaba.Tiffany.R1.1g152640	0	0	0	0.34	0.6	0	0.18	2.38	0	0.01	0	0.85	0.16	0	0.51	1.54	1.3	0	1.5	0	0	0	0	1.14
Vfaba.Tiffany.R1.4g062680	0	0	0	0	0	0	0	0	0	0	0	0	0	0	0	0	0	0	0	0	0	0	0	0
novel5881	52.66	53.62	50.73	58.88	63.55	54.16	227.21	259.11	223.27	377.22	406.4	345.12	17.86	12.65	31.25	18.98	1.94	24.73	75.83	106.27	75.87	69.09	73.61	34.3
Vfaba.Tiffany.R1.3g127040	0	0	0	0	0	0	0	0	0	0	0	0	0	0	0	0	0	0	0	0	0	0	0	0
Vfaba.Tiffany.R1.1g279480	7.19	6.52	8.11	3.6	3.89	3.83	1.36	1.45	2.58	1.57	1.68	2.02	2.38	2.04	1.12	1.28	2.04	1.99	2.85	3.05	2.87	0.75	0.42	1.24
Vfaba.Tiffany.R1.3g138240	50.43	52.25	49.24	42.74	44.18	45.46	39.6	38.28	39.53	30.36	30.7	31.48	20.13	19.63	21.62	33.65	31.59	31.27	20.71	19.33	19.32	20.92	19.48	19.4
Vfaba.Tiffany.R1.1g222320	0.4	1.58	0.68	1.72	1.73	0.84	0.55	1.12	0.86	1.47	1.42	1.53	1.95	2.37	1.94	1.53	1.14	1.32	3.65	3.22	2.32	0.36	0.75	0.78
novel1609	13.81	20.7	21.13	26.22	30.46	31	12.22	3.16	2.02	3.2	3.14	4.64	23.07	29.17	27.23	27.64	30.27	17.26	0	2.89	3.56	5.45	3.41	1.82
Vfaba.Tiffany.R1.1g087600	0	0	0	0	0	0	0	0.39	0	0	0	0	0	0	0	0.39	0	0.4	0	0	0	0	0	0
Vfaba.Tiffany.R1.Ung031320	13.44	12.49	11.23	17.23	17.08	10.57	278.21	259.59	260.29	535.45	501.54	513.21	13.06	10.01	12.58	7.2	6.34	4.59	193.04	175.22	194.82	191.54	214.95	205.7
Vfaba.Tiffany.R1.4g151880	20.26	21.73	20.5	22.97	24.32	23.47	11.05	10.56	9.66	14.37	11.6	10.09	18.19	22.83	20.04	21.83	20.13	23.82	10.58	8.34	9.32	8.19	8.89	8.77
novel10875	0.41	0.6	1.22	2.51	2.09	2.44	0.23	0.13	0.08	1.56	1.97	1.34	0.52	0.4	0.34	2.36	2.09	2.42	0.07	0.13	0.13	0.21	0.12	0.17
Vfaba.Tiffany.R1.2g171960	70.67	72.94	71.68	53.43	52.62	52.84	48.99	51.47	48.41	31.94	32.8	32.12	37.59	37.98	37.81	41.5	44.01	44.26	18.47	20.26	18.84	20.38	21.29	22.33
novel5872	0	0	0	8.89	2.92	0	0	0	0	3.33	2.09	0	0	0	0	0	0	0	0	0	0	0	0	0
Vfaba.Tiffany.R1.3g103320	64.27	65.26	65.45	81.49	87.77	79.22	35.1	37.58	35.32	29.52	26.33	26.08	49.49	46.22	47.66	45.13	46.91	46.89	23.56	24.04	24.17	15.85	18.39	15.28
Vfaba.Tiffany.R1.3g149800	0	0	0	0	0	0	0	0	0	0	0	0	0	0	0	0	0	0	0	0	0	0	0	0
novel6036	0.53	0.4	0.53	1.34	1.1	1.07	0.93	0.54	0.93	1.95	1.81	2.28	0.4	0.14	0.43	0	0	0	0.29	0.27	0.14	0	0	0.14
Vfaba.Tiffany.R1.3g190880	15.71	18.42	13.89	13.25	15.81	13.45	11.82	11.61	13.07	9.75	9.93	9.46	22.28	22.13	20.45	15.74	17.74	15.02	15.75	15.65	13.26	10.35	12.38	13.16
Vfaba.Tiffany.R1.3g047360	0	0	0	0	0	0	0	0	0	0	0	0	0	0	0	0	0	0	0	0	0	0	0	0
Vfaba.Tiffany.R1.1g348320	0	0.11	0.09	0.13	0.06	0.08	5.19	3.66	4.5	8.49	9.03	8.31	0.17	0.03	0.12	0.16	0.11	0.06	1.41	1.15	1.33	1.89	1.11	1.3
Vfaba.Tiffany.R1.4g158720	61.39	74.92	70.92	39.16	45.88	35.68	64.23	76.16	74.72	14.41	17.33	19.71	85.13	90.21	91.8	297.68	298.1	301.41	51.91	57.92	54.69	38.73	36.72	37.06
Vfaba.Tiffany.R1.4g020120	92.53	96.52	94.14	98.79	100.12	93.17	1.41	1.8	1.56	0.63	0.23	0.32	85.18	87.38	87.67	199.07	192.38	191.8	0.98	0.74	0.53	0	0.08	0
Vfaba.Tiffany.R1.4g122280	14.66	13.35	17.42	21.75	20.69	22.06	10.1	12.86	13.07	17.96	17.21	12.01	17.48	20.03	16.96	21.56	18.38	25.64	3.82	6.21	7.24	5.76	5.56	4.58
novel12682	0.17	0	0	0	0	0	0	0	0	0	0	0	2.88	1.59	3.57	0	0	0	2.38	2.02	2.39	0	0	0
Vfaba.Tiffany.R1.2g068200	0	0	0	0	0	0	0	0	0	0	0	0	0	0	0	0	0	0	0	0	0	0	0	0
Vfaba.Tiffany.R1.2g142240	0	0	0	0	0	0	0	0	0	0	0	0	0	0	0	0.24	0.71	0.48	0.51	0.69	0.47	0.71	0.94	1.67
Vfaba.Tiffany.R1.Ung034680	0	0	0	0	0	0	0	0.56	0	0	0	0	0	0	0	0	0	0	0	0	0	0	0	0
Vfaba.Tiffany.R1.Ung038840	0	0	0	0	0	0	72.96	70.96	69.67	21.92	20.99	19.04	0	0	0	0	0	0	127.09	123.57	126.52	112.11	107.25	114.64
Vfaba.Tiffany.R1.1g399600	8.23	10.19	8.25	13.44	13.31	13.69	7.06	8.07	7.3	8.7	9.29	9.25	9.18	8.7	8.18	11.6	11.37	11.76	5	5.54	4.97	6.39	5.58	6.26
Vfaba.Tiffany.R1.1g269480	347.34	351.4	347.66	274.28	296.03	285.14	193.2	189.96	194.14	38.42	40.23	42.17	342.08	340.07	341.52	247.73	267.12	245.38	197.91	184	186.84	76.32	76.11	80.61
Vfaba.Tiffany.R1.5g080000	0	0.07	0.21	0.56	0.37	0.29	0.07	0	0	0	0	0	0.07	0.07	0	0.15	0.15	0	0	0	0	0	0	0
Vfaba.Tiffany.R1.1g344320	0.49	0	0	0	0	0	0	0	0	0	0	0	0	0	0	0	0	0	0	0	0	0	0	0
Vfaba.Tiffany.R1.1g061880	1.06	0	0	0.61	0.57	1.58	0	0.55	0.53	0	0	0	1.05	0	1.15	0.56	0.55	0	1.76	0	0	0	0	0
novel11167	0	0	0	0	0	0	0.65	0	0.65	0	0	0	0	0	0	0	0	0	0	0	0	0	0	0
Vfaba.Tiffany.R1.4g036240	0	0	0	0	0	0	0	0	0.25	0	0	0	0	0	0	0.26	0.52	0	0	0	0	0	0	0
novel8725	3.23	3.46	3.48	2.84	4.21	2.49	2.61	3.46	3.62	1.64	2.44	2.64	5.85	5.86	5.95	1.72	3.28	2.23	2.91	2.7	2.46	2.01	1.05	0.98
Vfaba.Tiffany.R1.5g086200	3.2	3.05	2.85	4.32	5.98	4.9	4.85	3.84	5.13	8.75	6	6.35	3.7	4.36	3.84	3.4	2.91	3.34	3.1	2.86	3.75	6.3	5.1	5.3
novel11132	3.06	1.26	1.98	0.76	8.27	14.16	3.33	0	0.88	1.6	7.29	4.42	0	1.91	2.88	2.37	0.44	0.08	0	0.3	1.3	4.37	5.28	4.65
Vfaba.Tiffany.R1.3g006720	0	0	0	0	0	0	0	0	0	0	0	0	0	0	0	0	0	0	0	0	0	0	0	0
Vfaba.Tiffany.R1.1g034560	0.22	0.44	0	0	0	0.11	156.51	167.25	156.68	166.42	188.84	163.42	0.11	0	0.23	0.11	0.11	0.11	156.5	162.3	152.22	170.63	171.65	168.67
Vfaba.Tiffany.R1.1g204400	0	0	0	0.25	0.13	0.11	0	0	0	0	0	0	0	0	0.02	0.09	0.1	0.06	0	0	0	0	0	0
Vfaba.Tiffany.R1.4g073560	0.54	0	0.54	0	0	0	0	0	0.27	0	0	0	9.25	5.31	4.72	0	0	0	0.59	1.33	1.93	0	0	0
Vfaba.Tiffany.R1.1g193720	0.53	0.37	0	0	0.34	0	0.7	0.49	0.53	0	0	0	0	0.05	0.23	0.72	0.56	0.56	0	0.84	0.46	0	0.27	0.22
novel2956	0.04	0	0	0.2	0.19	0	0.18	0.14	0.14	0.19	0.19	0.39	7.59	7.25	6.76	0.29	0.18	0	1.56	1.05	1.21	1.34	0.91	1.1
novel15302	0	0	0	0.32	0	0.14	0	0	0	0	0	0	18.64	20.07	16.82	6.76	7.61	6.49	4.01	4.49	2.7	2.92	1.02	2.64
Vfaba.Tiffany.R1.6g045880	0	0	0	0	0	0	0	0	0	0	0	0	0	0	0	0	0	0	0	0	0	0	0	0
Vfaba.Tiffany.R1.6g089200	0.47	0.35	0.37	0.59	1.46	1.01	1.2	1.7	1.12	4.7	3.93	2.9	0.41	0.89	0.56	0.23	0.31	0.44	0.43	0.68	0.65	0.9	0.84	1.04
Vfaba.Tiffany.R1.1g071840	337.53	346.38	333.3	688.85	701.89	683.72	145.31	151.82	150.59	171.53	164.25	172.1	403.49	412.12	407.54	384.08	382.47	383.98	118.17	116.63	114.97	83.66	84.59	82.99
Vfaba.Tiffany.R1.1g407800	0	0	0	0	0	0	0	0	0	0	0	0	0.09	0.56	1.08	0	0	0	0.22	0	0.33	0	0	0.16
Vfaba.Tiffany.R1.1g043400	39.73	43.04	44.16	35.37	37.68	36.97	0	0	0	0	0	0.06	25.63	30.01	26.63	47.03	46.96	48.85	0.8	1.27	0.65	0	0	0
Vfaba.Tiffany.R1.6g119240	0	0.04	0	0	0	0	0	0	0.07	0.02	0	0	0	0	0	0	0	0	0	0	0	0	0	0
Vfaba.Tiffany.R1.3g118320	531.87	525.1	530.27	242.46	240.69	234.16	2032.49	2169.08	2162.23	2061.5	2086.52	2048.41	312.2	322.9	301.8	425.26	413.86	442.45	2023.3	2078.71	2001.64	2657.85	2713.49	2615.28
novel753	2.56	2.94	1.97	2.71	2.81	2.79	0.37	0.44	0.52	0.12	0.23	0.2	3.3	3.12	3.56	0.06	0	0.06	1.01	0.74	0.55	0.12	0.06	0.12
novel8164	0	0	0	0	0	0	1.32	2.07	1.81	0.25	0.38	0.26	0	0	0	0	0	0	0.92	0.6	0.86	0.37	1.1	0.61
Vfaba.Tiffany.R1.1g337400	12.47	14.75	12.46	15.74	15.83	14.62	8.19	6.83	7.74	4.66	4.8	4.53	14.89	15.4	17.12	13.27	12.61	12.69	10.13	9.21	9.87	4.76	5.88	6.04
Vfaba.Tiffany.R1.5g110840	1.85	1.93	1.89	1.59	0.99	0.92	1.82	2.86	1.85	1.43	1.42	0.48	5.07	2.01	2	0.97	1.43	0.98	4.6	3.22	2.43	1.47	0.48	0.49
Vfaba.Tiffany.R1.5g103280	0.13	0.23	0.2	0.07	0.14	0.15	0.73	0.93	1.24	2.68	2.06	1.76	0.07	0.12	0.09	0.02	0	0.04	1.77	1.61	1.68	0.96	0.95	0.85
Vfaba.Tiffany.R1.2g122560	0	0.1	0	0	0.1	0	0.87	0.49	0.39	0.1	0	0	0	0	0	0	0	0	0.11	0.19	0.1	0.1	0.1	0
Vfaba.Tiffany.R1.1g366760	0	0	0.2	0	0	0	0.39	0.4	0.5	0.1	1.35	0.43	0	0	0	0	0	0	0.22	0.4	0.4	0.1	0.1	0
Vfaba.Tiffany.R1.4g042160	0	0	0	0	0	0	0	0	0	0	0	0	0	0	0	0	0	0	0	0	0	0	0	0
Vfaba.Tiffany.R1.1g043320	863.23	850.88	859.98	1121.24	1120.69	1131.69	434.05	445.84	445.64	230.12	231.8	221.73	1100.04	1074.11	1067.9	586.82	586.82	598.51	410.93	410.66	402.59	317.77	310.24	318.08
Vfaba.Tiffany.R1.1g057000	8.94	9.32	9.14	12.85	11.24	11.7	13.06	13.17	11.64	19.03	18.62	20.66	15.09	13.92	14.81	20.18	20.85	21.97	12.16	13.03	13.54	15.51	14.14	11.78
Vfaba.Tiffany.R1.4g134240	0.51	0	1.56	1.75	0	0	0	0	1.53	0.52	0.52	0	0.51	0	0	0	0.53	0.54	0.56	0	0.54	0	0.53	0
novel17216	23.98	29.34	17	61.5	61.67	81.74	15.98	12.64	12.8	73.65	54.59	59.26	15.49	12.25	19.11	10.09	17.36	17.2	8.65	6.85	11.69	10.32	6.65	5.34
novel10184	3.18	0	1.88	1.06	0	0	0	0	0	0	0	0.76	0	0	0	0	0	0	0	0.75	0	0	0.43	0
Vfaba.Tiffany.R1.5g128440	99.14	91.62	77.03	98.78	105.26	117.16	44.34	35.87	44.86	12.81	15.68	17.94	161.17	178.5	153.59	70.83	74.49	59.66	52.45	61.98	53.41	35.54	39.55	34.57
Vfaba.Tiffany.R1.6g111520	9.97	9.12	9.03	7.25	6	6.49	1.22	0.47	0.64	0.25	0.25	0.06	1.17	1.21	0.93	0.89	0.48	0.3	1.92	1.82	1.3	1.71	1.12	1.13
Vfaba.Tiffany.R1.3g072680	0	0	0	0	0	0	0	0	0	0	0	0	0	0	0	0	0	0	0	0	0	0	0	0
Vfaba.Tiffany.R1.3g001760	1.55	1.57	1.68	2.17	2.67	2.47	1.8	2.62	1.81	0	0	0	0	0.13	0.14	0	0.13	0	1.41	0.91	1.71	0	0	0
novel5501	9.48	12.46	16.74	9.2	4.9	5.73	1.57	3.83	2.28	19.18	15.49	12.17	0.57	2.53	0	3.48	5.26	3.09	1.38	0.69	0	2.25	1.77	1.69
Vfaba.Tiffany.R1.4g117440	4.39	4.74	3.97	1.83	2.31	2.98	0	0.21	0.31	0	0.11	0	1.84	2.12	1.96	2.69	2.81	3.32	0.22	0.1	0	0.31	0.1	0
novel6004	1.32	1.19	1.41	1.72	1.83	3.18	2.02	0.93	0.97	6.47	6.89	5.44	1.22	1.21	1.01	1.39	1.62	1.36	1.04	0.24	1.89	2.01	0.56	1.42
novel16652	1.75	3.34	2.84	6.88	9.35	12.82	1.05	3.34	1.75	15.03	7.49	10.99	0.22	0.72	0.94	0.45	0.22	0.45	0.24	0.7	0.67	0	0	0.9
Vfaba.Tiffany.R1.3g100160	15.58	18.89	16.96	16.75	16.29	16.47	8.72	9.92	9.5	9.88	10.38	9.13	13.59	15.65	13.37	15.27	15.96	15.14	8.34	8.41	8.35	7.84	6.96	6.75
Vfaba.Tiffany.R1.1g130640	26.81	26.03	22.5	22.55	19.06	20.68	13.77	13.37	13.12	6.15	5.14	4.27	25.55	26.96	26.14	21.46	21.93	21.94	9.52	10.28	9.65	6.5	7.48	5.82
Vfaba.Tiffany.R1.5g139160	0.43	0.43	0.29	0.43	0.24	0.48	0.33	0.14	0.1	0	0	0	0.05	0.1	0.1	0.1	0.15	0	0	0.14	0	0.1	0.43	0.24
novel16874	0	0.33	0.01	0.31	0	0.41	0	0.34	1.05	0	1	1.04	0.81	0.28	0	0	0.3	0.88	0.29	0	0	0.27	0	0
Vfaba.Tiffany.R1.6g133920	77.13	61.11	54.57	58.56	54.32	51.95	65.87	56.28	61.58	37.93	40.89	52.97	92.14	100.08	94.64	38.17	48.58	33.95	145.89	124.65	128.41	38.66	47.3	53.32
Vfaba.Tiffany.R1.1g127960	0	0	0	0	0	0	0	0	0	0	0	0	0	0	0.4	0	0	0	0	0	0	0	0	0
Vfaba.Tiffany.R1.2g155600	106.86	99.17	103.94	129.03	142.36	121.71	55.05	57.15	47.2	46.94	54.33	52.51	106.05	103.26	103.88	89.59	91.47	95.65	67.26	64.04	64.34	55.76	63.17	54.28
Vfaba.Tiffany.R1.1g208080	0	0	0	0	0	0	0	0	0	0	0	0	0	0	0	0	0	0	0	0	0	0	0	0
Vfaba.Tiffany.R1.4g040400	19.23	18.13	17.63	13.27	16.21	15.24	28.72	31.05	28.02	18.62	17.06	20.6	11.81	10.22	12.96	13.59	13.46	12.1	12.47	12.15	13.03	22.55	24.29	24.58
Vfaba.Tiffany.R1.3g020000	0.55	0.35	0.48	0.08	0.49	0.21	12.75	9.23	14.8	53.26	57	49.07	0.14	0.29	0.15	0.9	1.12	1.32	9.32	11.65	7.8	6.75	8.63	9.92
Vfaba.Tiffany.R1.1g354240	1.08	0	0.18	0	0	0.36	0.18	1.1	0.9	0.19	0.19	0.38	0.36	0	0.58	0.37	0.37	0	0	0.18	0.18	0	0	0
Vfaba.Tiffany.R1.1g362400	28.8	29.61	30.09	30.94	28.38	29.82	20.67	20.54	20.14	16.36	16.26	16.75	30.07	32.17	29.6	26.88	26.63	26.01	12.61	14.35	14.99	12.48	12.38	12.01
novel15414	1.38	1.01	2.38	0	0.41	0.4	0.2	1	0.79	0.21	1.23	2.1	0	0.21	0	0.2	0.2	0.2	0.22	0.2	0	0	0.2	0.2
Vfaba.Tiffany.R1.5g051080	5.71	4.39	5.89	2.72	2.69	3.29	7.54	9.29	7.6	16.81	17.46	14.92	8.12	9.42	7.38	6.17	6.53	5.66	12.11	9.83	9.71	8.14	4.92	9.56
Vfaba.Tiffany.R1.2g162160	58.28	48.75	51.89	56.05	50.27	67.01	53.3	38.3	52.65	51.42	49.83	68.8	47.23	51.35	51.47	61.05	65.38	66.42	32.49	28.95	34.62	20.37	28.04	28.12
novel3151	2.55	4.02	3.99	2.69	3.29	2.65	5.06	5.81	5.14	8.85	7.67	4.69	3.51	2.36	2.28	0.7	0	2.4	3.01	2.43	5.51	3.04	4.2	0.92
Vfaba.Tiffany.R1.5g017520	50.37	56.41	55.9	49.9	53.33	50.07	35.93	31.2	31.71	39.02	38.83	36.12	68.18	63.06	65.95	87.9	84.21	85.01	49.95	50.7	49.4	50.97	49.94	48.5
Vfaba.Tiffany.R1.5g077160	0	0	0	0	0	0	0	0	0	0	0	0	0	0	0.53	0	0	0	0	0	0	0	0	0
Vfaba.Tiffany.R1.1g308240	0.16	0	0.05	0	0	0.1	0.26	0.1	0.21	0.16	0.22	0.06	0.1	0	0.11	0	0	0	0.73	0.78	0.52	0.21	0.31	0.16
Vfaba.Tiffany.R1.1g203520	0	0.21	0.3	0.3	0.28	0.25	0	0	0	0	0	0	0	0	0.28	0	0.13	0.27	0	0	0.27	0	0	0
Vfaba.Tiffany.R1.1g200320	35.62	32.08	38.4	42.28	45.93	44.37	627.89	607.86	626.57	345.73	358.47	387.82	40.29	35.61	38.79	65.1	68.02	59.86	379.2	357.09	355.49	274.68	279.97	303.15
Vfaba.Tiffany.R1.1g251040	156.34	152.07	150.62	184.04	183.25	184.54	113.31	111.46	113.73	78.8	76.17	76.45	167.35	183.43	176.79	141.74	146.96	146.86	145.85	149.71	147.02	144.38	144.94	150.09
Vfaba.Tiffany.R1.5g018320	17.68	17.64	19.62	16.9	15.65	16.78	14.46	13.95	14.76	10.25	9.47	9.73	18.4	19.19	19.54	21.34	20.2	19.43	12.73	12.05	13.25	8.62	10.47	9.37
Vfaba.Tiffany.R1.1g053400	23.93	22.6	23.05	21.89	19.88	19.12	14.88	14.38	14.35	6.64	6.8	6.26	16.67	15.35	14.54	14.2	11.85	12.2	3.57	3.79	4.92	5.2	5.19	4.95
Vfaba.Tiffany.R1.5g136520	0	0.23	0.45	0	0.23	0	0	0	0	0	0	0	0	0.24	0.48	0.46	0.23	0.46	0	0	0	0	0	0
Vfaba.Tiffany.R1.1g211920	0.33	0.34	0	0	0	0	0	0.68	0.33	0	0	0	0	0.71	0	0.69	0	1.04	0	0	0.35	0	0	0.35
Vfaba.Tiffany.R1.6g069600	0	0	0	0	0	0	0	0	0	0	0	0	0	0	0	0	0	0	0	0	0	0	0	0
Vfaba.Tiffany.R1.5g065240	2.85	2.13	1.91	3.85	2.96	3.24	1.51	1.16	3.04	0.79	1.19	0.61	3.23	3.8	2.84	1.55	2.53	2.34	0.62	1.14	1.36	0.39	0.97	0.59
novel8979	0	0	0	0	0	0	0	0	0	0	0	0	0	0	0	0	0	0	0	0	0	0	0	0
Vfaba.Tiffany.R1.5g051560	0.27	0	0	0.61	0	0	0	0	0	0	0.28	0.29	0	0.29	0	0.56	0.56	0.28	0	0	0	0	0	0
Vfaba.Tiffany.R1.5g069240	10.72	10.71	13.18	12.75	14.3	9.78	7.45	11.95	8.04	9.22	7.3	5.62	23.99	20.78	26.04	11.7	9.22	17.4	5.91	9.75	7.96	8.03	6.92	3.76
Vfaba.Tiffany.R1.4g142680	0.51	0.4	0.51	0.82	0.96	0.94	45.53	46.31	47.03	72.79	69.22	71.82	0.54	0.76	0.66	0.26	0.52	0.52	27.84	24.82	25.12	31.18	29.15	28.84
Vfaba.Tiffany.R1.1g130400	3.09	3.78	4.96	0.46	0.43	0.41	0	0.21	0	0.43	0.21	0.66	0.21	0.65	0.66	0.42	0.63	1.48	0.23	0.21	0	0.21	0.21	0.42
Vfaba.Tiffany.R1.2g046160	14.45	12.2	11.85	16.47	16.58	18.26	18.98	18.23	15.9	2.6	2.19	2.32	18.01	20.01	20.94	1.56	2.2	2.35	19.39	13.37	17.21	13.43	14.3	12.78
Vfaba.Tiffany.R1.1g171360	0.07	0.13	0.1	0.22	0.07	1.07	9.47	4.51	2.64	10.25	14.37	9.12	0.03	0	0.03	0.21	2.21	0.24	9.14	23.35	5.24	5.67	0	12.16
Vfaba.Tiffany.R1.2g146800	0	0	0	0	0	0	0	0.17	0	0	0	0	0	0	0	0	0	0	0	0	0	0	0	0
Vfaba.Tiffany.R1.1g253240	2.37	2.51	2.36	3.69	3.84	3.33	0.56	0.38	0.31	0.33	0.39	0.07	19.56	19.82	18.43	25.49	28.26	26.9	0.61	1.06	1.07	0.94	0.5	0.32
Vfaba.Tiffany.R1.Ung008920	0	0	0	0	0	0	0	0	0.53	0	0	0	0	0	0	0	0	0	0	0	0	0	0	0
Vfaba.Tiffany.R1.1g164680	0.49	0.51	0.46	1.41	1.41	1.12	3.59	1.86	1.95	10.08	9.15	10.8	1.83	1.64	1.87	0.5	0.75	0.73	4.05	3.94	3.78	0.67	0.6	0.67
Vfaba.Tiffany.R1.5g085200	2.73	3.62	5.61	5.52	11.91	6.77	44.58	44.01	47.85	210.27	224.64	186.36	3.39	3.01	5.2	9.47	10.65	8.78	6.81	10.81	10.2	0.74	2.85	1.46
novel6784	7.82	6.7	6.6	2	2.69	2.39	14.1	13.76	14.05	8.41	8.81	7.6	0.16	0	0.25	0.24	0.09	0.09	0.9	0.21	0.89	0.24	0	0.18
novel17119	2.54	2.14	1	0.43	0.96	0.42	0.82	2.76	1.92	2.57	3.36	1.93	4.78	6.37	5.48	4.56	5.29	7.29	2.99	4.43	3.73	6.76	7	7.16
Vfaba.Tiffany.R1.2g103840	13.99	14.93	15.96	17.69	15.88	15.4	8.92	10.4	9.08	7.68	8.3	8.92	12.35	13.05	14.24	14.73	14.66	14.4	7.56	6.81	7.78	5.97	5.59	5.82
Vfaba.Tiffany.R1.5g015400	0.52	1.6	2.62	5.58	4.36	4.16	0.26	0.27	0.26	1.9	1.61	2.48	15.31	12.68	13.93	20.62	26.66	22.86	6.85	6.22	6.43	0.27	0	0
novel1439	2.13	3.67	2.43	3.98	2.9	2.7	3.47	2.45	5.6	3.25	4.48	5.38	0.66	0.41	0.18	3.22	2.97	3.76	0.87	0.81	1.57	1.08	0.41	0.57
Vfaba.Tiffany.R1.6g104120	7.32	6.92	6.02	5.78	5.52	7.09	1.24	1.6	1.17	0.22	0.29	0.18	6.01	5.57	5.22	2.92	3.27	3.84	0.6	0.69	0.84	1.26	0.7	0.56
novel1474	22.66	35.62	35.79	6.39	2.35	1.25	0	0	0	0	0	0	0	0	0	0	1.05	0	0	0	0	0	0	0
Vfaba.Tiffany.R1.4g141200	3.4	3.15	3.72	3.34	4.42	2.58	1.97	2.56	0.16	2.01	3.36	1.65	3.19	5.75	4.88	5.97	4.94	5.49	2.56	1.33	3.7	0.94	2.09	1.72
Vfaba.Tiffany.R1.3g125240	4.59	5.98	6.84	12.11	8.77	7.29	6.81	6.89	8.07	7.95	10.4	10.4	3.8	4.36	3.85	3.03	0.82	1.6	0	0.27	0.65	1.3	1.68	2.37
Vfaba.Tiffany.R1.2g042320	1.52	3.24	3.13	2.64	0.83	2.26	7.39	2.38	3.81	5.43	5.35	5.51	0	0	1.66	0	1.58	0.82	3.37	1.5	4.07	0.83	1.59	0
Vfaba.Tiffany.R1.2g126160	30.99	27.04	28.46	23.81	26.66	26.01	19.26	21.92	20.49	16.15	17.03	16.25	22.52	24.9	22.74	34.05	37.11	35.39	10.68	13.36	13.49	10.94	12.71	11.51
novel9003	0	0	0	0	1.27	1.59	0.69	0	0	0	0	0	0	0	0	0	0	0	0	0	0	0.59	0	0
novel15184	2.17	1.87	3.03	2.91	2.86	3.06	1.98	2	2.11	2.22	3.33	3	2.24	2.25	1.45	3.07	3.03	3.39	3.32	4.04	4.02	1.13	1.63	1.13
novel5523	0	0	0	0	0	0	0	0	0	0	0	0	0	0	0	0	0	0	0	0.07	0	0	0	0
Vfaba.Tiffany.R1.2g141000	0	0.06	0	0.23	0.51	0.11	11.45	9.63	9.63	2.43	1.97	3.06	0.07	0.19	0.14	0.06	0.21	0.3	7.19	6.86	6.38	4.25	4.14	5.03
Vfaba.Tiffany.R1.1g063000	17.29	20.34	21.83	25.52	27.61	20.65	10.66	11.35	11.11	9.94	11.46	9.78	20.92	20.4	21.21	20.76	22.51	23.1	11.54	14.43	16.94	14.14	15.5	11.22
Vfaba.Tiffany.R1.5g072840	0.54	0.59	0.76	0.64	0	1.35	1.17	3.22	3.72	21.14	22.95	19.23	0.22	0.18	0.19	0.33	0	0	0.75	0.28	0	0.13	0.21	0
Vfaba.Tiffany.R1.1g357640	2.44	1.43	1.62	1.06	0.83	0.75	6.54	4.91	4.4	5.42	6.33	5.89	0.41	0.42	0.36	1.3	0.9	1.17	0.81	1.36	1.3	0.68	0.89	1.03
Vfaba.Tiffany.R1.6g073680	35.2	33.5	36.21	21.59	20.47	22.54	4.87	4.41	5.96	4.48	3.07	4.57	24.64	22.8	25.04	20.62	22.68	21.1	4.21	2.96	5.49	4.43	3.89	3.33
Vfaba.Tiffany.R1.2g159440	0.39	0.41	0	0	0	0	2.31	1.61	0.78	0	0	0	0	0	0	0	0	0	2.15	0.39	1.63	0	0	0
Vfaba.Tiffany.R1.1g212160	580.84	572.34	586.03	552.6	563.57	572.53	397.68	419.76	383.69	344.98	366.22	359.3	463.31	465.6	470.5	685.56	687.42	680.33	525.43	518.33	528.8	415	408.32	411.37
Vfaba.Tiffany.R1.5g063840	0	1.05	0	0	0	0	0	0	0.98	0	0	0	0	0	0	0	0	0	0	0.96	0	0	0	0
Vfaba.Tiffany.R1.4g153760	8.04	8.6	6.25	6.33	7.53	9.06	2.98	1.43	2.81	0.84	2.09	2.14	10.23	12.05	11.81	4.32	1.64	3.51	3.3	3.61	2.47	2.06	1.43	1.65
Vfaba.Tiffany.R1.5g069360	0.11	0	0	0.12	0.11	0.11	0	0	0	0	0	0.11	0	0.11	0	0	0	0	0	0	0	0	0	0
Vfaba.Tiffany.R1.6g113440	0	0	0	0	0	0	0.03	0	0	0	0	0	0	0	0.04	0	0	0	0	0	0	0	0	0
Vfaba.Tiffany.R1.4g043960	44.95	42.96	43.17	25.06	27.21	25.49	42.45	43.44	42.54	15.03	16.11	14.59	64.16	66.8	66.15	49.05	48.52	49.24	31.95	34.75	34.93	25.38	25.39	23.97
Vfaba.Tiffany.R1.3g039840	0.19	0.41	0	2.98	3.3	1.96	4.34	4.16	4.47	3.45	4.74	4.26	0.14	0	0.14	0	0.14	0	0.45	0	0.37	0.38	0	0.26
Vfaba.Tiffany.R1.3g010000	81.75	85.23	82.96	108.56	106.04	98.98	44.44	46.38	44.72	29.25	28.92	26.08	87.26	93.83	90.85	67.19	64.76	68.73	36.42	38.45	40.69	32.73	32.52	35.58
novel15155	0	0	0	0	0	0	0	0	0	0	0	0	0.63	4.59	0.2	0.1	0.84	1.38	1.03	0.1	0.63	1.05	1.42	2.29
Vfaba.Tiffany.R1.5g136000	0.05	0.16	0.05	0.46	0.27	0.31	0	0	0.1	0.05	0	0	0.05	0.11	0.22	0.42	0	0.16	0.06	0.05	0.05	0	0	0
novel7949	6.41	5.78	8	9.4	11.6	10.47	5.22	6.46	8.21	17.77	13.82	15.56	7.17	5.95	6.1	13.34	12.36	12.52	1.67	0.57	1.16	5.52	8.42	7.48
novel3710	1.06	0.64	0.91	0.94	1.88	1.06	0.91	0.78	0.77	1.78	1.7	1.82	0.21	0.44	0.67	0.28	0.43	0.36	0.08	0.07	0.21	0.43	0.29	0.07
Vfaba.Tiffany.R1.5g133840	0	0	0	0	0	0	0	0	0	0	0	0	0	0	0	0	0	0	0	0	0	0	0	0
novel1372	0.43	0.29	0.29	0.49	0	0	0.43	0.59	0.29	0.15	0.15	0.15	0.14	0.3	0	0	0	0.15	0.16	0.29	0.29	0	0	0
Vfaba.Tiffany.R1.2g209800	2.84	2.56	1.72	1.82	2.82	3.45	1.99	1.31	1.81	3.73	4.29	4.06	0.92	0.3	0.81	1.7	0.61	0.75	0.62	0.66	0.71	1.41	0.7	0.72
Vfaba.Tiffany.R1.2g003280	0	0.05	0	0	0	0	1.52	2.27	1.8	5.17	5.16	5.81	0	0	0	0	0	0.14	0.29	0.18	0.09	0.54	0.77	0.64
Vfaba.Tiffany.R1.3g001200	15.32	13.75	14.48	7.89	8.29	6.49	19.33	19.68	16.02	19.86	24.85	17.54	22.62	23.59	21.38	50.6	51.67	47.62	16.16	18.27	18.51	37.84	32.84	34.36
Vfaba.Tiffany.R1.6g137840	21.68	20.58	21.4	20.15	19.18	20.1	4.25	3.96	4.21	0.03	0.06	0.13	30.41	30.43	30.37	6.52	6.02	6.77	3.9	3.97	3.81	0.77	0.95	0.98
Vfaba.Tiffany.R1.3g011560	4.52	4.2	4.23	3.2	4.74	4.25	25.41	28.31	26.15	29.26	25.78	31.09	4.71	3.92	4.46	7.15	6.97	6.99	23.44	21.41	21.67	26.32	26.75	28.89
Vfaba.Tiffany.R1.1g356160	0	0	0	0	0	0	0	0	0	0	0	0	0.68	1.47	1.47	0	0.35	0.36	0	0	0	0	0	0
Vfaba.Tiffany.R1.1g236280	51.21	54.8	56.23	66.73	65.53	63.75	32.92	31.62	32.96	33.67	34.78	34.86	50.02	50.56	49.2	61.03	57.82	59.6	27.24	25.17	30.06	27.05	26.68	27.19
novel4201	0.13	0.14	0.54	0	0	0	0	0.14	0	0	0	0	0	0	0	0	0.27	0.14	1.47	1.47	0.82	7.78	8.71	8.21
Vfaba.Tiffany.R1.1g047080	0	0	0.1	0.07	0	0.07	0	0	0.06	0	0.23	0.06	0	0.19	0.08	0	0.06	0	0	0	0.12	0.06	0	0
Vfaba.Tiffany.R1.2g055440	2.79	3.36	3.28	2.94	2.95	2.91	6.72	7	6.37	1.33	1.07	0.96	4.16	3.84	3.98	4.79	4.72	4.68	3.69	3.81	3.28	1.96	1.57	1.77
Vfaba.Tiffany.R1.3g024480	0	0	0	0	0	0	0	0	0	0	0	0	0	0	0	0	0	0	0	0	0	0	0	0
Vfaba.Tiffany.R1.1g187440	0.24	0.19	0.51	0.14	0.17	0.36	0	0	0	0.14	0.21	0.23	0	0	0	0	0	0	0.02	0	0.03	0.39	0.25	0.28
Vfaba.Tiffany.R1.1g252280	16.31	13.65	13.87	13.34	14.58	14.33	41.79	45.84	47.52	27.7	28.31	32.02	13.26	13.96	11.71	10.27	9.16	9.22	37.48	41.84	41.23	51.5	55.09	55.46
novel13173	0	0	0	0	0	0	0	0.91	1.94	0.66	0	0.74	0	0	0	0	0	0	1.18	1	0	1.03	1.2	3.08
Vfaba.Tiffany.R1.Ung022000	0	0	0	0	0	0	0	0	0	0	0	0	0	0	0	0	0	0	0	0	0	0	0	0
Vfaba.Tiffany.R1.3g147840	24.59	27.62	28.37	33.62	35.92	32.99	23.59	31.05	26.47	34.74	38.45	37.87	19.42	17.86	20.84	34.23	31.03	31.3	35.93	35.68	30.15	20.75	19.02	18.44
Vfaba.Tiffany.R1.1g167440	5.5	1.41	3	1.49	0	0.32	0.85	0.34	0	0	0	0	1.19	2.12	2.58	1.31	2.96	1.49	0	0	0.46	1.27	1.26	0
novel13503	0.56	0.86	0.9	7.33	7.96	6.93	0	0	0	4.71	1.59	2.03	0	0	0	0.81	0.85	0.36	1.18	1.16	0	0	0.26	0
Vfaba.Tiffany.R1.2g133520	21.35	23.78	21.06	22.54	19.95	21.97	110.47	101.8	104.48	58.34	62.37	62.2	20.66	21.29	22.6	16.61	17.64	19.01	91.56	85.54	87.89	122.7	118.14	115.4
novel8271	0.35	1.05	1.65	0.33	1.73	1.83	0.52	0.15	0	0.26	0.18	0.32	0	0	0	0	0	0	0.31	0.3	0.15	0	0	0
Vfaba.Tiffany.R1.5g053080	1.03	1.13	1.28	2.41	2.08	1.87	2.21	1.66	1.42	0.27	0.64	0.69	1.86	2.66	1.77	1.41	1.25	1.35	4.22	4.82	4.49	4.63	4.11	4.51
Vfaba.Tiffany.R1.3g065600	0	0	0	0	0	0	0	0	0.76	0	0	0	0	0	0	0	0.79	0.82	0	0	0	0	0	0
Vfaba.Tiffany.R1.1g014280	4.06	2.74	3.53	3.39	4.48	3.57	2.14	1.53	1.9	0.53	0.2	0.27	3.68	3.74	3.57	0.89	0.58	1.09	2.07	1.84	2.95	1.09	1.22	1.28
novel10196	14.64	0.98	11.36	18.81	23.67	14.34	4.96	4.89	6.05	2.85	8.99	15.24	0	0	0	0	0	0	0	0	0	0	0	0
Vfaba.Tiffany.R1.1g180920	2.23	2.64	1.88	1.4	1.56	1.43	9.14	9.92	11.24	7.87	8.12	10.33	2.83	2.83	2.39	4.52	5.76	5.39	6.47	8.17	7.75	5.03	6.1	6.88
Vfaba.Tiffany.R1.1g362920	32.36	32.76	33.83	37.28	40.32	36.55	11.36	9.93	10.75	7.57	8.48	7.97	21.87	22.26	21.61	16.15	18.29	19.53	6.59	7.1	7.21	7.38	9.07	8.89
Vfaba.Tiffany.R1.3g085920	42.31	43.63	44.08	31.6	32.27	29.64	0	0	0	0	0	0	66.67	69.77	68.35	91.09	95.26	103.16	0	0	0	0	0	0
Vfaba.Tiffany.R1.3g046480	7.51	10.87	14.03	10.26	5.21	7.45	2.66	4.26	4.1	9.78	6.2	7.09	13.56	8.29	11.14	10.2	19.89	15.37	12.11	7.43	12.38	8.85	5.7	7.31
Vfaba.Tiffany.R1.1g339200	168.2	168.79	158.19	174.42	173.83	163.25	120.98	116.19	126.18	96.78	93.7	106.17	234.17	230.28	247.57	180.75	195.47	187.36	123.58	111.91	131.77	91.42	96.11	89.21
novel651	4.24	6.57	4.23	6.5	6.84	7.74	3.97	4.74	5.53	6.03	5.85	6.25	6.41	5.56	5.38	6.21	8.38	7.12	2.06	2.98	2.92	2.86	3.34	3.49
Vfaba.Tiffany.R1.Ung036360	0	0	0	0	0	0.25	0	0	0.25	0	0	0	0	0	0	0	0.26	0	0	0	0	0	0	0
Vfaba.Tiffany.R1.4g060840	5.83	7.85	7.35	8.01	9.13	7.62	25.56	23.91	21.58	12.61	10.36	12.2	19.49	20.02	17.44	83.93	80.72	78.75	31.36	31.36	30.14	30.85	31.56	29.81
Vfaba.Tiffany.R1.4g043360	0	0	0	0	0	0	0	0	0	0.18	0	0	0	0	0	0	0	0	0	0	0	0	0	0
Vfaba.Tiffany.R1.2g029480	3.08	2.82	3.98	7.86	7.13	7.53	5.03	5.55	6.35	7.37	7.03	8.26	0.14	0.06	0	0.13	0.14	0	0.09	0	0.11	0	0	0
Vfaba.Tiffany.R1.1g290160	0	0.69	0	0.35	0	0.66	0	0	0	0	0	0	0	0	0.43	0	1.13	0	0	0.68	0	0	0	0
Vfaba.Tiffany.R1.4g142200	0.34	0.24	0.34	0.43	0.17	0.59	0.22	0.4	0.79	0.46	0.06	0.06	0.41	0.83	0.59	0.34	0.46	0.34	0.5	0.12	0.06	0.23	0.3	0.4
Vfaba.Tiffany.R1.4g087720	0	0.58	0	0	0	0	0	0	0	0	0	0.66	0	0	0	0	0	0	0	0	0	0	0	0
Vfaba.Tiffany.R1.2g173120	84.02	84.27	98.87	72.31	74.34	83.84	112.54	103.92	105.12	164.04	157.2	139.81	104.79	121.52	124.34	92.66	97.85	90.41	92.02	81	77.09	82.22	92.07	113.4
Vfaba.Tiffany.R1.4g149080	7.39	6.46	6.97	6.03	5.66	5.3	5.48	5.86	4.77	4.91	4.71	4.11	7.15	8.56	9.35	5.68	3.79	4.43	4.58	4.58	3.75	2.97	3.24	3.15
novel5935	11.27	12.08	13.08	0	0	0	0.72	2.23	1.34	0	0	0	0.48	0.49	0	15.46	17.76	18.94	0	0	0	10.11	11.02	8.2
Vfaba.Tiffany.R1.5g053000	3.09	1.9	3.67	0.55	2.97	1.24	0	0	0	0	0	0	1.25	0	2.1	1.76	0.39	3.36	0.36	0.58	1.58	0	0	0
Vfaba.Tiffany.R1.3g037120	3.09	4.61	5.66	2.86	3.83	1.96	1.39	0.86	1.68	0	0	0.59	6.44	7.76	9.93	0.58	0.29	0.29	2.77	3.63	2.03	0	0.29	0.58
Vfaba.Tiffany.R1.6g124800	96.31	105.25	108.24	95.17	95.87	95.09	63.85	61.84	59.13	36.03	37.96	36.87	98.26	102.74	99.83	95.1	93.75	92.98	60.66	57.39	60.61	56.14	49.77	49.08
Vfaba.Tiffany.R1.6g098200	568.14	575.25	555.03	682.18	677.6	656.62	964.08	972.47	961.81	775.85	755.83	797.52	530.94	543.33	543.75	477.47	470.04	458.18	675.97	645.64	662.36	574.73	574.83	587.49
Vfaba.Tiffany.R1.2g189160	0.16	0	0.32	0.18	0.16	0.32	12.88	13	16.63	5.81	6.11	4.23	0	0.17	0.17	0	0	0	12.48	11.39	14.55	15.05	12.23	16.21
Vfaba.Tiffany.R1.2g061480	0	0	0	0	0	0.26	0	0	0.46	0	0	0	0	0	0	0.26	0	0	0.28	0	0	0	0	0
Vfaba.Tiffany.R1.1g219760	11.82	9.78	10.71	9.94	10.16	8.39	10.02	11.28	10.94	9.22	8.63	7.66	12.69	12.74	12	10.77	12.15	15.43	11.13	6.61	9.25	11.55	10.76	10.37
novel336	0	0.28	0.27	0	0	0	0	0	0	0.44	0.92	0.76	0	0.29	0.15	0.82	0	0	0.6	0.28	0	0	0.56	0.24
Vfaba.Tiffany.R1.1g302560	0.03	0.5	0	0	0	0.12	1.12	1.04	1.07	2.37	2.84	2.7	0.72	0.87	0.43	0.12	0.35	0.03	0	0	0	0.7	0.61	0.53
Vfaba.Tiffany.R1.1g037920	79.33	76.52	76.81	94.31	84.66	87.28	27.26	27.61	27.01	19.65	17.77	18.96	87.92	91.87	86.07	67.92	64.34	66.26	40.84	37.5	38.49	33.54	35.04	30.95
Vfaba.Tiffany.R1.6g130560	0.44	0.41	0.59	0.45	0.59	0.72	0.17	0.55	0.78	0.45	0.49	0.97	0.43	0.36	0.33	0.48	0.84	0.43	0.28	0.55	0.22	0.23	0.3	0.29
Vfaba.Tiffany.R1.1g027320	0	0	0	0	0	0	0	0	0	0	0	0	0	0	0	0	0	0	0	0	0	0	0	0
Vfaba.Tiffany.R1.5g013080	3.53	2.61	3.33	0	0.23	0	0	0	0	0	0	0	0	0	0	0.68	0	0.68	2.18	0.44	0.53	0	0	0
Vfaba.Tiffany.R1.Ung016920	0	0	0	0	0	0	0	0.26	0	0.26	0.26	0	0	0.53	0	0	0	0	0	0	0	0	0	0
Vfaba.Tiffany.R1.Ung007040	0	0	0	0	0	0	0	0	0	0	0	0	0	0	0	0	0	0	0	0	0	0	0	0
novel6462	0.05	0	0	0.05	0.05	0	0	0	0	0	0	0	2.39	3.39	2.44	0	0.05	0	0.87	0.7	0.99	0.71	0.76	1
novel2946	0	0.11	0	0.2	0.42	0.11	4.96	5.1	4.96	3.91	3.29	3.05	0.11	0	0	0	0	0.11	4.42	3.45	3.67	1.84	3.46	2.83
novel16731	6.03	4.58	5.19	9.59	9.72	9.59	2.6	3.03	2.16	6.49	7.33	7.08	15.49	16.36	17.38	19.14	21.99	20.28	7.27	6.19	7.1	5.1	5.51	5.24
novel8845	0.5	0.53	0.65	0.87	1.02	0.91	2.95	2.38	2.71	0.59	0.69	0.84	1.81	1.76	2.17	1.88	1.61	1.79	0.41	0.41	0.88	1.09	1.07	1.42
Vfaba.Tiffany.R1.6g004600	0	1.05	1.01	1.14	4.33	4.8	0.94	1.02	0.98	0.99	0	0	1.93	3.27	3.19	0	2.04	1.06	0	0.96	0	0	0	0
novel14875	5.89	5.32	8.07	5.8	5.58	6.77	7.08	6.63	6.35	9.98	7.89	7.48	26.09	24.2	23.12	15.46	18.53	18.86	3.75	5.07	4.74	7.89	8.08	8.32
novel10219	0	0	0	0	0	0	0	0	0	0	0	0	2.65	2.17	2.03	2.66	2.69	2.3	0.45	0.23	0.18	1.52	1.38	1.01
Vfaba.Tiffany.R1.6g035480	1.74	3.14	4.2	4.14	2.25	1.22	114.64	129.61	120.09	244.76	241.09	247.09	0	0	0.33	0	0	0	28.03	27.62	24.48	0.49	1.08	0.5
novel10313	2.72	3.41	2.8	2.5	2.1	2.57	10.64	10.28	11.58	12.79	11.91	14.16	1.63	1.49	1.05	1.08	1.56	1.7	5.68	5.74	5.48	8.61	9.33	10.11
novel15004	1.29	0.87	1.27	2.75	2.89	1.39	1.3	1.2	1.34	1.68	3.33	2.18	0	0.09	0	0	0.09	0	0	0	0	0	0	0
Vfaba.Tiffany.R1.1g351840	4.03	5.79	8.57	9.57	9.79	8.57	0.48	0.19	0.43	1.33	1.09	1.15	34.36	34.19	35.38	23.05	18.3	21.22	167.61	161.25	173.06	0	0	0
Vfaba.Tiffany.R1.5g072320	0	0	0	0	0	0	0	0	0	0	0	0	0	0	0	0	0	0	0.51	0	0	0	0	0
Vfaba.Tiffany.R1.1g334640	10.95	10.85	10.63	12.62	12.21	12.45	19.01	20	20.47	23.5	26.63	24.36	12.92	12.15	11.4	22.33	22.97	26.98	19.07	17.28	19.08	21.95	19.52	17.76
Vfaba.Tiffany.R1.1g367040	2.09	2.47	2.3	4.27	4.03	3.83	4.12	3.58	3.1	5.49	5.21	4.5	1.63	1.65	2.4	2.24	1.05	1.47	2.13	1.44	2.2	1.47	1.84	0.48
Vfaba.Tiffany.R1.1g341680	0	0	0	0	0	0	0	0	0	0	0	0	0.39	0	0	0	0	0	0	0	0	0	0	0
Vfaba.Tiffany.R1.Ung037160	0	0	0	0.16	0.26	0.13	0	0.08	0	0.34	0	0	0.54	0.57	0.56	0	0	0.14	0	0	0	0	0.11	0.01
Vfaba.Tiffany.R1.6g025800	7.62	6.55	6.29	7.05	6.82	6.62	3.08	3.12	4.45	2.65	3.32	2.42	8.14	7.48	7.82	6.51	5.71	7.05	4.37	3.55	4.44	3.84	3.13	3.92
Vfaba.Tiffany.R1.2g113320	0.54	0.55	0.81	0.3	0.56	0.27	0.27	0.82	0.54	1.68	0.56	0	1.44	0.57	2.28	0.28	1.1	0.84	0.59	0	0.83	0	0.55	0
Vfaba.Tiffany.R1.3g182840	10.71	11.4	11.33	9.73	9.42	9.05	3.76	3.87	3.61	5.56	6.19	5.05	7.13	8.6	8.1	21.08	18.74	20	4.65	5.15	4.44	2.28	2.95	2.58
Vfaba.Tiffany.R1.1g214840	13.71	13.58	14.74	11.32	11.98	11.35	4.41	4.48	4.97	1.38	1.53	1.29	9.12	7.91	7.77	6.95	7	6.48	2.29	2.19	2.43	2.34	2.45	2.21
Vfaba.Tiffany.R1.1g030160	4.75	4.25	5.1	5.68	4.54	4.09	3.32	3.38	3.16	4.81	3.71	3.93	5.01	5.21	5.81	6.86	8.37	7.47	3.75	4.04	3.92	3.01	3.24	3.37
Vfaba.Tiffany.R1.3g051320	0.8	1.14	0.8	1.78	1.71	2.15	1.66	1.21	1.6	2.1	0.91	1.57	5.8	4.62	5.17	5.78	6.44	6.2	8.36	6.93	7.48	0.13	0.13	0.27
novel6160	10.98	12.32	11	9.8	9.84	10.93	4.54	4.11	3.21	3.89	4.66	3.59	10.06	6.84	6.94	6.1	4.41	6.61	3.21	2.96	2.78	3.26	3.05	4.17
Vfaba.Tiffany.R1.5g114480	5087.31	5723.87	5515.95	3790.89	3876.19	3865.51	3207.4	3153.28	3173.98	1963.21	1934.3	1994.59	2317.02	2509.12	2434.24	1865.19	1823.85	1883.21	1963.63	1981.09	1983.35	1928.85	1874.16	1878.11
Vfaba.Tiffany.R1.5g017640	33.4	32.97	30.09	28.39	27.05	24.56	13.46	13.17	12.22	7.66	9.55	10.55	33.54	30.3	38.42	30.82	28.02	27.26	15.33	14.86	16.41	12.55	13.43	11.67
Vfaba.Tiffany.R1.4g092000	0	0	0	0	0	0	0	0	0	0	0.14	0	0	0.12	0	0	0	0	0	0	0	0	0	0
novel8400	2.15	2.34	2.91	2.88	3.18	4.15	0.77	0.78	0.77	0.45	0.27	0.55	0	0	0	0.26	0.26	0.35	0	0	0	0.43	0.35	0
Vfaba.Tiffany.R1.5g043160	3.28	3.57	3.32	2.82	2.55	2.19	0.84	0.78	0.68	0.34	0.21	0.1	1.95	2.51	2.99	2.28	2.27	1.9	0.57	0.58	0.49	0.46	0.36	0.52
novel15622	0.28	0.79	0.63	0.65	0.56	0.84	4.49	3.97	3.25	5.55	5.76	8.01	0.54	1.49	0.4	2.63	2.86	3.12	2.46	3.64	3.27	3.81	4.22	3.47
novel102	0	0.97	1.79	3.48	2.52	2.33	0	0.59	0	2.04	0	0	0	0	0	0	0	0	0	0	0	0	0	0
Vfaba.Tiffany.R1.1g077440	15.35	15.69	18.45	16.95	14.11	15.92	13.86	13.21	14.54	10.1	10.21	9.88	16.74	17	18.37	20.51	20.76	21.29	16.72	13.86	14.48	13.73	12.77	11.76
Vfaba.Tiffany.R1.6g043240	0	0	0	0	0	0	0	0	0	0	0	0	0	0	0	0	0	0	0	0	0	0	0	0
novel14796	0.51	0.26	0.26	0	0	0	0.76	1.05	0.29	0.28	0.57	1.64	1.27	0.89	0.35	0.26	0.54	0.53	0.35	0	0	1.05	0.26	0.79
Vfaba.Tiffany.R1.1g357840	10.51	10.55	10.03	10.5	10.42	11.49	14.11	13.57	11.98	14.44	15.09	14.32	8.75	8.44	9.11	8.42	9.91	10.56	7.6	7.79	7.92	6.19	6.12	6.56
Vfaba.Tiffany.R1.1g036080	0	0	0	0	0	0	0	0	0	0	0	0	0	0	0	0	0	0	0	0	0	0	0	0
novel13383	0	1.81	0	1.96	1.08	0.99	0.52	0.48	0.6	2.83	1.89	4.43	0.89	0	0	2.21	0.99	1.63	2.14	0.46	2.16	0	0	0
Vfaba.Tiffany.R1.4g105880	0.01	1.58	0	0	0	0	0	0	0	0	0	0	0.04	0	0	0	0	0.37	0	0	0	0.21	0.93	0.5
Vfaba.Tiffany.R1.4g074360	0	0	0.07	0	0	0	0	0	0	0	0	0	0	0	0	0	0	0	0	0	0	0	0	0
Vfaba.Tiffany.R1.1g029600	0.57	0.45	0.41	1.01	0.96	0.75	0.27	0.82	0.54	1.19	0.69	1.06	0.36	0.56	0.4	1.09	1.33	1.24	0.1	0.36	0	0.21	0.27	0.37
Vfaba.Tiffany.R1.2g132720	0	0	0	0	0	0	0	0	0	0	0	0	0	0	0	0	0	0	0	0	0	0	0	0
Vfaba.Tiffany.R1.2g057840	0	0	0	0	0	0	0	0	0	0	0	0	0	0	0	0	0	0	0	0	0	0	0	0
Vfaba.Tiffany.R1.4g069960	6.87	5.59	7.24	9.95	7.38	8.51	7.61	8.98	7.51	6.36	10.22	8.82	3.48	3.08	2.54	4.84	5.54	6.96	3.4	1.25	2.65	0.57	1.25	1.78
Vfaba.Tiffany.R1.2g114480	79.73	90.47	87.19	131.7	135.34	133.01	117.49	119.44	117.64	201.07	207.99	194.14	69.69	75.39	70.81	144.09	143.86	146.28	166.95	178.21	166.56	188.26	186.37	191.9
Vfaba.Tiffany.R1.1g201160	46.48	45.6	49.36	44.6	42.55	41.97	16.56	16.17	15.29	17.89	19.37	16.69	28.63	35.52	31.58	43.68	41.86	43.74	14.73	14.49	12.67	10.36	11.55	12.42
Vfaba.Tiffany.R1.3g162200	3.35	3.58	3.36	6.08	5.6	5.32	2.33	1.96	2.24	2.76	3.47	3.14	2.72	2.41	2.46	7.07	5.86	6.21	1.04	1.08	0.88	0.62	0.93	1.2
novel10855	0	0	1.75	0	0	0.87	0	0.88	0	0.08	0	0	0	0	0	0	0	0	0	0	0	0	0	0
novel12735	1.26	0.8	1.07	0	0	0	0.48	0.18	0.36	0	0	0	3.87	4.47	4.52	1.71	2.92	2.31	2.6	2.34	1.69	2.32	2.07	2.12
Vfaba.Tiffany.R1.6g090680	1.01	1.42	0.94	0.67	1.1	0.74	3.88	3.59	2.15	3.32	2.12	2.16	1.21	1.67	1.71	0.61	1.3	1.29	2.93	3.7	3.26	2.44	2.58	2.32
novel12629	3.93	1.43	0	0	0	0	0	0	0	0	0	0	0	0	2.9	1.44	0	0	211.99	271.04	194.03	201.43	230.2	171.18
Vfaba.Tiffany.R1.Ung020280	486.07	514.32	497.9	321.58	308.24	297.56	5.67	5.28	7.75	6.87	5.04	4.56	333.03	302.08	295.17	335.94	350.16	356.77	19.88	24.3	23.74	1.49	3.82	2.68
Vfaba.Tiffany.R1.2g120120	0.25	0	0	0.28	0	0.74	0.24	0	0	0	0	0	0.25	0	0.26	0	0	0.51	0	0.25	0	0	0	0
Vfaba.Tiffany.R1.5g071760	0	0	0	0	0	0	0	0	0	0	0	0	0	0	0	0	0	0	0	0	0.66	0	0	0
Vfaba.Tiffany.R1.3g107360	0.23	0.24	0.22	0.49	0.53	0.44	0.13	0.4	0.2	0.21	0.39	0.12	0.12	0.13	0.11	0.51	0.51	0.14	0	0.03	0.03	0.17	0.14	0.2
Vfaba.Tiffany.R1.1g069920	3.38	3.33	3.43	0.79	1.3	0.78	0	0.07	0.14	0.15	0	0	1.2	1.17	1.12	1	0.36	0.57	0.08	0	0.07	0	0.07	0
novel1228	16.89	17.07	11.63	23.24	24.65	21.87	4.31	7.58	5.16	3.66	3.84	4.03	0	0	0	0	0	0	0	0.99	0.14	0.57	0.26	0
Vfaba.Tiffany.R1.1g225920	0	0	0	0	0.11	0	0	0	0.11	0	0	0	0	0.12	0	2.6	1.93	2.49	0.61	0.67	1.02	0	0	0.18
Vfaba.Tiffany.R1.4g075440	14.25	19.95	15.26	14.74	9.32	10.38	6.15	4.71	1.67	0	0	0	17.23	18.05	17.83	23.46	17.65	21.92	9.65	7.04	10.46	6.15	5.59	4.38
Vfaba.Tiffany.R1.2g112720	419.18	465.8	456.96	597.77	586.89	595.21	255.78	263.67	251.13	19.94	27.06	24.6	517.64	556.1	501.48	118.93	118.36	128.6	262.43	301.97	302.46	64.49	66.52	70.99
novel10385	3.38	4.97	5.89	7.27	7.43	12.13	5.21	7.43	8.53	14.3	12.92	12.71	0	0	0	3.73	2.21	1.53	0	0	0	0.57	0	1.12
Vfaba.Tiffany.R1.6g052360	181.16	188.62	190.89	165.44	157.9	158.37	87.67	90.84	82.99	63.74	62.53	63.41	158.79	159.73	154.17	152.34	150.96	139.98	77.85	78.6	79.99	84.67	71.98	81.18
novel3433	1.13	0.93	1.08	0.5	0.35	0.28	0.29	0.15	0.15	0	0	0	2.22	3.22	3.84	1.2	1.19	1.86	0.74	0.58	0.34	1.21	1.19	1.21
Vfaba.Tiffany.R1.3g182280	8.74	11.16	9.9	10.1	11.14	10.91	7.99	6.47	6.43	6.28	7.34	7.17	7.74	7.53	8.18	8.27	7.98	9.77	5.64	6.03	5.05	5.24	6.18	5.59
Vfaba.Tiffany.R1.3g187360	5.46	5.82	6.88	16.12	17.6	18.73	64.38	71.45	68.35	123.63	131.07	132.11	27.82	30.83	32.55	27.95	26.65	26.06	65.25	60.34	61.79	83.67	80.85	94
novel3040	0.33	0.56	0.45	0.5	0.46	0.34	0.22	0.11	0.11	0.23	0	0.48	0.45	0.35	0.36	0	0.11	0.11	0.61	1.78	1.02	0	0.11	0
Vfaba.Tiffany.R1.5g119600	20.61	18.05	16.7	21.1	21.97	20.94	6.22	7.27	6.98	2.94	4.09	3.39	15.46	15.24	15.01	5.72	4.34	4.02	4.09	5.3	4.92	5.8	4.61	4.63
Vfaba.Tiffany.R1.1g382440	1.42	0.71	1.29	1.32	1.37	1.35	1.07	1.47	1.1	0.71	0.37	0.42	1.18	1.42	1.88	14.83	15.67	16.15	1.38	1.11	1.67	0.71	0.8	0.92
novel3313	2	2.78	0.98	5.88	2.74	1.34	0	0	0.71	1.38	0.93	0.83	0.73	0	0.05	0	0	0	0.28	0	0.07	0	0	0
novel3447	0	0.6	0.59	0.66	1.24	1.71	3.36	5.34	6.31	17.08	12.8	17.33	2.85	5.02	3.73	1.82	1.19	1.22	5.07	2.27	1.82	2.45	1.79	2.44
Vfaba.Tiffany.R1.1g212640	0	0	0	0	0	0	0	0	0	0	0	0	0	0	0	0	0	0	0	0	0	0	0	0
Vfaba.Tiffany.R1.4g077600	10.16	15.01	14.33	11.95	12.28	8.68	18.21	11.16	11.6	13.52	11.55	11.85	13.72	16.34	15.22	13.96	19.41	20.46	21.56	24.51	26.03	15.96	23.11	19.32
Vfaba.Tiffany.R1.1g387200	5.35	8.14	5.35	7.5	7.96	8.37	7.78	6.43	5.34	1.57	1.57	2.31	7.84	6.47	6.59	1.53	2.05	1.88	8.96	6.67	7.33	7	6.62	6.5
Vfaba.Tiffany.R1.1g051280	324.13	343.91	338.89	346.59	342.13	323.67	28.15	33.47	41.1	14.59	16.78	10.91	480.91	489.59	503.43	903.84	796.9	919.15	214.41	226.48	228.37	267.72	285.45	265.2
Vfaba.Tiffany.R1.3g105800	4.22	4.96	4.01	5.5	3.52	3.43	3.6	3.96	3.92	1.27	2.21	0.75	10.25	9.5	10.8	16.18	16.99	17.76	9.33	10.25	10.71	3.67	4.27	3.17
novel4162	13.67	13.88	13.94	9.37	8.04	5.39	6.42	4.87	7.31	4.95	3.27	4.36	0	0	0.34	6.25	9.8	10.25	1.05	0.95	1.65	1.33	0.33	1.32
Vfaba.Tiffany.R1.4g054960	58.88	74.19	69.11	65.88	66.94	62.23	23.93	23.11	27.78	14.94	22.16	21.48	56.16	60.31	61.93	118.94	120.8	108.64	25.23	19.7	19.41	13.12	15.79	17.01
Vfaba.Tiffany.R1.3g096200	0	0	0	0	0	0	0	0	0	0	0	0	0	0	0	0	0	0	0	0	0	0	0	0
Vfaba.Tiffany.R1.Ung044480	0	0	0	0	0	0	0	0	0	0	0	0	0	0	0	0	0	0.07	0	0	0	0	0	0
Vfaba.Tiffany.R1.4g006320	0	0.21	0	0	0	0	0	0	0	0	0	0.23	0	0	0	0	0	0	0	0	0	0	0	0
Vfaba.Tiffany.R1.2g182120	43.35	43.9	43.5	39	36.63	34.92	29.45	29.69	27.56	23.36	22.62	23.23	18	18.26	18.76	26.47	27.48	28.49	20.8	20.73	19.93	21.3	21.35	22.25
Vfaba.Tiffany.R1.3g164240	0	0	0	0	0	0	0	0	0	0	0	0	0	0	0	0	0	0	0	0	0	0	0	0
novel6303	3.09	9.02	6.5	8.17	6.66	5.78	11.4	5.42	7.61	12.76	16.28	15.13	0	0.56	0	2.26	3.43	2.76	2.41	2.78	2.02	2.01	2.72	5.65
Vfaba.Tiffany.R1.1g060120	0	0	0	0	0	0	0	0	0	0	0	0	0	0	0	0	0	0	0	0	0	0	0	0
novel5933	0	0	3.33	0	1.83	0	277.09	184.84	249.29	113.62	139.6	143.53	2.39	1.94	0	0	1.69	0	725.47	603.93	569.14	343.91	354.76	367.28
novel4103	7.92	6.35	9.97	6.2	7.54	6.99	7.74	9.51	11.91	11.97	5.66	5.79	0	0	0	0	0	0	0	0	0	0	0	0
Vfaba.Tiffany.R1.4g086520	15.86	17.24	19.28	19.58	15.45	19.46	4.2	3.63	2.69	2.86	1.7	3.35	36.88	37.83	36.25	4.64	4.18	3.8	2.47	2.77	3.13	0.42	0.09	0.6
Vfaba.Tiffany.R1.1g281120	27.35	27.03	25.87	16.87	18.27	17	29.87	28.2	29.39	13.96	15.06	14.09	18.75	19.33	17.56	39.07	40.67	38.7	10.34	10.61	12.36	18.57	18.85	19.04
Vfaba.Tiffany.R1.1g132560	7.64	7.43	6.86	5.46	5.8	6.09	2.97	3.1	3.73	1.57	1.13	1.69	5.73	6.19	6	10.48	10.56	10.01	2.72	1.74	1.51	0.59	1.09	1.09
Vfaba.Tiffany.R1.4g014440	15.05	16.76	16.13	15.43	17.44	15.41	12.29	11.81	12.36	8.19	7.49	8.35	15.43	17.32	15.92	12.6	13.69	13.46	9.14	8.46	9.31	8.36	7.9	8.01
Vfaba.Tiffany.R1.6g016040	34.76	33.57	33.44	22.59	22.74	21.15	4.1	4.51	3.98	2.77	3.13	3.2	31	32.07	35.17	114.28	114.56	120.12	6.98	7.96	5.1	3.01	2.3	2.59
Vfaba.Tiffany.R1.2g129200	21.09	22.01	22.19	19.24	20.1	20.78	12.38	13.33	13.59	11.76	8.83	9.34	29.08	30.73	28.63	19.51	20.32	18.12	15.54	17.41	15.89	8.68	11.73	11.56
novel5401	0	0	0	0	0	0	0	0	0	0	0	0	19.74	14.57	15.01	8.08	7.34	8.79	1.79	3.88	2.02	1.36	2	1.69
Vfaba.Tiffany.R1.5g061760	13.45	16.67	14.83	10.73	10.57	10.71	5.16	4.39	6.21	6.58	6.91	6.34	14.88	13.2	12.28	11.49	11.49	12.17	4.26	4.08	5.59	4.12	3.68	3.27
Vfaba.Tiffany.R1.1g163560	0	0	0	0	0	0	0	0	0	0	0	0	0	0	0	0	0	0	0	0	0	0	0	0
Vfaba.Tiffany.R1.1g347440	2.9	6.38	5.88	3.3	7.29	3.98	0.71	1.49	1.81	0.75	1.12	1.53	6.86	8.95	5.07	4.9	3.73	4.55	2.4	1.44	0.75	0.76	1.12	1.89
Vfaba.Tiffany.R1.2g019760	0	0	0.17	0.59	0.36	0.35	0.69	1.41	1.57	0.36	0	0.19	0.52	0.18	0	0.36	0.36	0.36	4.57	5.21	3.02	2.32	1.77	1.96
Vfaba.Tiffany.R1.6g083360	0	0	0	0	0	0	0	0	0	0	0	0	0	0	0	0	0	0	0	0	0	0	0	0
Vfaba.Tiffany.R1.3g027000	65.51	63.41	67.06	71.78	70.22	67.22	93.95	93.04	96.21	87.61	91.38	89.57	56.56	54.77	53.13	65.58	60.94	69.16	87.77	98.72	96.85	97.45	95.18	90.53
Vfaba.Tiffany.R1.6g119960	0	0	0	1.06	0	1.8	0	0	0	0	0	0	3.61	6.11	2.99	91.43	79.97	90.82	1.01	0.9	0	0	0.96	0.99
Vfaba.Tiffany.R1.6g045480	9.53	9.81	9.56	10.97	9.55	10.95	5.64	5.64	4.84	1.75	3.09	2.35	11.27	9.79	8.25	8.93	7.46	7.35	3.55	3.48	2.91	3.13	2.37	2.38
Vfaba.Tiffany.R1.3g024000	5.47	5.18	5.3	5.3	4.9	5.86	1.5	0.57	1.51	0.99	1.37	1	3.2	4.16	4.63	5.4	5.79	4.06	1.03	0.38	1.16	1.35	0.96	1.55
Vfaba.Tiffany.R1.5g143960	2.16	2.34	2.23	1.61	2.04	1.84	13.22	11.99	14.11	4.42	4.33	4.51	2.59	2.49	2.61	1.54	1.85	1.93	8.83	8.83	8	5.42	5.14	5.45
novel1418	0	0	0	0	0	1.11	0	0	0	2.27	0	1.15	0	0	0	0	0	0	0	0	0	0	0	0
Vfaba.Tiffany.R1.6g010560	1.46	1.26	1.31	1.51	1.84	1.32	2.26	2.18	1.85	3.44	3.7	4.19	1.81	2.12	1.8	0.69	0.65	0.57	0.87	1.06	0.98	0.35	0.11	0.13
Vfaba.Tiffany.R1.1g226480	0	0	0	0	0	0	0.18	0	0	0	0	0	0	0	0	0	0	0	0	0	0	0	0	0
Vfaba.Tiffany.R1.4g107080	21.65	22.76	23.97	34.56	38.21	36.19	39.74	42.99	39.61	40.39	40.22	40.24	20.6	22.35	20.5	30.3	26.9	27.69	43.52	42.56	46.14	53.28	46.57	51.34
Vfaba.Tiffany.R1.1g040800	5.71	6.65	5.73	7.62	7.24	6.5	4.17	4.49	4.34	4.95	5.14	5.07	6.49	6.54	6.07	4.58	5.15	4.7	4.28	4.83	4.54	3.77	3.84	3.93
Vfaba.Tiffany.R1.5g050240	0	0.1	0	0	0	0	0	0	0	0	0	0	0	0	0	0	0	0	0	0	0	0	0	0
Vfaba.Tiffany.R1.6g039280	150.48	136.83	142.95	244.04	232.58	245.4	67.16	61.17	66.86	68.5	70.35	71.14	90.14	83.04	90.63	149.26	144.44	152.04	49.86	52.84	56.28	66.4	72.32	71.84
Vfaba.Tiffany.R1.1g052680	8	8.55	8.59	5.48	9.34	9.65	32.45	35.36	34.61	34.26	37.23	40.45	5.47	5.88	5.21	10.39	12.24	10.73	23.47	22.17	22.03	30.35	29.61	29.65
Vfaba.Tiffany.R1.2g018160	0	0	0	0	0	0	0.38	0	0	0	0	0	0	0	0	0.41	0	0	0	0.39	0	0	0	0
novel1564	18.88	17.13	18.54	21.43	19.32	21.27	14.74	14.97	14.92	22.98	25.7	24.66	13.53	12.78	11.15	14.74	13.59	14.35	5.84	6.66	6.23	6.08	6.67	6.69
Vfaba.Tiffany.R1.3g116720	0	0	0	0	0	0	0	0	0	0	0	0	0	0	0	0	0	0	0	0	0	0	0	0
Vfaba.Tiffany.R1.2g098560	0.74	0.89	0.45	0	0	0.15	0.88	1.19	1.73	0.11	0.16	0	0.15	0.15	0.63	0.3	0.51	0.3	0.33	0.59	0	0.73	0.3	0.15
Vfaba.Tiffany.R1.1g077800	6.81	6.47	7.08	7.47	6.31	5.71	3.45	3.09	3.75	0.87	0.73	0.44	5.69	7.54	5.48	4.23	4.25	5.1	3.34	2.5	1.56	1.13	1.83	1.56
Vfaba.Tiffany.R1.5g038960	2.96	2.67	3.06	2.73	2.77	2.85	0.93	0.81	0.93	1.42	1.11	1.64	3.47	2.97	3.09	9.06	6.74	7.81	3.73	3.81	3.5	0.09	0.13	0.13
Vfaba.Tiffany.R1.6g096320	0.14	0	0	0	0	0.14	0	0	0	0.14	0.14	0.29	2.11	2.29	0	0.14	0.42	0.14	0.3	0.3	0.59	0	0	0.14
novel15040	0	0	0	0.41	0	0.72	0	0	0	0	0	0	1.43	2.31	3.86	0.75	1.85	1.13	0	0	0	0	0	0
Vfaba.Tiffany.R1.6g099040	29.39	30.37	28.57	46.58	46.79	42.63	0	0.18	0	0.18	0.36	0.18	77.88	71.22	68.26	109.67	102.59	103.01	10.78	12.94	12.01	0	0	0
Vfaba.Tiffany.R1.1g399440	37.42	36.12	38.16	33.92	37.74	37.43	28.08	24.65	25.4	25.09	27.12	28.96	43.92	39.78	42.74	40.29	47.21	46.31	19.96	24.96	24.76	31.54	31.66	35
Vfaba.Tiffany.R1.1g011080	0	0	0	0	0	0	0	0	0	0	0	0	0	0	0	0	0	0	0	0	0	0	0	0
Vfaba.Tiffany.R1.6g010600	0	0	0	0	0	0	0	0	0	0	0	0	0	0	0	0	0	0	0	0	0	0	0	0
Vfaba.Tiffany.R1.1g376600	827.3	928.84	885.42	1022.7	1024.42	958.96	525.5	486.79	484.69	205.25	197.31	206.83	1281.57	1327.79	1309.25	679.15	621.11	685.44	430.58	452.63	444.61	369.1	367.95	333.14
Vfaba.Tiffany.R1.1g385680	13.62	10.98	14.19	9.35	9.36	9.36	39.73	40.19	36.4	35.83	36.97	37.16	13.97	11.44	13.48	5.57	6.33	5.96	26.1	22.31	25.01	21.24	19.85	18.01
novel11443	1.74	1.39	1.72	0.05	0.1	0.05	0.68	0.68	0.42	0.1	0.05	0.05	0.05	0	0.1	9.31	9.49	9.76	0	0.05	0.2	1.55	0.63	1.24
Vfaba.Tiffany.R1.2g192120	0.99	0.77	0.97	1.38	1.63	1.31	0.42	0.42	0.58	0.14	0	0	0.7	1.01	0.6	0.32	0.51	0.47	0.23	0.09	0.36	0.3	0.24	0.31
Vfaba.Tiffany.R1.3g051840	39.62	43.56	38.49	34.57	41.76	39.66	17.62	17.11	19.21	11.29	12.33	13.59	33.19	32.04	35.09	55	41.52	49.83	17.13	13.61	16.4	16.39	17.63	16.55
Vfaba.Tiffany.R1.2g214720	24.52	25.07	22.59	22.26	27.67	25.59	16.4	16.1	15.31	8.29	9.11	9.31	22.21	22.46	24.81	31.16	30.45	29.43	11.04	10.41	10.32	5.33	6.21	5.64
Vfaba.Tiffany.R1.1g326520	0	0	0	0	0	0	0	0	0	0	0	0	0	0	0	0	0	0	0	0	0	0	0	0
novel15196	0	0	0	0	0	0	0	0	0	0	0	0	0	0	0	0	0	0	0	0	0	0	0	0
Vfaba.Tiffany.R1.4g127280	8.94	8.6	9.23	28.55	27.11	29.43	2.66	2.26	3.57	25.89	30.92	27.66	2.38	4.05	5.08	16.97	16.41	13.53	1.63	2.23	1.82	7.6	9.07	8.52
Vfaba.Tiffany.R1.4g183720	12.11	12	10.67	8.46	9.87	8.82	1.4	0.92	0.91	2.44	2.01	2.48	51.78	54.94	49.7	32.69	38.23	34.54	5.51	7.77	6.55	3.68	2.86	4.21
Vfaba.Tiffany.R1.3g106920	0	0	0	0	0.17	0	0	0.17	0.16	0	0.17	0	0	0	0	1	1.17	0	0	0	0	0	0	0
novel10616	0.34	0.69	0	0	0	0.33	0	0	0	0	0	0	3.08	1.79	1.76	0	0.93	0.49	0	0.81	0	0	1.92	1.66
Vfaba.Tiffany.R1.6g085840	0.83	1.46	0.24	0	0.56	0	0	0.41	0	0	0	0.11	0	0	0	0	0.74	0.33	0	0	0	0.68	0.55	0.16
Vfaba.Tiffany.R1.3g024640	0	0	0	0	0	0	0	0	0	0	0	0	0	0	0	0	0	0	0	0	0	0	0	0
Vfaba.Tiffany.R1.2g192240	0	0	0	0	0	0	0	0	0	0	0	0	0	0	0	0	0	0	0	0	0	0	0	0
Vfaba.Tiffany.R1.1g211720	0	0	0	0	0	0	0	0	0	0	0	0	0.59	0	0	0	0	0	0	0	0	0.31	0	0
Vfaba.Tiffany.R1.5g084080	0	0	0	0	0	0	0	0	0	0	0	0	0.22	0	0.23	0.22	0.22	0	0	0	0	0	0.22	0
Vfaba.Tiffany.R1.3g172640	11.66	12.17	11.13	10.42	10.84	9.78	7.16	7.49	6.73	5.94	5.78	5.89	10	9.77	10.24	11.6	13.81	12.84	5.94	5.51	5.94	6.52	6.32	5.37
novel15167	2.31	3.61	3.75	4.21	4.23	4.52	0.97	1.25	0.84	5.05	7.12	5.99	0.9	0.62	0.48	0	0	0	0.18	0.9	1.07	0.46	0.15	0.46
novel14591	0	0	0	0	0	0	1.18	0	3.7	3.72	1.22	0	0	0	0	0	0	0	0	0	0	0	0	0
Vfaba.Tiffany.R1.1g247400	23.65	22.99	23.96	25.16	26.03	23.41	30.76	33.05	30.02	62.18	57.01	59.35	30.89	29.34	29.81	19.3	20.21	19.41	33.89	30.92	34.55	32.26	28.94	29.09
Vfaba.Tiffany.R1.1g135600	0.07	0.13	0.1	0.22	0.07	0	3.46	3.53	3.91	9.38	9.57	8.77	0.03	0	0.03	0.21	0	0.24	6.35	5.47	6.22	3.45	4.38	3.25
Vfaba.Tiffany.R1.1g020160	61.64	67.03	63.92	33.63	32.8	35.36	3.75	2.53	4.16	3.38	1.81	2.44	56.55	56.77	52.71	35.99	40.82	37.94	2.91	3.77	3.5	4.28	3.57	3.03
Vfaba.Tiffany.R1.4g065000	3.29	3.72	3.55	3.54	2.64	2.56	9.09	11.02	10.22	9.22	10.06	10.1	3.67	4.7	4.46	10.5	11.06	9.25	25.47	27.54	27.76	26.27	26.58	24.49
Vfaba.Tiffany.R1.5g068520	0	0	0.52	0	0	0	0	0	0	0	0	0	0	0	0	0	0	0	0	0	0	0	0	0
Vfaba.Tiffany.R1.3g163000	61.02	60.88	61.41	83.85	81.12	79.94	3.43	3.21	2.91	0.29	0.19	0.19	16.1	16.04	16.33	24.27	21.1	21.49	0.2	0.36	0.46	0.83	1.01	0.83
Vfaba.Tiffany.R1.6g114720	0.31	0.62	0	0.34	0	0.3	0.32	0	0	0	0	0	0	0	0	0	0	0	0	0	0	0	0	0
Vfaba.Tiffany.R1.4g123360	0.68	1.11	0.51	1.42	0.96	0.85	0	0	0	0	0	0	0.94	0.79	0.99	0.6	0.69	0.86	0.09	0.17	0.17	0	0	0
Vfaba.Tiffany.R1.3g010680	0	0	0	0	0	0	0	0	0	0	0	0	0	0	0	0	0	0	0	0	0	0	0	0
Vfaba.Tiffany.R1.1g209160	0	0	0	0	0	0	0	0	0	0	0	0	0	0	0	0	0	0	0	0	0	0	0	0
novel366	3.27	3.63	3.73	3.95	3.85	4.33	1.45	2.03	1.87	3.43	2.11	3.5	7.44	8.84	7.3	3.71	4.03	4.01	1.44	1.53	0.91	1.47	1.54	2.75
Vfaba.Tiffany.R1.1g080360	0.12	0.07	0.11	0.1	0.14	0.07	0.32	0.25	0.14	0.07	0.12	0.07	0.14	0.07	0.1	0.65	0.68	0.65	0.1	0.09	0.05	0.09	0.07	0.05
novel16572	0	0	0	0	0.08	0.08	0	0	0	0	0.08	0	0	0.17	0	3.16	2.12	3.09	0	0.08	0	2.35	1.62	2.04
Vfaba.Tiffany.R1.3g105840	0	0	0	0	0	0	0	0	0	0	0	0	0	0	0	0	0	0	0	0	0	0	0	0
Vfaba.Tiffany.R1.1g210760	0	0	0	0	0	0.81	0.27	0.55	0	0.56	0.28	0.57	0	0	0	0.55	0	0	0.29	0	0	0	0.27	0
Vfaba.Tiffany.R1.6g128120	8.42	8.8	8.6	10.29	10.71	9.4	18.47	18.17	17.95	29.9	29.89	29.86	0.09	0.03	0.09	0.06	0	0.12	0.17	0.06	0.21	4.69	6.41	5.28
Vfaba.Tiffany.R1.6g138600	165.19	165.59	163.46	137.68	142.65	139.08	94.16	93.77	91.88	42.59	42.38	43.33	230.61	238.46	225.97	151.39	147.02	148.1	108.48	113.02	114.2	36.25	36.88	35.78
Vfaba.Tiffany.R1.1g007840	0	0	0	0	0	0	0	0	0	0	0	0	0	0	0	0	0	0	0	0	0	0	0	0
Vfaba.Tiffany.R1.1g179240	6.81	7.09	7.33	8.37	8.38	7.98	5.7	5.68	5.76	5.91	6.45	5.58	7.42	7.69	7.33	7.03	6.38	6.9	3.13	3.55	3.37	3.01	2.76	2.81
Vfaba.Tiffany.R1.2g110240	0.28	0.28	0.37	0.41	0.66	1.76	1.74	1.48	1.84	0.87	1.35	0.89	6.99	4.86	5.77	6.6	7.77	6.62	20.97	21.41	26.74	5.58	4.65	3.18
novel1653	7.08	13.23	2.49	2.83	0	3.49	7.14	12.09	8.6	1.83	0	0	0	0.46	0	2.15	3.18	9.28	10.27	6.45	7.68	0.65	3.59	1.5
Vfaba.Tiffany.R1.2g191640	8.72	7.39	8.27	16.39	17.16	13.33	1.35	1.18	0.85	1.68	1.76	2.13	14.66	17.58	17.06	42.27	43.13	46.02	6.69	6.62	9	1.38	1.48	1.81
Vfaba.Tiffany.R1.1g048520	0.08	0.24	0.47	0.18	0	0.08	0.16	0.14	0	0.08	0.08	0.09	0.16	0.08	0.34	0.56	0.4	0.24	0.18	0.48	0.24	0.16	0.48	0.73
Vfaba.Tiffany.R1.2g199560	7.43	6.76	7.5	4.98	3.81	6.02	40.09	44.24	41.99	17.11	18.79	16.83	7.67	9.78	9.92	12.46	14.16	13.55	33.61	33.8	34.72	33.53	31.13	34.03
Vfaba.Tiffany.R1.6g118000	0.63	0.16	0.94	0.88	0.65	0	0	0	0	0	0	0	0.34	0.82	0.54	0.81	0	0.11	0	0.16	0.16	0	0	0
Vfaba.Tiffany.R1.5g107560	28.6	31.34	27.58	22.29	21.46	21.52	9.55	12.29	9.72	4.56	4.48	4.43	26.35	26.89	26.83	19.63	22.44	20.77	6.18	7.07	6.4	3.63	4.51	3.24
Vfaba.Tiffany.R1.6g069160	0	0	0	0	0	0	0	0	0	0	0	0	0	0	0	0	0	0	0	0	0	0	0	0
novel8192	54.16	47.13	45.83	0	0	0	26.41	25.87	19.88	0	0	0	1.4	1.5	0.38	8.02	6.86	6.78	38.6	43.24	34.63	45.86	46.85	46.46
Vfaba.Tiffany.R1.1g144720	3.29	2.72	3.33	5.6	3.82	5.91	0	0.67	0.66	2.73	3.73	2.08	2.95	2.46	3.89	7.85	5.75	8.23	3.62	1.31	1.71	0	0	0
novel11264	2.56	2.86	2.29	2.61	0	2.14	0	0	2.19	0	0	0	7.69	9.46	9.71	2.46	2.32	0	0	0	0	0	0	0
Vfaba.Tiffany.R1.1g153160	0	0	0	0	0	0	0	0	0	0	0	0	0	0	0	0	0	0	0	0	0	0	0	0
Vfaba.Tiffany.R1.6g052960	8.14	9.19	11.32	3.26	4.24	4.6	3.48	3.27	3.62	11.24	12.02	11.19	5.34	5.19	4.66	4.36	4.98	5.27	8.32	8.2	9.77	2.69	2.38	2.64
Vfaba.Tiffany.R1.1g256520	1.77	0.58	2.21	1.19	1.48	1.4	1.42	0.94	1.95	2.21	1.49	1.14	1.14	1.21	0.64	1.44	1.05	1.5	0.37	1	0.58	0.17	0.17	0.34
Vfaba.Tiffany.R1.3g190280	4.24	3.79	4.56	3.62	3.84	3.39	8.83	9.7	8.98	20.27	19.72	18.95	5.03	6.39	6.07	1.7	1.81	1.95	7.49	7.8	7.4	5.29	4.85	4.85
Vfaba.Tiffany.R1.2g138280	1.78	1.13	1.68	1.47	1.35	2.07	0.37	1.04	1.31	1.38	0.79	1.21	1.78	1.85	0.9	2.37	2.2	1.81	0.82	1.22	1.14	1.33	1.52	1.91
novel1520	11.42	14.95	13.42	17.46	15.85	20.58	0.25	0.13	0.16	0	0.13	0	17.23	20.4	18	57.78	52.25	53.87	6.06	4.67	4.21	0.16	0	0
Vfaba.Tiffany.R1.1g131360	0	0	0	0	0	0	0	0	0	0	0	0	0	0	0	0	0	0	0	0	0	0	0	0
Vfaba.Tiffany.R1.4g013200	256.64	255.56	266.35	327.85	344.23	340.63	152.68	165.36	156.99	248.86	252.1	233.89	180.58	189.97	181.41	281	279.46	294.92	180.71	184.62	195.93	171.56	185.48	176.45
Vfaba.Tiffany.R1.6g073200	0	0	0	0	0	0	0	0	0	0	0	0	0	0	0	0	0	0	0	0	0	0	0	0
Vfaba.Tiffany.R1.3g188600	21.22	21.64	22.01	19.33	19.16	18.06	10.6	10.9	9.89	11.66	10.76	10.28	15.57	15.39	15.82	18.2	19.07	17.9	5.61	6.48	5.9	5.12	5.44	5.24
novel1714	0	0	0	0	0	0	0	0	0	0	0	0	0	0	0	0	0	0	0	0.36	0	0.75	0.37	0
Vfaba.Tiffany.R1.1g075480	0	0	0	0	0	0	0	0	0	0	0	0	0.46	0	0	0	0	0	0	0	0	0	0	0
novel11676	0.58	1.02	1.2	0.6	0.86	0.66	3.09	3.66	3.39	3.12	3.46	3.41	0.59	0.68	0.69	1.7	2.14	2.27	1.75	1.09	1.11	2.55	2.97	2.1
Vfaba.Tiffany.R1.2g090640	0.05	0	0	9.41	10.52	10.93	5.17	5.52	4.72	13.94	11.93	13.14	0	0	0	0.05	0	0	0	0	0	0	0.77	0
Vfaba.Tiffany.R1.2g051040	0	0	0	0.16	0.35	0.44	0	0.11	0	0	0.15	0	0	0	0	0	0	0	0	0	0	0	0	0
Vfaba.Tiffany.R1.1g307200	35.2	32.37	32.48	14.58	15.81	13.68	0	0.09	0.19	0.1	0	0.1	65.03	59.49	59.86	67.06	70.33	76.49	0	0	0.47	0.28	0.28	0.28
Vfaba.Tiffany.R1.1g117800	19.92	20.35	19.89	16.9	16.38	15.55	5.88	7.16	5.79	6.95	5.44	6.72	24.02	27.69	25.2	54.59	54.31	53.64	13.55	13.47	12.83	5.5	5.55	5.16
novel5566	0	0	1.03	1.16	0	0.98	0	0	0	0	0	0	0	1.12	3.27	0	0	0	0	0	0	1.1	0	0
Vfaba.Tiffany.R1.1g203080	0.89	0	0.45	0	0.48	0	0	0	0	0	0	0	0	0	0	0	0	0	0	0	0	0	0	0
Vfaba.Tiffany.R1.4g123840	44.99	46.62	45.71	45.02	42.4	44.2	106.53	110.21	120.14	36.93	34.37	39.14	47.92	48.09	48.65	64.36	69.12	67.11	145.07	138.66	144.64	132.69	127.11	132.1
Vfaba.Tiffany.R1.3g127120	0	0	0	0	0	0	0	0	0	0	0	0	0	0	0	0	0.29	0	0	0	0	0	0	0
Vfaba.Tiffany.R1.6g102520	7.07	7.84	6.59	21.44	21.97	20.57	13.68	13.07	13.66	15.99	13.67	14.84	6.8	5.36	6.55	6.69	5.16	6.52	11.67	12.77	11.11	15.86	12.37	14.26
novel14723	7.74	8.75	7.67	11.81	10.96	11.2	4.94	5.58	5.81	9	7.85	9.03	8.77	8.63	10	12.14	11.63	11.99	5.14	5.01	4.27	4.01	4.59	4.27
Vfaba.Tiffany.R1.4g067920	12.5	10.63	11.99	12.08	10.44	11.71	12.85	13.47	14.65	11.27	12	14.19	10.93	10.25	11.74	8.49	8.66	8.93	7.56	5.8	8.27	9.78	8.91	10.2
Vfaba.Tiffany.R1.2g139800	1.73	1.35	0.44	0	1.38	0.43	2.12	0.89	1.72	0	0.44	0.45	0.43	0.93	1.4	1.35	0	1.36	0	0	0	0	0	0
Vfaba.Tiffany.R1.3g132400	0	0.11	0.32	0.12	0	0	0.31	0.11	0.63	0	0	0.11	0	0.11	0	0	0	0	0.23	0.11	0.43	0.11	0.32	0.32
Vfaba.Tiffany.R1.2g026120	12.89	12.7	14.98	21.85	23.86	23.32	45.09	46.03	48.2	47.82	44.48	47.85	34.36	34.64	35.65	48.61	49.46	51.85	45.02	45.97	46.54	46.61	49.31	46.17
Vfaba.Tiffany.R1.1g245840	0.01	0	0.01	0	0	0	0	0	0	0	0	0	0.01	0.01	0	0.06	0.06	0.03	0	0	0	0.03	0	0
Vfaba.Tiffany.R1.1g189440	28.49	29.13	27.23	28.5	27.96	27.66	49.9	47.51	47.63	45.73	43.78	47.43	22.86	21.9	21.7	13.09	13.35	14.81	21.32	21.53	21.35	33.76	33.8	33.72
Vfaba.Tiffany.R1.1g034480	77.68	77.58	78.71	67.95	73.77	65.68	91.76	91.81	91.26	96.31	93.76	92.27	83.64	89.37	82.15	46.38	47.95	41.9	61.63	57.8	71.5	55	59.12	66.28
Vfaba.Tiffany.R1.2g038480	0	0	0	0.45	0	0	0	0	0	0	0	0	0	0	0	0	0	0	0	0	0	0	0	0
Vfaba.Tiffany.R1.3g013440	0	0	0	0	0	0	0	0	0	0	0	0	0	0	0	0	0	0	0	0.11	0.06	0	0.06	0
Vfaba.Tiffany.R1.2g173520	31.92	31.87	34.04	21.94	19.72	20.18	11.49	10.09	11.56	0.64	0.89	1.17	32.39	30.83	29.05	106.99	117.07	121.63	9.18	10.34	10.53	0.87	0.12	1.24
novel5717	0	0.81	0	0	0.83	0.75	0	0	0	1.55	0	0	0	0	0	0	0	0	0	0	0	0	0	0
novel10969	11.26	9.74	7.49	13.45	9.97	13.15	0	0	0	0	0	0	16.07	18.62	16.41	32.96	27.85	28.46	0	0	0	0.52	0	0
Vfaba.Tiffany.R1.2g130400	22.58	22.86	21.59	24.33	26.49	25.63	12.48	14.74	13.09	15.49	15.36	14.32	21.45	21.26	23.96	27.95	26.88	27.13	11.65	11.67	12.54	10.87	9.82	10.56
novel15139	0.54	1.22	1.07	2.45	4.25	2.14	5.46	7.82	5.59	19.05	12.82	11.13	0.27	0	0	0.11	0	0.39	0.47	1.43	1.23	0.14	0	0
Vfaba.Tiffany.R1.4g068520	0	0.39	0	0	0	0	0	0	0	0	0	0	0	0	0	0	0	0	0	0	0	0	0	0
Vfaba.Tiffany.R1.5g148720	0	0	0	0	0	0	0	0	0	0	0	0	0	0	0	0	0	0	0	0	0	0	0	0
Vfaba.Tiffany.R1.1g197360	3.23	2.95	3.39	5.43	4.69	4.85	1.23	1.01	0.76	2.84	2.35	2.08	3.53	4.01	4.8	71.68	65.87	67.87	1.15	1.29	1.37	3.97	3.2	3.21
novel17122	0	0	0	0	0	0	0	0	0	0	0	0	0	0	0	0	0.58	0	0	0	0	0	0	0
Vfaba.Tiffany.R1.5g100800	0.53	0.21	0.43	0.36	0	0	0	0	0	0	0	0	0	0.22	0	0.11	0.11	0.22	0	0	0	0	0	0
Vfaba.Tiffany.R1.5g123560	0	0	0	0.18	0.05	0.27	0	0	0	0	0	0	0	0.2	0	0	0	0	0	0	0	0	0	0
novel9030	1.49	0	3.12	0	5.15	2.95	0	0	1.51	3.02	2.95	4.57	1.48	3.44	1.66	6.63	0	13.28	0	0	0	0	1.6	0
novel8798	0.66	0.65	0.57	1.08	1.22	1.21	0.73	0.66	0.54	0.3	0	0	0	0	0	0.42	0	0	0	0	0	0.11	0	0.11
novel9081	6.21	5.96	7.05	12.01	14.16	11.66	3.67	4.06	4.1	4.23	6.16	4.54	3.69	3.68	4.79	7.79	7.3	6.55	3.5	4.71	3.52	2.13	2.27	2
novel1516	21.05	25.94	21.55	26.57	26.85	26.12	23.4	23.48	22.32	29.05	27.2	28.46	8.25	10.96	7.56	28.22	29.45	26.21	7.03	7.73	7.53	10.26	11.02	11.72
Vfaba.Tiffany.R1.5g092200	1.23	0.8	0.86	0.72	1.41	1.45	0	0	0	0	0	0	0.5	0.6	0.31	0.07	0.15	0.07	0	0	0	0	0	0
Vfaba.Tiffany.R1.2g165120	6.72	5.36	6.99	5.2	6.54	5.54	12.59	11.73	11.72	3.05	3.3	3.58	7.69	7.92	9.33	3.56	3.25	4.2	7.26	5.47	6.09	4.85	3.41	3.41
Vfaba.Tiffany.R1.1g376720	697.65	723.78	737.57	978.74	928.03	895.97	520.3	518.65	525.61	277.2	271.51	310.4	1001.77	1057.72	1072.62	631.42	693.61	693.65	532.23	494.78	550.88	415.33	396.16	437.45
Vfaba.Tiffany.R1.1g288040	13.07	13.24	13.38	12.34	12.36	12.1	2.66	2.42	2.76	1.43	1.18	1.23	9.52	10.07	9.83	2.23	2.64	2.62	1.3	1.48	1.18	0.35	0.31	0.45
Vfaba.Tiffany.R1.2g124000	0.58	0.83	0.98	0.55	0.91	0.96	0.09	0.31	0.34	0.19	0.29	0.13	0.4	0.51	0.26	0.37	0.44	0.59	0.23	0.18	0.09	0.22	0.22	0.09
novel3099	6.29	8.03	8.13	11.64	11.95	11.92	14.22	14.62	14.37	24.37	27.5	24.82	5.61	5.22	6.25	3.92	3.91	4.4	13.79	12.54	16.84	8.79	8.71	11.34
Vfaba.Tiffany.R1.4g061240	33.16	33.02	35.91	27.92	26.53	25.32	102.4	106.43	111.66	63.3	62.94	63.51	30.23	31.76	33.22	32.7	32.96	30.22	81.5	80.65	84.21	97.81	98.17	101.54
Vfaba.Tiffany.R1.6g054200	0	0	0	0	0	0	0	0	0	0	0	0	0	0	0	0	0	0	0	0	0	0	0	0
Vfaba.Tiffany.R1.1g311560	10.3	10.9	10.65	9.76	7.87	9.49	6.14	6	6.42	3.94	3.3	3.37	11.63	13.51	13.93	9.84	7.78	5.92	5.16	4.24	6.65	3.57	4.05	4.57
novel574	6.79	4.67	5.15	0.62	0.95	0.55	0.91	3.17	2.57	1.53	1.72	1.37	0	0	0	0	0	0	0	0	0	0	0	0
Vfaba.Tiffany.R1.4g141440	1.67	1.91	1.56	1.62	1.38	1.68	1.11	1.46	2.67	1.05	0	0.24	0.11	1.04	0.71	0.45	0.23	0.23	0.73	1.22	0.79	0.34	0.45	0.45
Vfaba.Tiffany.R1.1g324480	0	0	0	0	0	0	0	0	0	0	0	0	0	0	0	0	0	0	0	0	0	0	0	0
Vfaba.Tiffany.R1.2g040040	5.78	5.14	5.18	7.42	5.34	6.62	4.32	4.27	4.08	5.4	5.81	5.09	8.33	6.67	9.06	6.98	7.24	8.02	2.97	3.28	3.36	2.33	2.6	1.86
Vfaba.Tiffany.R1.6g057840	0	0	0	0	0	0	0	0	0.05	0	0	0	0	0	0	0.06	0	0	0.06	0	0	0	0	0
Vfaba.Tiffany.R1.3g115080	0.16	0	0	0	0.05	0.21	0	0	0	0	0.03	0.41	0.05	0	0	0	0	0	0.07	0	0.03	0	0	0
novel9051	4.11	5.52	6.84	6.74	4.16	4.27	19.98	9.4	16.62	18.41	25.05	21.58	0.54	0	0.96	0	0	0	1.21	0	0	0.55	0	0
Vfaba.Tiffany.R1.1g008440	0	0	0	0	0.69	0	0	0.67	0	0	0	0	0	0	0.69	0	0	0	0	0	0	0	0	0
novel3595	0.32	0.81	0.45	2.65	0.45	4.02	0.85	0.45	1.26	2.02	1.03	3.1	0	2.16	6.09	3.22	1	1.25	15.65	9.35	14.45	10.27	6.38	3.75
novel10882	0.9	1	0	0	0	0	0.87	2.97	0	0	0	0	1.92	2.01	1.97	0.97	0	0	5.7	8.72	7.35	1.18	0	0
Vfaba.Tiffany.R1.4g064920	0	0	0	0	0	0	0	0	0	0	0	0	0	0	0	0	0	0	0	0	0	0	0	0
novel1803	0	3.29	0	1.78	0	1.47	4.31	1.6	3.02	3.02	1.48	1.52	1.48	0	1.66	11.6	11.09	8.3	16.83	8.87	10	3.4	0	1.67
novel17148	14.02	15.94	13.5	18.65	23.94	25.51	10.78	11.42	6.64	16	14.2	13.95	0	0	0	0	0	0	0	0	0	0	0	0
Vfaba.Tiffany.R1.3g086760	31	34.04	31.96	32.43	30.14	31.16	14.61	16.52	13.98	17.04	15.95	16.99	27.48	26.14	26.42	36.22	36.18	37.1	18.16	16.78	16.31	10.56	10.38	11.39
novel8698	0.36	0	0.72	0	0	0	3.22	2.2	4.33	2.08	1.13	1.92	0	0	0	0	0	0	1.38	1.98	1.85	0	0.18	0
Vfaba.Tiffany.R1.4g162640	4.52	1.78	2.89	1.3	3.05	0.56	30.4	30.4	27.14	13.93	24.66	12.37	6.18	4.33	5.51	1.79	1.17	3	25	26.88	32.88	37.46	41.65	40.22
Vfaba.Tiffany.R1.1g181840	17.27	25.68	21.13	29.4	28.11	35.16	6.84	6.45	6.36	8.17	12.11	10.26	27.96	25.94	21.34	53.44	51.82	48.25	5.77	5.62	7.62	3.54	3.14	2.8
Vfaba.Tiffany.R1.4g175680	6.19	6.43	6.59	4.92	4.45	5.33	9.51	8.68	10.36	9.69	8.24	10.4	5.11	5.87	7.5	11.6	10.95	12.13	4.95	6.58	5.75	2.46	3.67	3.3
Vfaba.Tiffany.R1.1g135320	0	0	0	0	0	0	0	0	0	0	0	0	0	0	0	0	0	0	0	0	0	0	0	0
novel16588	5.56	5.68	6.06	2.87	4.11	3.94	20.62	16.97	21.3	27.3	34.59	37.39	19.42	18.11	15.87	18.31	15.89	14.8	42.94	33.71	42.86	51.59	54.13	53.02
Vfaba.Tiffany.R1.Ung005600	0	0	0	0	0	0	0.39	0	0.14	4.62	4.69	5.36	0.07	0.07	0	0	0	0.07	0	0	0	0.7	1.38	1.52
novel14684	4.55	4.74	5.09	1.56	5.34	3.62	7.95	10.76	8.18	7.03	6.96	5.72	0.45	1.48	0.98	8.1	3.29	8.14	1.5	1.35	0.95	3.37	6.1	2.39
Vfaba.Tiffany.R1.6g031480	1.31	1.15	0.88	0.64	0.86	0.84	0.26	0.47	0.73	1.16	0.93	0.9	0.31	0.27	0.33	0.26	0.21	0.37	0.34	0.31	0.48	1.05	1.37	0.85
Vfaba.Tiffany.R1.1g122280	0.26	0.3	0.39	0	0	0	0	0	0	0.05	0	0	0.04	0.13	0.18	2.61	3.56	2.32	0.33	0.22	0.13	0	0	0
Vfaba.Tiffany.R1.2g187040	0	0	0.05	0	0	0	0	0	0	0	0	0	0	0	0	0	0	0	0	0	0	0	0	0.07
Vfaba.Tiffany.R1.2g030080	27.1	21.77	24.98	15.82	15.36	15.5	35.24	36.82	34.76	39.5	37.48	40.53	25.71	27.74	25.47	51.68	49.47	52.5	44.82	41.62	44.32	22.14	21.3	24.18
Vfaba.Tiffany.R1.3g110200	0.56	0	0.28	0	0.88	0.28	0	0.29	0	0	0	0.3	0	0.6	0	0	0	0	0	0	0.29	0	0	0
Vfaba.Tiffany.R1.1g024600	0	0	0	0	0.07	0.07	0.07	0	0.15	0	0	0	0	0	0	0	0	0	0	0	0	0	0	0
Vfaba.Tiffany.R1.6g106800	0	0	0	0	0.82	0	0	0.84	0	0	0	0	0	0	0.88	0	0	0.75	0.36	0	0	0.66	0	0
Vfaba.Tiffany.R1.2g067360	0	0	0	0.14	0.06	0.06	0	0	0	0	0	0	0.03	0.03	0.03	0.97	1.07	0.81	0	0	0	0	0	0
Vfaba.Tiffany.R1.4g181680	0	0	0	0	0	0	0	0	0	0	0	0.04	0	0	0	0	0	0	0	0	0	0	0	0
novel1583	0	0	0.05	0	0.18	0.06	0.05	0	0.06	0	0.02	0	9.44	6.08	7.44	3.58	3.95	3.61	0.85	0.72	0.77	3.83	3.38	3.55
Vfaba.Tiffany.R1.4g112760	2.27	3.06	2.14	2.12	1.82	1.77	6.14	5.48	6.05	6.61	5.41	5.12	2.65	2.1	2.15	2.3	1.8	2.18	5.1	6.93	5.9	3.85	4.99	3.86
Vfaba.Tiffany.R1.2g205680	0	0	0	0	0	0	0	0	0	0	0	0	0	0	0	0	0	0	0	0	0	0	0	0
Vfaba.Tiffany.R1.1g241160	0.93	2.91	0.68	3.46	4.12	3.53	0.62	0.07	0.1	0.03	0.32	0.8	1.7	1.45	2.75	0	2.89	1.64	1.28	1.52	0	0.65	0.73	1.2
Vfaba.Tiffany.R1.1g261400	0	0	0	0	0	0	0	0	0.04	0	0	0	0	0	0	0	0	0	0	0	0	0	0	0
Vfaba.Tiffany.R1.3g095480	6.45	2.95	2.36	6.19	3.72	3.27	0	0	0	0	0	0	1.42	2.1	1.49	15.14	17.83	11.95	0	0	0	0	0	0
Vfaba.Tiffany.R1.1g153520	45.17	48.68	48.8	35.32	35.25	35.85	14.31	14.03	14.31	8.21	8.49	8.2	14.67	16.29	14.8	21.47	22.72	24.71	7.55	8.14	6.93	8	6.37	6.05
Vfaba.Tiffany.R1.2g118280	5.72	5.45	2.65	0	0	0	0	1.07	2.08	0	0.53	0.54	0	0	0	0	0	0	0	0	0	0	0	0
Vfaba.Tiffany.R1.1g111840	117.59	119.11	118.83	129.62	118.52	133.08	94.54	91.58	85.19	43.29	42.62	41.97	162.54	160.44	156.36	97.79	92.82	97.91	83.56	83.39	84.72	62.6	67.46	62.9
novel8249	3.43	3.57	4.8	4.4	2.1	5.55	37.62	39.25	43.31	26.57	28.94	35.11	1.28	0.46	1.39	0.45	0.88	1.35	15.13	9.79	15.71	6.33	3.1	2.7
novel6606	0.06	0.06	0.06	0	0	0.06	0.93	0.89	0.52	16.12	17.71	16.87	0	0	0	0	0	0	0.32	0.28	0.12	0.22	0.19	0.12
Vfaba.Tiffany.R1.Ung033760	0.06	0.13	0.12	0.38	0.33	0.38	0	0	0	0.07	0	0	0.06	0.07	0.14	0.07	0	0.07	0	0.19	0	0	0	0.07
novel1096	4.57	1.87	4.32	6.2	4.38	4.9	0.7	1.44	1.03	3.72	2.59	2.27	1.42	1.63	1.66	0.7	0.89	1.3	0	0.28	0.14	0.29	0.15	0
Vfaba.Tiffany.R1.4g025720	14.05	11.45	15.8	13.46	14.98	13.57	2.47	1.42	1.68	3.99	3.63	2.89	21.02	16.67	17.97	21.91	23.6	24.93	0.88	2.17	0.75	2.98	3.28	3.09
Vfaba.Tiffany.R1.Ung024680	0	0	0	0	0	0	0	0	0	0	0	0	0.17	0.7	0.36	0.51	1.02	0.51	0	0	0	0	0.17	0.17
Vfaba.Tiffany.R1.2g046560	0.98	0.5	0.74	0.55	0.51	0	0.24	0.25	0.49	0.76	0.51	0.26	0.24	1.81	1.31	1.01	0.5	1.01	1.07	0	0.5	0.51	1.5	1.01
Vfaba.Tiffany.R1.2g097120	86.76	87.59	86.35	58	64.19	58.98	0	0.28	0	0	0	0	49.82	52.17	49.15	3.4	5.35	4.55	0	0	0.28	0	0	0
novel15607	8.95	9	6.2	42.69	51.49	40.02	23.34	26.67	22.93	11.77	20.96	8.5	2342.62	2519.73	2313.52	870.98	675.53	696.16	2801.49	3416.21	3584.26	6.09	15.26	5.44
Vfaba.Tiffany.R1.6g083520	11.95	15.46	14.61	11.82	10.58	10.4	9.43	10.12	9.77	1.78	0.62	3.3	80.04	81.13	83.34	235.06	239.26	236.88	333.39	334.41	339.26	116.27	105.81	118.29
Vfaba.Tiffany.R1.2g195360	0	0	0	0	0	0	0	0	0	0	0	0	0	0	0	0	0	0	0.08	0	0	0	0	0.07
Vfaba.Tiffany.R1.1g197120	114.18	108.9	109.55	135.48	137.31	138.77	33.37	31.16	35.38	23.95	23.57	24.13	72.47	74.76	74.9	80.76	89.13	93.9	30.25	28.3	27.92	31.61	31.11	30.75
Vfaba.Tiffany.R1.2g212320	87.16	88.12	91.17	88.74	89.67	88.4	47.23	47.56	46.13	23.85	26.23	25.49	80.65	82.45	81.43	60.46	63.57	64.71	31.63	32.23	33.75	29.55	27.61	27.79
Vfaba.Tiffany.R1.4g110840	101.1	103.76	107.37	111.38	115.49	116.11	477.2	463.12	466.05	337	327.41	336.44	112.05	117.46	123.77	105.35	108.24	102.34	465.88	442.16	441	486.9	493.74	509.4
Vfaba.Tiffany.R1.1g266640	4.62	4.21	3.61	5.64	5.75	4.47	10.79	12.51	12.02	14.85	15.59	13.57	2.01	3.6	2.41	2.91	3.67	2.98	3.71	3.5	4.38	3.35	2.76	3.52
novel14804	26.66	26.77	28.13	30.28	31.44	30.83	25.12	25.29	25.25	42.4	43.73	45.08	2.52	2.46	1.72	37.36	34.86	38.44	11.33	12.02	13.79	5.16	5.09	6.28
novel1029	0	0	0	0	0	0	0	0	0	0	0	0	0	0	0	0	0	0	0	0	0	0	0.14	0.14
novel8173	8.13	15.38	14.34	3.3	3.25	5.35	15.48	13.04	13.02	2.71	15.05	8.18	0	0	0	1.85	2.14	3.09	0	4.11	3.14	0	1.06	0
Vfaba.Tiffany.R1.1g129960	208.82	233.53	235.64	293.14	293.02	287.8	84.96	89.69	87.97	183.01	186.78	195.13	175.07	194.73	185.93	227.72	249.58	226.19	120.24	112.17	115.47	141.44	139.01	139.25
Vfaba.Tiffany.R1.1g106160	0	0	0	0	0	0	0	0	0	0	0	0	0	0	0	0	0	0	0	0	0	0	0	0
novel10192	0	0	0	0	0	0	0	0	0	0	0	0	0.72	2.31	0.77	2.99	1.85	3	0	0	0	0	0	0.38
Vfaba.Tiffany.R1.1g251520	0	0	0	0	0	0	0	0	0	0	0	0	0	0	0	0	0	0	0	0	0	0	0	0
Vfaba.Tiffany.R1.6g146320	0.91	0.47	1.39	0.52	3.4	1.81	0.45	0.94	0.45	0.47	0.93	0.95	0	0	0	0	0	0	0	0	0	0	0	0
Vfaba.Tiffany.R1.5g122760	0.12	0.25	0	0	0.5	0.24	0.24	0.25	0	0.13	0.13	0.13	0	0	0	0	0	0	0	0	0	0.25	0	0.5
novel528	0	0	0	0.52	0.39	0.39	0.04	0.21	0.04	0.72	1.08	0.6	0.85	1.14	0.95	1.89	2.94	2.84	0.42	0.13	0.13	0.17	0.04	0.13
Vfaba.Tiffany.R1.2g082640	0	0	0	0	0	0	0	0	0	0	0	0	0	0	0	0	0	0	0	0	0	0	0	0
novel5803	2.66	3.38	3.04	2.2	2.43	2.47	1.76	1.39	1.97	2.48	3.41	1.79	1.67	1.64	1.05	4.98	3.01	3.2	1.83	2.26	2.2	1.3	1.6	1.5
Vfaba.Tiffany.R1.2g131800	3.23	4.19	3.28	4.14	1.72	2.41	2.38	1.24	0.81	0	0.41	0.42	1.61	1.74	1.74	0.42	0.42	0.42	0	0.8	1.69	0.85	1.25	0.85
Vfaba.Tiffany.R1.1g092240	0	0	0.04	0.05	0.04	0	51.98	50.19	54.17	3.43	4.39	4.21	0	0	0	0	0	0.17	27.32	31.67	28.6	31.5	31.62	30.32
Vfaba.Tiffany.R1.5g138800	21.88	23.24	22.67	21.68	20.2	18.87	34.16	35.87	36.12	30.62	35.78	33.59	21.47	20.81	20.73	76.91	76.32	73.36	28.41	29.3	27.03	25.17	26.82	25.26
Vfaba.Tiffany.R1.1g287280	9.16	9.96	7.36	9.18	7.48	6.92	12.27	12.37	10.69	6.86	8.33	7.37	9.63	8.79	12.53	9.88	13.81	11.85	10.39	11.04	13.17	10.87	10.24	8.11
novel13444	9.08	7.05	6.06	3.56	3.76	2.73	6.15	4.9	4.54	2.06	3	1.78	37.51	40.04	41.79	0	0	0	5.46	4.68	4.17	14.98	14.91	17.33
Vfaba.Tiffany.R1.5g069520	16.92	18.48	14.41	16.6	16.69	14.9	17.96	17.52	17.2	12.77	13.14	14.32	17.93	19.23	18.9	22.18	21.19	22.08	18.41	15.66	15.57	10.97	11.09	11.9
Vfaba.Tiffany.R1.3g154640	24.51	25.83	28.75	32.47	28.27	28.38	7.09	7.33	7.72	9.99	10.36	11.07	18.43	18.84	16.72	22.11	23.12	25.34	2.84	3.56	3.23	3.68	3.3	2.64
novel10933	4.41	5.79	6.63	2.98	2.79	2.77	2.98	3.13	2.19	1.89	2.25	3.22	4.79	3.75	5.36	11.96	10.24	8.08	1.88	2.34	1.1	2.68	2.63	1.95
Vfaba.Tiffany.R1.1g162560	0	0	0	0	0	0	0	0	0.14	0	0	0.15	0	0	0	0	0	0	0	0	0.14	0	0	0
Vfaba.Tiffany.R1.1g262160	0	0	0	0	0	0	0	0	0	0	0	0	0	0	0	0	0	0	0	0	0	0	0	0
Vfaba.Tiffany.R1.1g058680	444.75	456.88	438.02	280.76	283.96	264.86	37.77	37.12	37.87	0.07	0.07	0.3	433.42	448.6	435.59	263.94	260.39	258.56	5.33	5.88	6.52	0.86	1.22	1.01
Vfaba.Tiffany.R1.4g078680	0	0	0	0	0	0	0	0	0	0	0	0	0	0	0	0	0	0	0	0	0	0	0	0
Vfaba.Tiffany.R1.1g091320	13.88	9.4	8.4	12.39	10.82	13.31	1.37	2.27	1.66	0.29	0.29	0	12.18	11.5	10.42	3.44	3.99	4.89	0.3	0.83	0.29	0	1.14	0.29
Vfaba.Tiffany.R1.4g141880	0	0	0	0	0.09	0	0	0	0	0	0	0	0	0	0	0	0	0	0	0	0	0	0	0
Vfaba.Tiffany.R1.1g275840	203.27	215.9	223.81	253.36	253.34	247.2	110.81	111.91	111.68	135.55	145.29	140.52	200.91	215.05	197.77	249.52	264.52	257.43	115.02	110.42	123.28	107.38	96.79	97.19
novel13391	0.92	1.13	1.26	1.57	1.52	1.91	0.91	0.85	0.42	0.89	1.18	0.68	0	0	0	0.57	0.86	1.21	0	0	0	0.28	0.28	0.36
novel11379	0.53	0.27	0	0	0	0	17.05	8.42	11.3	29.14	25.58	36.7	0	0	0	0	0	0.09	0	0	0.56	0	0.2	0
novel6096	0	0	0	0	0	0	0	0	0	0	0	0	0	0	0	0	0	0	0	0	0	0	0	0
Vfaba.Tiffany.R1.6g001400	0.4	0	0	0	0	0.4	0	0	0	0	0	0.42	0	0	0	0	0	0	0	0	0	0	0	0
Vfaba.Tiffany.R1.4g113720	0	0	0	0	0	0	0	0	0	0	0	0	0	0	0	0	0	0	0	0	0	0	0	0
novel3073	0.2	0.1	0.1	0	0	0.1	0.1	0.1	0	0	0	0	1.56	1.21	1.35	2.66	1.59	1.98	0.11	0.1	0	0.1	0.39	0.4
Vfaba.Tiffany.R1.1g147400	12.73	13.48	12.29	14.43	13.31	13.65	10.59	12.88	11.99	15.94	11.45	12.02	11.84	13.15	13.72	11.31	15.07	17.62	13.92	16.65	12.52	15.81	14.7	15.99
Vfaba.Tiffany.R1.2g192800	42.41	51.22	46.21	40.04	38.43	36.16	135.08	119.37	133.34	112.43	116.37	118.43	53.55	56.85	55.78	81.13	78.48	83.19	187.56	192.36	191.84	275.19	276.4	278.57
novel15188	0	0	0	0	0	0	0	0	0	1.87	0	0	0	0	0	0	0	0	0	0	0	0	0	0
novel12886	90.89	88.28	89.98	67.31	71.88	67.45	7.77	6.83	7.72	3.61	3.3	3.88	122.64	106.31	122.17	79.47	86.4	80.71	18.32	17.16	18.47	20.67	20.94	24.71
Vfaba.Tiffany.R1.4g095920	0.19	0.25	0.19	0.42	0.13	0.44	0.12	0.06	0.06	0.13	0.26	0.13	0.06	0.26	0.33	0.31	0.19	0.06	0	0.12	0.19	0.06	0.06	0.13
Vfaba.Tiffany.R1.1g094160	16.84	16.78	20.19	15.12	16.73	16.66	9.56	8.33	9.26	6.39	6.51	6.52	15.31	15.23	16.18	15.96	13.98	14.34	7.94	8.67	10.16	8.18	7.58	7.32
novel1660	2.56	2.94	1.67	10.15	9.01	9.85	9.74	9.98	9.47	11.74	9.89	10.24	0	0	0	0	0	0	0	0	0	0.06	0.06	0
Vfaba.Tiffany.R1.6g068040	0.09	0	0	0	0	0.09	80.43	78.96	81.89	102.86	97.61	103.26	0.07	0	0.1	0.19	0	0.07	47.28	45.4	46.39	50.19	48.32	54.79
Vfaba.Tiffany.R1.1g344840	2.69	4.01	3.4	3.17	4.29	3.97	1.79	1.44	2.12	5.41	5.49	4.27	4.51	2.43	5.03	1.63	1.69	2.41	0.41	0.6	0.5	0.9	0.61	0.8
Vfaba.Tiffany.R1.3g002600	0.9	0	0.3	0	0	0.3	0.89	1.54	0	0.31	0.31	0.32	0.3	0	0	0.01	0.3	0	0	0	0	0	0	0.31
Vfaba.Tiffany.R1.2g193800	1.84	1.53	1.99	0.96	0.98	0	0	3.32	1.7	2.67	1.53	3.44	0.8	0.9	0.88	0.89	0.95	0	0	0	0	0	0	0
novel5687	30.9	29.76	26.48	10.99	10.62	11.5	5.45	8	5.82	17.62	17.21	18.74	26.16	28.16	24.15	25.08	21.37	25.39	5.52	4.46	3.88	5.49	6.98	6.46
Vfaba.Tiffany.R1.3g177160	0	0	0	0	0	0	0	0	0	0.12	0	0	0	0	0	0	0	0	0	0	0	0	0	0
Vfaba.Tiffany.R1.3g008200	0.13	0.13	0.27	0.07	0.07	0.07	0.8	0.54	0.54	0.49	0.35	0.14	0.13	0	0.07	0.14	0.07	0.07	0.66	0.27	0.47	0.2	0.61	0.14
novel435	1.52	0	0	0	0	0	0	1.04	0	0	0	0	0	0	0	0	0	0	0	0	0	0	0	0
Vfaba.Tiffany.R1.3g183200	0	0	0	0	0	0	0	0	0	0	0	0	0	0	0	0	0	0	0	0	0	0	0	0
Vfaba.Tiffany.R1.1g123360	0.1	0.23	0.03	0.11	0.17	0.26	0.16	0.13	0.03	0.03	0.07	0.03	0.06	0.07	0	0.07	0.07	0.03	0	0.03	0	0	0	0
Vfaba.Tiffany.R1.1g409560	86.74	83.86	91.5	106.53	107.83	107.25	42.57	41.51	42.1	30.87	31.72	27.17	83.48	86.29	80.53	90.77	86.38	87.4	37.97	44.39	38.41	32.94	31.25	31.07
novel16633	0	0	0	0	0	0	0	0	0	0	0	0	0.34	0.75	0	0	1.42	0	1.72	1.38	0	1.9	2.18	1.21
Vfaba.Tiffany.R1.1g307600	1.28	1.17	1.31	1.46	1.01	1.47	0.69	1.11	1.06	0.85	0.77	0.83	1.43	0.79	1.12	1.43	1.22	1.33	0.68	0.77	0.41	0.62	0.74	0.52
novel3246	3.68	3.33	2.92	5.83	5.22	4.91	3.24	3.8	3.08	5.51	5.01	4.88	0.78	0.9	0.44	0.29	0.12	0.12	0.19	0.23	0.18	0.06	0.06	0.06
Vfaba.Tiffany.R1.1g069240	29.01	34.27	31.68	17.13	15.96	15.69	71.69	71.84	74.48	49.7	47.25	54.26	30.22	32.32	29.45	46.72	41.45	43.11	91.73	81.96	91.42	88.67	95.86	84.53
novel962	0.95	0.24	0.48	1.87	0.99	0.47	0	0	0	0	0	0	25.05	27.31	22.45	13.86	10.91	15.45	0.26	0	0	0	0	0
Vfaba.Tiffany.R1.1g022160	221.99	222.08	224.55	282.56	283.45	285.43	6.06	8.19	7.24	5.81	8.01	10.32	249.93	253.58	242.86	552.21	556.88	557.12	20.2	23.84	28.66	13.03	14.28	12.77
Vfaba.Tiffany.R1.6g078320	21.4	19.73	19.38	11.48	12.37	10.83	8.11	7.27	8.04	0.61	0.71	0.52	17.18	18.64	18.47	9.67	8.01	8.85	3.67	4.13	5.2	5.02	4.51	4.3
Vfaba.Tiffany.R1.6g006880	0	0	0	0.05	0	0	0	0	0	0	0	0	0	0	0	0	0	0	0	0	0.05	0	0	0
Vfaba.Tiffany.R1.2g040160	8.32	8.38	9.02	9.69	8.94	9.45	2.73	3.06	2.61	4.83	5.01	4.93	7.51	7.65	7.77	8.32	8.06	7.27	0.14	0.26	0.17	1.08	0.99	1.34
novel5607	0	0	1.3	0	0	0	0	0	0.63	0	0	0	0	0	0	0	0	0	0	0	0	0	0	0
Vfaba.Tiffany.R1.1g092560	22.04	23.88	31.66	20.33	23.86	23.14	11.77	14.67	11.5	18.29	19.78	14.11	31.89	28.85	34.54	38.41	37.84	33.96	14.98	11.04	17.25	11.45	14.55	17.66
Vfaba.Tiffany.R1.1g145800	0	0	0	0	0	0	0	0	0	0	0	0	0	0	0	0	0	0	0	0	0	0	0	0
Vfaba.Tiffany.R1.2g050160	0	0	0	0	0.04	0.04	0.26	0.31	0.18	0.09	0.18	0.05	0	0	0	0.13	0.04	0.04	0.14	0.18	0.04	0.04	0	0.04
Vfaba.Tiffany.R1.5g013840	0.05	0	0.04	0	0	0	0	0	0	0	0	0	0	0	0	0	0	0	0	0	0	0	0	0
Vfaba.Tiffany.R1.5g097600	1.36	1.11	1.09	0.61	1.42	1.36	1.61	0.83	2.44	0.56	1.96	0.29	0.54	0	0	4.48	3.62	2.81	0	0	0	1.13	0.56	0.56
Vfaba.Tiffany.R1.6g106120	29.39	24.87	29.12	30.65	28.75	31.43	335.51	324.07	316.75	404.86	409.05	377.35	23.09	25.81	23.33	32.14	30.68	27.89	187.67	202.72	194.75	191.61	198.65	192.94
Vfaba.Tiffany.R1.6g109880	33.1	31.57	33.94	39.14	39.93	37.96	38.58	52.12	48.83	12.35	9.07	14.12	58.06	53.4	64.8	22.91	28.88	26.14	47.08	52.43	49.98	32.08	29.81	32.57
Vfaba.Tiffany.R1.4g162760	42.44	32.14	33.3	44.13	44.85	39.93	7.71	6.74	7.93	11.77	6.53	6.71	46.44	60.5	43.09	103.85	125.87	111.28	13.56	13.53	13.85	5.45	7.51	4.64
novel10918	10.25	7.79	9.9	7.85	9.22	12.44	6.12	7.66	6.83	8.16	13.28	16.02	0	0	0	0	0	0	0	0	0	0	0	0
Vfaba.Tiffany.R1.3g065360	13.58	12.78	11.81	2.36	2.85	4.54	0	0	0	0	0	0	205.99	202.81	215.24	71.27	67.63	74.68	0	0	0.16	0	0	0
Vfaba.Tiffany.R1.Ung028280	0	0	0	0.4	0.37	0.24	1.36	1.75	1.37	4.58	4.41	5.1	0.3	0.12	0.25	0	0	0	95.48	101.53	108.75	11.51	11.59	9.03
Vfaba.Tiffany.R1.4g029960	28.03	30.76	29.76	26.75	27.05	25.85	22.1	22.21	21.42	19.88	22.49	23.44	34.74	37.78	34.73	30.85	28.25	28.35	18.02	16.38	16.79	13.91	15.05	14.42
Vfaba.Tiffany.R1.1g384600	0	0	0	0	0	0	0	0	0	0	0	0	0	0	0	0	0	0	0	0	0	0	0	0
novel184	0.67	1.42	0.69	0	0	0.67	0.65	0	0	0	0.68	2.79	0.67	2.22	2.19	3.58	0	0	0.74	1.33	0.72	0.72	0	0.72
Vfaba.Tiffany.R1.5g092400	0	0	0	0	0	0	0	0	0	0	0	0	0	0	0	0	0	0	0	0.08	0.16	0	0	0
novel4143	0	0	0	0	2.23	0	0	0	0	0	1.88	0	7.6	13.34	0	4.29	2.04	2.14	0	1.91	0	0	4.37	2.17
Vfaba.Tiffany.R1.3g017160	0	0	0	0	0	0	0	0	0	0	0	0	0	0	0	0	0	0	0	0	0	0	0	0
Vfaba.Tiffany.R1.6g079640	89.41	94.34	93.37	79.59	81.48	85.56	38.5	37.18	43.14	46.64	50.39	55.99	88.33	87	87.1	174.17	154.72	175.6	55.03	52.07	53.08	53.64	55.52	53.08
Vfaba.Tiffany.R1.2g013960	0	0	0	0	0	0	0	0	0	0	0	0	0	0	0	0	0	0	0	0	0	0	0	0
Vfaba.Tiffany.R1.6g094640	78.47	77.47	71.05	78.49	80.5	76.93	48.59	53.46	48.88	37.14	30.06	32.13	66.32	68.27	62.21	38.26	40.73	44.22	40.26	42.88	37.52	40.83	49.97	33.96
Vfaba.Tiffany.R1.4g037760	3.11	2.33	1.45	0.34	0.13	0.43	6.46	6.94	6.16	8.37	8.47	8.2	0.57	0.63	0.43	1.64	2.66	1.97	3.52	4.87	4.42	7.09	5.85	6.13
Vfaba.Tiffany.R1.1g321840	77.41	76.81	74.23	62.64	64.59	62.7	37.34	42.73	41.14	40.18	38.45	35.86	66.79	69.15	75.16	80.67	79.4	80.05	38.58	36.29	39.5	39.26	33.8	38.59
Vfaba.Tiffany.R1.4g138800	0	0	0	0	0	0	0	0	0	0	0	0	1.16	1.19	1.04	0.96	0.52	1.11	0.36	0	0.17	0.17	0.33	0.83
Vfaba.Tiffany.R1.3g027920	4.09	4.66	5.23	4.62	5.57	5.46	2.59	2.48	2.36	2.53	2.2	3.04	3.45	4.51	3.95	6.28	5.2	4.63	2.16	1.94	2.23	1.56	1.95	1.92
Vfaba.Tiffany.R1.1g376920	429.56	433.58	433.55	656.72	659.88	649.12	186.87	186.78	176.73	360.29	353.32	338.99	355.29	364.61	364.74	610.81	588.03	599.23	191.51	185.43	195.56	102.51	101.91	103.13
Vfaba.Tiffany.R1.3g177720	23.76	22.85	22.86	10.88	10.84	11.16	2.28	2.81	2.88	1.69	1.78	1.6	14.2	14.42	13.11	15.68	15.45	16.17	2.14	1.82	1.92	1.61	2.79	2.13
Vfaba.Tiffany.R1.2g116040	3.47	3.01	3.15	3.51	2.73	3.25	16.2	12.84	13.7	6.13	4.96	4.98	3.07	2.86	3.51	2.78	2.8	2.87	11.22	9.9	10.28	11.81	10.43	12.54
Vfaba.Tiffany.R1.1g296080	192.47	205.81	198.62	160.85	154.6	157.46	97.55	96.56	93.2	44.26	45.43	47.78	229.2	227.19	230.82	133.05	133.66	148.14	102.74	93.55	99.56	83.29	79.76	79.94
Vfaba.Tiffany.R1.1g330360	0	0	0	0	0	0	0	0	0	0	0	0	0	0	0	0	0	0	0	0	0	0	0	0
Vfaba.Tiffany.R1.2g166440	29.9	32.5	31.47	40.08	38	35.41	17.04	18.62	17.67	20.48	21.18	24.58	42.51	41.83	40.32	100.35	99.68	97.91	23.73	23.48	23.85	15.82	17.64	17.15
Vfaba.Tiffany.R1.4g161080	0	1.4	1.69	0.64	2.43	1.1	0	0.57	0	0	0	0	0	2.42	0.57	0.64	1.77	0.61	0	0	0	0	0	0
Vfaba.Tiffany.R1.2g051120	21.67	20.89	21.92	20.52	21.44	20.95	17.39	17.87	18.12	15.22	17.37	17.68	19.16	19.95	18.72	21.87	22.3	20.31	14.61	14.13	13.7	14.46	14.71	13.62
Vfaba.Tiffany.R1.1g244040	0	0	0	0	0	0	0	0	0	0	0	0	0	0	0	0	0	0	0	0	0	0	0	0
novel16961	0.19	0	0	2.23	1.55	0.88	0	0	0	1.91	0	2.25	0	0.2	0.6	1.12	1.62	1.17	0	0	0	0	1.11	0.47
Vfaba.Tiffany.R1.5g132920	0.3	0.1	0.2	0.43	0.6	0.86	0.42	0.1	0.1	0	0	0	0.19	0	0.21	0.8	0.2	0.69	0.11	0	0	0.09	0	0
Vfaba.Tiffany.R1.3g084200	15.05	15.85	14.84	18.21	16.05	17.31	4.23	6.15	4.93	7.72	5.57	6.02	11.73	12.05	12.7	23.5	23.01	23.76	4.44	6.05	6.17	6.53	5.05	5.43
Vfaba.Tiffany.R1.3g046600	31.03	34.41	32.71	38.97	37.5	35.81	18.32	20.94	18.3	24.46	25.19	22.96	28.11	27.42	28.45	36.16	34.53	35.77	15.45	14	15.02	12.23	11.19	12.17
Vfaba.Tiffany.R1.1g296240	6.37	6.52	4.36	3.16	2.67	3.82	3.02	1.82	4.58	1.33	1.05	0.81	6.1	6.21	7.09	3.93	4.18	2.9	1.96	5.33	2.1	6.32	7.81	6.32
Vfaba.Tiffany.R1.3g029200	0	0	0	0	0	0	0	0	0	0	0	0	0	0	0	0	0	0	0	0	0	0	0	0
novel16995	9.4	8.93	7.1	4.59	4.98	4.51	4.44	5.15	5.2	8.9	9.04	7.93	0	0	0	5.21	4.24	6.23	0	0.14	0	1.1	1.75	1.91
Vfaba.Tiffany.R1.3g066040	0.5	0.46	1.03	1.13	0.9	0	0.79	0.91	0.61	1.3	0.69	1.18	0	0	0.41	0.8	0.33	0.3	0	0	0	0	0.17	0.51
Vfaba.Tiffany.R1.1g370920	480.1	504.33	496.87	743.86	738.55	743.79	178.13	185.48	174.64	121.86	126.39	141.29	390.82	410.39	389.84	489.48	480.85	479.62	188.01	179.82	183.17	192.02	198.69	197.75
Vfaba.Tiffany.R1.4g112400	12.81	7.97	11.11	10.25	11.62	14.47	6.11	9.69	5.62	12.91	13.91	13.35	4.81	4.92	4.52	1.16	0.73	0.4	0	0	0	0	0	0
Vfaba.Tiffany.R1.4g170840	11.01	10.32	10.84	59.87	55.05	53.28	0.77	0.82	0.82	0.17	0.08	0.09	47.92	42.03	46.21	177.69	178.42	167.38	0	0.08	0	0.08	0.08	0
Vfaba.Tiffany.R1.4g053600	41.07	31.49	30.4	35.64	39.34	33.57	11.41	10.54	9.04	5.88	7.24	4.7	38.08	31.96	28.77	27.27	24.98	21.59	8.76	10.07	10.78	8.5	9.16	11
Vfaba.Tiffany.R1.2g085880	0	0	0	0	0	0	0	0	0	0	0	0	0	0	0	0	0	0	0	0	0	0	0	0
Vfaba.Tiffany.R1.1g181400	0	0	0	0	0	0	0	0	0	0	0	0	0	0	0.52	0	0	0	0	0	0	0	0	0
Vfaba.Tiffany.R1.3g158920	0	0	0	0	0	0	0	0	0	0	0	0	0	0	0	0	0	0	0	0	0	0	0	0
Vfaba.Tiffany.R1.2g036160	1.14	0.58	0.57	0.32	0.89	0.28	0	0	0	0	0	0	1.13	1.21	0.3	0	0	0	0	0	0	0	0	0
novel8966	0.82	0.66	0	0	0.29	1.24	5.85	5.83	5.76	6.15	8.25	7.09	1.09	0.29	0.59	1.7	1.41	0.57	0.3	0.27	0	2.94	3.21	4.76
novel3062	8.13	8.4	5.35	9.05	8.38	9.6	0.17	0	0	0	0.19	0	0	0.39	0.38	0	0	0	0	0	0	0	0	0
novel1086	1.96	4.07	2.82	0.97	0.15	0.93	1.38	2.19	1.41	1.03	0.68	0.76	0	0	0	0.95	0.21	0.73	0	0	0	0	0	0
Vfaba.Tiffany.R1.Ung034960	0	0	0	0	0.08	0	0.11	0.04	0.07	0	0.04	0	0.04	0	0	0	0	0.04	0.04	0	0	0.04	0.15	0
Vfaba.Tiffany.R1.3g174000	25.15	25.19	24.42	35.56	36.41	34.57	14.46	13.26	13.82	9.06	9.4	10.39	21.46	22.77	23.1	25.02	21.14	24.33	9.43	8.43	8.9	8.1	8.85	8.89
Vfaba.Tiffany.R1.1g399320	11.98	15.93	13.66	14.91	14.12	12.01	8.81	8.84	8.3	8.18	10.28	10	9.01	7.56	8.11	22.3	25.41	24.63	6.95	8.1	7.97	5.34	6.43	5.67
novel13147	3.45	3.82	0	0	0	0	0	0	1.74	0	0	0	0	0	0	1.93	0	7.71	3.9	1.71	0	1.98	1.85	0
Vfaba.Tiffany.R1.5g061880	121.29	105.85	110.82	145.48	159.39	145.53	54.95	49.1	60.18	48.68	53.38	43.16	101.76	113.38	97.52	102.51	122.41	119.6	41.37	39.5	47.12	28.92	38.74	37.07
Vfaba.Tiffany.R1.2g107680	4.58	4.72	4.58	5.45	5.02	4.57	1.76	1.73	1.9	1.05	1.34	1.37	3.62	3.39	3.38	3.56	3.52	3.41	0.95	0.79	0.82	0.78	0.66	0.8
novel672	0.62	0.75	0.75	0	0	0	0.86	0.88	0.87	0.39	0.52	0	0.12	0.26	0.27	2.02	3.3	3.42	0.41	0	0	3.16	3.28	3.3
Vfaba.Tiffany.R1.1g066920	7.72	7.23	8.03	7.74	6.95	6.86	24.7	24.32	23.26	20.38	21.15	22.07	8.35	6.53	7.24	10.18	8.74	8.98	20.93	17.14	19.25	19.04	19.04	20.62
Vfaba.Tiffany.R1.4g168920	11.7	10.13	8.2	10.44	11.5	13.92	20.3	19.74	17.64	6.22	5.27	5.86	0.88	0.7	1.42	0.9	2.26	1.82	29.03	31.01	29.22	43.39	37.35	45.22
Vfaba.Tiffany.R1.2g079480	0	0	0	0	0	0	0	0	0.2	0.2	0	0	0	0	0	0.2	0	0	0	0	0	0	0	0
Vfaba.Tiffany.R1.2g166120	0	0	0	0	0	0	0	0	0	0	0	0	0.2	0	0.17	0	0	0	0	0	0	0	0	0
Vfaba.Tiffany.R1.1g329560	45.9	46.03	45.31	43.62	48.91	50.61	16.21	18.83	14.48	13.1	12.01	14.87	27.55	32.35	31.04	35.68	36.38	34.36	9.48	7.95	8.4	9.56	9.81	9.14
novel8622	0	0	0	0	0	0.69	0	0	0	0.36	0.35	0	0.92	0.08	1.48	0.71	0	0	0	0	0	0	0	0
Vfaba.Tiffany.R1.2g204760	0	0	0	0	0	0	0	0	0	0	0	0	0	0	0	0	0	0	0	0	0	0	0	0
Vfaba.Tiffany.R1.1g373040	7.17	6.94	7.12	6.79	8.7	7.69	4.86	3.17	3.66	3.28	3.56	3.72	6.7	6.13	5.68	6.73	6.68	6.16	2.7	2.52	2.11	2.42	1.67	2.19
Vfaba.Tiffany.R1.3g003680	0.43	0.81	0.77	0.29	0.48	0.35	154.05	167.21	162.93	198.55	186.57	214.93	0.48	0.32	0.16	0.44	0.83	0.43	159.49	160.53	160.87	232.48	227.68	239.01
Vfaba.Tiffany.R1.4g034800	53.52	55.22	54.08	47.05	50.04	44.91	57.39	57.38	54.11	30.59	33.42	31.98	54.91	59.74	53.76	103.43	104.28	109.68	59.09	56.91	62.81	45.9	45.5	45.66
Vfaba.Tiffany.R1.1g404080	0	0	0	0	0	0	0	0	0	0	0	0	0	0	0	0	0	0	0	1.35	0	0	0	0
novel16872	1.22	0.94	1.85	2.07	0.64	1.22	1.2	2.42	1.52	3.48	1.57	1.93	3.04	3.58	1.97	0	0	0	2.35	3.6	1.58	0	0	0
Vfaba.Tiffany.R1.2g076520	15.23	13.97	15.04	11.69	11.08	9.94	10.66	10.39	9.21	1.15	1.19	0.86	16.99	16.52	15.91	7.48	6.81	7.31	7.01	7.69	9.09	5.95	5.86	5.75
Vfaba.Tiffany.R1.6g112800	335.2	326.65	324.36	367.03	371.84	360.13	130.02	122.66	125.33	37.78	36.84	42.29	329.53	312.84	336.21	331.24	344.24	335.13	166.7	158.23	171.63	72.23	64.31	68.99
Vfaba.Tiffany.R1.5g118240	6.86	7.03	4.93	7.92	6.83	7.34	13.39	14.98	11.9	4.72	3.53	3.73	5.96	6.2	6.34	5.13	3.89	7.89	10.56	11.57	11.42	13.35	14.35	10.07
Vfaba.Tiffany.R1.1g137280	0	0	0	0	0	0	0	0	0	0	0	0	0	0	0	0	0	0	0	0	0	0	0	0
Vfaba.Tiffany.R1.6g026720	5.19	5.73	5.54	4.99	7.21	4.48	3.11	3.17	2.17	0.25	0.63	1.42	6.39	8.04	7.32	2.32	2.7	1.84	4.35	3.98	4.29	1.1	0.86	1.6
novel4331	3.46	2.53	5.48	3.17	2.52	2.51	0.9	0	0.55	0.23	0.57	0.47	0.63	0.2	0.67	0.45	0.78	0.81	0.23	0	0	0.54	0	0
novel6094	1.25	1.19	1.33	0.58	0.74	0.6	2.51	2.49	1.36	0.54	0.3	0.37	2.99	2.37	2.51	0	0.13	0.04	1.91	2.19	1.88	0	0.04	0
Vfaba.Tiffany.R1.1g099880	0.66	0.68	0.33	0.37	1.04	1.64	198.2	198.64	208.24	406.28	401.81	425.8	0.33	0	0.35	2.73	3.72	2.06	153.12	150.56	145.77	160.38	170.19	187.42
Vfaba.Tiffany.R1.1g308520	0	0	0	0	0	0	0	0	0	0	0	0	0	0	0	0	0	0	0	0	0	0	0	0
novel14828	3.15	4.86	4.78	2.28	2.64	2.19	0.32	0.4	0.22	0.26	0.23	0.31	4.13	4.26	4.11	10.28	8.82	9.63	0.31	0.13	0.38	0.4	0.48	0.45
Vfaba.Tiffany.R1.3g138920	23.78	25.54	28.05	23.84	18.91	25.11	42.62	50.08	44.21	38.07	31.52	33.09	23.28	26.86	22	27.26	28.29	26.23	31.69	33.48	36.95	41.96	48.63	43.49
Vfaba.Tiffany.R1.6g155280	0.1	0.07	0	0.04	0.03	0	0	0	0	0	0	0.04	0.1	0.03	0.07	0.67	0.64	0.64	0	0	0	0	0	0
Vfaba.Tiffany.R1.3g137080	19.99	17.76	18.99	15.55	16.92	15.9	95.7	103.66	101.96	46.81	49.22	47.85	23.39	24.5	22.94	17.35	19.2	18.34	66.63	71.95	70.99	85.45	81.31	80.38
Vfaba.Tiffany.R1.3g022200	0	0	0	0	0	0	0	0	0	0	0	0	0	0	0	0	0	0	0	0	0	0	0	0
Vfaba.Tiffany.R1.2g118720	21.33	18.62	18.6	37.74	37.04	36.74	8.92	10.72	9.24	14.83	14.02	12.33	20.16	19.89	18.42	31.56	27.61	30.16	6.57	7.58	9.13	7.14	6.88	7.61
novel847	0.96	1.78	0.46	0.13	0	0	0.11	0	0	0.09	0	0	8.26	9.4	6.57	0	0	0	0.5	1.28	0.67	1.25	1.22	2.26
novel10749	6.48	10.03	5.68	4.51	3.68	3.45	1.24	2.21	0.89	9.76	7.15	8.89	0.58	1.28	1.3	2.14	1.55	2.13	4.28	5.93	6.53	2.19	0.87	2.51
Vfaba.Tiffany.R1.1g155960	0.84	0.78	1.42	1.05	1.46	1.17	146.82	153.38	146.32	250.75	247.92	240.73	0.57	0.75	0.77	0.46	0.82	1.01	93.88	91.35	94.42	100.55	98.25	97.44
novel8661	0	0	0.5	0	0	0	0.33	0.34	0.17	0	0	0	4.53	3.51	3.03	0	0	0	0	0	0	0	0	0
Vfaba.Tiffany.R1.1g369400	0	0.04	0.14	0.08	0.22	0	0.11	0	0	0.07	0	0	0.32	0.54	0.14	0.32	0.4	0.12	0	0.52	0	0.14	0	0
novel40	5.96	7.01	7.39	3.57	3.05	4.36	0.64	1.3	2.1	0.76	1.04	0.37	0.31	0	0	4.27	3.27	3.02	0	0	0	0	0.57	0.34
Vfaba.Tiffany.R1.1g216840	13.42	13.27	13.55	41.4	39.81	41.63	13.01	13.31	10.96	25.73	27.25	26.31	15.73	18.51	16.19	26.04	26.18	25.98	14.7	12.54	11.99	11.08	10.41	10.99
Vfaba.Tiffany.R1.4g014320	2.76	4.92	4.34	2.5	2.72	2.51	0.39	0.53	0.13	0	0	0	5.78	6.03	6.72	2	1.48	1.47	0	0	0	0.13	0.27	0.8
Vfaba.Tiffany.R1.5g045480	7.23	7.24	6.73	8.63	9.58	9.55	3.34	3.75	3.53	3.29	3.05	3.36	6.78	5.63	6.47	6.62	7.57	6.61	2.91	2.52	2.92	2.61	3.38	3.19
Vfaba.Tiffany.R1.2g188560	0	0	0	0	0	0	0	0	0	0	0	0	0.2	0	0	0	0	0	0	0	0	0	0	0
Vfaba.Tiffany.R1.2g125760	0	0	0	0	0	0	0	0	0	0	0	0	0	0	0	0	0	0	0	0	0	0	0	0
Vfaba.Tiffany.R1.1g180040	0.63	0.67	1.95	1.46	2.75	1.68	0.62	1.01	1.9	1.3	1.92	0	0	0	0	0.67	0.66	0.68	0	0	0	0	0	0
novel13184	2.03	3.22	4.53	3.81	5.88	4.06	2.45	2.06	2.93	3.06	3.51	4.79	0	1.43	0.24	0.46	0	0.23	0	0	0.23	0	0	0
novel1533	0	0	0	0	0	0	0	0	0	0	0	0	0.83	0	0	0	0	0.76	0.93	0	0	0	0	0
Vfaba.Tiffany.R1.1g263440	4.16	4.7	3.18	8.9	5.55	7.99	0.24	0.37	0.24	0.51	0.77	0.39	3.3	3.44	3.78	6.08	4.62	6.73	1.07	1.47	1.24	0	0.25	0.25
Vfaba.Tiffany.R1.1g022480	20.5	17.82	18.25	19.08	18.66	17.43	5.9	7.3	5.77	4.37	4.85	5.12	19.89	20.11	22.26	18.12	18.73	18.57	3.45	3.7	4.21	3.74	4.21	3.75
Vfaba.Tiffany.R1.2g198200	21.67	21.41	21.61	17.74	23.21	20.77	138.76	146.84	145.71	98.29	101.68	101.84	24.29	25.6	21.3	22.17	18.72	21.02	102.16	104.84	103.32	125.23	133.43	133.18
Vfaba.Tiffany.R1.3g000680	3.46	2.84	3.72	2.31	1.6	2.12	7.79	8.15	8.14	11.76	11.02	10.99	6.26	5.88	6.33	11.92	11.12	11.66	4.28	4.77	5.06	2.34	3.26	2.83
Vfaba.Tiffany.R1.2g077240	8.53	7.56	6.92	6.4	6.99	6.56	0.14	0.07	0.07	0.08	0	0	6.38	5.56	5.71	11.79	11.01	12.84	0.16	0.36	0.29	0.07	0	0.07
Vfaba.Tiffany.R1.1g218720	0	0.21	0	0	0	0	0	0	0	0	0	0	0	0	0	0	0	0	0	0	0	0	0	0
Vfaba.Tiffany.R1.1g389640	0.41	0.92	0.3	3.41	2.72	3.27	0.91	0.82	0.51	1.6	2.98	2.18	1.02	1.37	1.73	2.47	1.55	1.76	2.33	1.32	1.65	1.13	0.52	0.62
Vfaba.Tiffany.R1.5g066240	1.68	1.36	1.32	0.76	0.99	0.81	0	0	0	0	0	0	4.93	4.87	4.43	17.73	18.77	16.44	0	0	0	0	0	0
Vfaba.Tiffany.R1.3g045080	122.16	113.75	117.61	78.21	89.32	82.69	75.06	77.22	74.98	62.8	58.81	65.28	189.2	188.04	194.53	93.5	94.08	93.43	100.97	95.24	94.86	59.15	58.28	56.92
Vfaba.Tiffany.R1.4g024360	23.41	21.39	22.46	24.16	24.66	24.96	45.65	49.02	50.94	40.72	39.62	39.93	27.52	26.02	27.54	27.03	28.98	26.66	22.65	20.9	20.22	24.79	23.55	23.92
Vfaba.Tiffany.R1.3g189680	82.42	80.49	83.54	103.52	104.77	103.99	37.81	39.4	35.92	35.75	33.18	35.58	70.46	73.57	65.96	78.7	80.16	78.87	41.43	37.03	37.18	46.56	40.99	42.45
Vfaba.Tiffany.R1.6g074760	11.17	8.2	10.63	10.32	12.23	10.07	30.94	29.65	29.19	44.96	44.04	46.05	14.76	13.01	16.95	19.72	15.83	21.81	22.66	22.64	25.47	25.13	24.02	27.23
Vfaba.Tiffany.R1.2g088760	0.34	0.47	0.34	0.74	0.76	0.66	0.46	0.27	0.13	0.52	0.47	0.62	0.44	0.26	0	0.12	0.19	0.2	0.71	0.77	0.75	0.28	0.31	0.13
Vfaba.Tiffany.R1.2g072280	14.59	14.71	15.41	16.82	16.09	17.41	7.99	8.48	7.91	6.26	7.3	6.5	13.82	16.57	16.18	15.89	16.54	16.09	8.76	7.53	7.63	5.44	5.87	5.26
Vfaba.Tiffany.R1.5g114160	0	0	0	0	0	0	0	0	0	0	0	0	0	0	0	0	0	0	0	0	0	0	0	0
novel637	0.58	0.3	0.29	0.65	0.3	0.29	0	0.29	0	0.9	0	0.33	0.29	0	0	1.85	1.18	2.96	0.63	0.86	0.89	0.9	0.3	0.6
Vfaba.Tiffany.R1.1g364000	0	0	0	0	0	0	0.51	0.27	0.78	0	0	0	0	0	0	0	0	0	0.29	0	0.54	0	0	0.54
Vfaba.Tiffany.R1.1g033280	211.82	203.03	199.12	181.74	176.16	175.79	133.72	127.5	136.76	68.49	67.09	67.38	205.13	204.84	213.77	156.87	177.89	161.18	121.47	116.4	117.25	118.88	120.67	114.05
Vfaba.Tiffany.R1.1g115320	0	0	0	0	0	0	0.16	0.32	0	0	0	0	0	0.17	0	0	0.49	0	0	0.16	0	0	0	0
Vfaba.Tiffany.R1.1g397120	212.46	213.35	214.05	221.59	224.23	222.38	96.68	102.85	99.03	67.87	66.42	69.73	204.97	213.54	222.07	176.21	179.78	177.32	103.13	107.7	105.37	80.7	85.79	90.81
Vfaba.Tiffany.R1.1g187520	0	0	0	0	0	0	0	0	0	0	0	0	0	0	0	0	0	0	0	0	0	0	0	0.24
Vfaba.Tiffany.R1.5g145280	0.4	0.47	1	0.45	0.48	0.27	8.97	6.8	8.15	11.18	9.47	10.4	0.13	0	0.14	0.27	0.27	0.41	0.73	0.74	1.35	1.96	1.82	1.56
Vfaba.Tiffany.R1.5g119840	30.85	34.17	31.44	35.41	38.79	36.36	175.71	177.76	169.86	75.78	74.71	76.1	27.53	31.37	31.01	26.22	28.47	26.81	190.78	183.42	192.88	203.82	204.04	204.07
Vfaba.Tiffany.R1.4g161280	0.3	0.31	1.5	0.34	0.94	1.19	0.59	0	0	1.24	0.61	1.57	0	0.63	0.32	0	0	0.31	0	0	0.31	0	0	0
Vfaba.Tiffany.R1.1g249440	0	0	0	0	0.09	0	0	0	0	0	0	0	0	0	0	0.08	0	0.25	0	0	0	0	0	0
Vfaba.Tiffany.R1.Ung030760	6.75	16.89	14.86	14.29	11.73	11.88	14.75	19.31	13.51	7.48	4.76	5.97	17.56	15.28	28.12	13.69	15.06	20.92	13.78	9.27	10.41	13.83	8.61	8.8
Vfaba.Tiffany.R1.6g148280	263.23	273.13	266.85	172.28	172.85	177.43	131.69	139.39	133.12	176.33	183.99	181.84	126.73	135.86	114.86	145.48	133.08	134.61	66.51	67.84	66.12	86.23	86.04	81.42
novel6294	76.78	81.37	84.36	54.65	48.53	69.49	28.31	30.34	23	5.83	11.97	5.05	86.71	71.79	89.46	93.5	68.05	63.04	15.34	29.37	29.25	50.65	38.42	18.61
Vfaba.Tiffany.R1.2g210880	109.5	108.04	105.69	51.29	49.52	43.02	20.71	24.75	19.56	13.47	12.19	14.87	57.63	55.47	59.84	15.27	15.7	16.78	6.9	6.35	6.93	18.95	19	17.59
novel9175	5.44	4.03	1.9	0	0	3.57	1.74	3.9	0	0	0	3.68	0	0	0	0	0	0	0	0	0	0	0	0
Vfaba.Tiffany.R1.1g303720	0.97	0.86	1.79	0.66	0.23	1.22	0.38	0.42	0.81	0.42	0.22	0.21	0	0	0.2	0.42	0.2	0	0	0	0	0.38	0	0
Vfaba.Tiffany.R1.5g092840	20.03	22.87	23.63	23.98	28.39	24.53	11.47	9.7	8.78	10.62	10.27	12.69	20.95	17.94	17.39	28.75	25.39	30.31	11.38	12.56	14.72	9.43	8.9	9.77
Vfaba.Tiffany.R1.5g084680	26.93	27.2	31.24	26.56	27.47	25.19	21.73	22.08	19.47	20.58	19.28	19.7	1.19	1.51	1.42	15.19	15.43	19.1	0.32	1.31	1.68	20.5	20.43	17.23
novel1068	1.29	1.88	1.7	1.94	1.72	2.18	2.25	1.83	1.55	1.18	1.83	1.14	2.48	2.25	1.82	1.58	1.95	2.36	1.31	1.25	1.48	0.97	0.93	0.52
Vfaba.Tiffany.R1.6g011400	362.17	385.98	391.36	338.79	338.31	355.49	222.77	238.41	199.39	194.71	193.44	184.05	382.58	377.22	360.07	323.97	270.1	310.09	242.7	253.07	252.05	247.64	231.58	214.58
Vfaba.Tiffany.R1.4g170960	385.04	403.02	402.02	276.09	303.68	287.65	170.71	143.93	143.29	151.83	146.17	153.28	488.09	490.54	506.14	489.02	569.39	531.61	112.53	111.56	115.61	239.14	249.43	239.19
Vfaba.Tiffany.R1.5g027920	14.73	14.11	12.98	14.53	13.14	14.21	41.12	45.77	44.79	49.75	47.9	55.12	17.81	13.37	13.41	7.77	7.8	8.74	33.21	34.82	36.5	33.75	36.52	38.95
novel8070	3.24	2.17	1.64	0.83	0	1.32	1.45	3.66	2.78	5.49	2.28	2.74	0	0.65	0	0.73	2.69	1.61	0	0.71	0.63	0	0.84	0
Vfaba.Tiffany.R1.4g158120	0	0.06	0	0.05	0	0	0.02	0	0	0	0	0	0	0	0	0	0	0	0	0	0.09	0	0	0
Vfaba.Tiffany.R1.2g124800	0	0	0.08	0	0	0	0	0	0	0	0	0	0	0	0	0	0	0	0	0	0	0	0	0
Vfaba.Tiffany.R1.1g372640	2.4	2.62	2.43	2.68	1.99	1.66	1.05	1.33	1.1	0	0.3	0	3.39	2.8	3.07	3.04	2.72	1.64	0.93	0.68	0.97	1.38	1.67	1.02
novel3660	0	0	0	0	0	0	0	0	0	0	0	0	0	0	0	0	0	0	3.72	1.33	2.86	2.17	4.2	2.16
Vfaba.Tiffany.R1.6g101960	0	0	0	0	0	0	0	0	0	0	0	0	0	0	0	0	0	0	0	0	0	0	0	0
Vfaba.Tiffany.R1.6g130080	0	0	0	0.11	0	0.24	0	0.2	0	0.36	0	0	0	0	0	0	0	0	0	0	0	0	0.35	0.86
Vfaba.Tiffany.R1.5g076000	0	0	0	0	0	0	0	0	0	0	0	0	0	0	0	0	0	0	0	0	0	0	0	0
Vfaba.Tiffany.R1.4g130320	0	0	0	0	0	0	0	0	0	0	0	0	0	0	0	0	0	0	0	0	0	0	0	0
Vfaba.Tiffany.R1.2g123400	111.65	118.71	117.54	77.99	82.62	86.3	63.85	63.04	62.02	63.14	64.45	58.92	94.88	99.08	95.3	106.08	103.05	101.78	54.35	58.69	63.42	51.61	51.16	52.41
Vfaba.Tiffany.R1.3g006160	1.54	1.49	0.76	1.23	1.03	1.01	7.65	6.62	7.42	18.81	18.19	18.06	1.98	2.43	1.68	1.4	1.64	1.52	9.19	9.92	9.45	9.48	10.62	10.87
Vfaba.Tiffany.R1.2g085440	1.1	0.79	0.94	1.4	0.81	0.78	1.71	3.17	1.72	1.31	0.98	0.67	1.56	1.15	1.5	0	0.32	0.48	1.03	1.25	0.8	1.76	1.43	1.92
novel10546	0.88	3.81	0	0	2.15	0	0	25.03	10.35	0	0	0	0	0	0	0	0	0	0	0	0	0	0	0
Vfaba.Tiffany.R1.4g074880	0	0	0	0	0	0	0	0.26	0.26	0	0	0	0	0.13	0.14	0	0	0	0	0	0	0	0	0
Vfaba.Tiffany.R1.3g129720	0	0	0	0	0	0	0	0	0	0	0	0	0	0.13	0	0	0	0	0	0	0	0	0	0.36
Vfaba.Tiffany.R1.4g184320	0	0	0	0	0	0	0	0	0	0	0	0	0	0	0	0	0	0	0	0	0	0	0	0
novel8454	0.94	2.16	3.07	1.04	3.06	3.61	3.31	1.65	3.18	8.06	5.33	7.26	0	0	0.43	0	1.22	0	0	0.57	0.34	0.84	0.34	0.82
Vfaba.Tiffany.R1.2g174480	0	0	0	0	0	0	0	0	0	0	0	0	0	0	0	0	0	0	0	0	0	0	0	0
Vfaba.Tiffany.R1.5g106120	12.07	11.97	12.68	1.99	2.22	1.79	5.05	3.71	4.25	1.42	1.62	1.22	9.81	9.84	12.05	6.23	6.28	5.67	4.86	3.36	3.61	2.74	3	2.14
Vfaba.Tiffany.R1.2g096640	9.26	7.94	8.58	21.3	23.93	18.83	0	0	0	0	0	0	40.19	36.17	47.63	29.07	28.59	36.23	0	0	0	0	0	0
Vfaba.Tiffany.R1.4g065040	7.04	7.34	6.84	8.83	7.68	7.79	20.37	18.59	19.51	32.02	35.25	30.94	6.35	6.86	7.03	22.42	20.27	22.18	31.09	32.49	31.11	27.78	28.95	24.78
Vfaba.Tiffany.R1.6g013680	0.73	0.99	0.24	0.27	0	0.97	0	0.25	0	0	0	0	0.73	1.02	0.52	0.25	0.25	0	0	0	0	0.25	0	0
Vfaba.Tiffany.R1.2g019320	4.52	4.9	4.21	2.55	2.33	3.17	0.33	0.32	0.46	0.38	0.24	0.09	2.56	2.2	2.2	2.19	2.32	2.45	0.15	0.3	0.2	0.06	0.08	0.2
Vfaba.Tiffany.R1.1g138520	6.46	6.21	4.98	7.41	6.2	6.59	2.37	1.91	3.28	2.87	2.66	2.97	6.8	7.11	5.4	6.29	6.5	5.22	1.95	1.89	2.45	1.3	1.49	1.87
Vfaba.Tiffany.R1.4g035120	54.72	53.78	55.75	63.15	57.69	56.53	28.34	28.14	27.62	23.77	25.48	22.51	43.42	45.82	46.68	55.55	51.5	50.84	22.8	23.13	21.44	23.85	23.89	22.26
Vfaba.Tiffany.R1.1g046560	14.24	13.33	14.41	12.57	12.69	11.88	6.77	7.06	5.95	2.78	3.05	3.45	15.04	15.85	14.44	12.27	12.01	13.21	7.13	6.44	7.03	4.67	4.84	5.02
Vfaba.Tiffany.R1.3g159280	0.15	0	0	0	0	0	0	0	0	0	0	0	0	0.15	0	0	0.12	0	0	0.02	0	0	0.1	0
Vfaba.Tiffany.R1.3g088040	3.22	2.94	2.81	2.25	3.07	2.64	2.7	3.05	2.59	5.48	5.24	5.6	2.43	2.6	2.33	7.36	7.8	7.48	2.99	2.8	2.98	2.05	2.27	1.73
Vfaba.Tiffany.R1.4g133440	0.77	0	0	0	0	0	3.9	0.24	0.53	0	0	0	0	0	0	0.81	0	0	0.26	0	0	0.25	0.24	0
Vfaba.Tiffany.R1.4g063840	0.07	0.2	0.14	0.04	0.02	0.05	0.27	0.2	0.11	0.05	0.16	0.2	0.06	0.1	0.04	0	0	0	0.03	0.02	0.02	0	0.02	0.03
Vfaba.Tiffany.R1.4g165360	35.3	34.47	34.57	47.92	48.79	49.38	9.63	9.06	9.75	8.66	8.55	9.45	40.37	38.49	38.29	32.73	31.6	32.81	9.11	8.83	8.41	5.55	6.25	5.21
Vfaba.Tiffany.R1.2g187120	11.77	9.92	10.31	13.68	13.54	13.35	8.59	9.77	9.81	11.27	12.68	12.76	1.71	1.22	1.49	4.79	3.81	3.17	7.24	6.27	5.42	11.31	10.22	11.16
novel15330	1.1	0.94	0.92	1.65	2.1	1.66	0.55	0.75	2.21	1.54	2.49	0.78	1.47	1.16	1.38	1.13	1.5	1.89	0.81	0.55	0.75	1.51	3	2.45
Vfaba.Tiffany.R1.Ung015720	98.47	87.3	101.33	96.21	100.15	97.48	190.71	188.9	186.48	145.03	152.91	153.13	94.18	88.93	88.74	102.82	103.24	98.73	223.35	215.44	209.85	214.06	209.16	209.64
Vfaba.Tiffany.R1.2g175120	0	0	0	0	1.01	0	0	0	0	0	0	0	0	0	0	0.98	0	0	0	0	0	0	0	0
novel12669	2.12	2.07	1.91	2.53	2.09	2.68	1.89	2.2	2.55	2.93	3.22	3.69	0.43	0.35	0.23	0.53	0.5	0.51	0.13	0.44	0.42	0.31	0.15	0.17
Vfaba.Tiffany.R1.6g113960	0.14	0.25	0	0	0	0	0	0.24	0.26	0	0	0	0	0	0.09	0	0	0	0	0	0	0	0	0
Vfaba.Tiffany.R1.5g027680	0	0.8	0.71	0	1.55	0	0	0.74	0.38	0	0	0	1.13	0.7	0.93	0	0	0	0	0	0.4	0	0.32	0
Vfaba.Tiffany.R1.5g149400	0.61	1.16	0.68	0.32	0.48	0.52	0	0.24	0.46	0	0.16	0	1.83	1.35	1.43	1.22	1.38	0.56	0.85	0.21	0	0	0.42	0.32
Vfaba.Tiffany.R1.4g052760	0	0	0	0	0	0	0	0	0	1.55	1.23	0.31	0	0	0	0	0	0	0	0	0	0	0	0.31
Vfaba.Tiffany.R1.1g248680	0	0	0	0	0	0	0	0	0	0	0	0	0	0	0	0	0	0	0	0	0	0	0	0
Vfaba.Tiffany.R1.1g089000	0.65	2.5	1.64	1.47	1.41	2.4	1.28	0.66	2.6	1.69	2.34	3.09	0.97	1.04	1.74	2.02	1.67	3.77	2.86	1.94	0.34	3.35	2.9	3.72
Vfaba.Tiffany.R1.2g151720	16.28	20.82	14.68	5.06	10.18	5.41	10.06	9.69	11.57	2.63	0.74	4.32	9.92	6.78	6.78	24.95	24.67	21.07	14.29	12.75	19.6	7.88	9.33	8.91
novel5339	0.16	0.49	0.32	0.18	0.5	0	1.91	2.28	2.89	5.22	3.35	2.92	0.96	0.84	1.03	0.82	0.16	0.49	1.06	0.96	1.48	0.66	0.65	1.65
Vfaba.Tiffany.R1.3g158280	0	0	0	0	0	0	0	0	0	0	0	0	0	0	0	0	0	0	0	0	0	0	0	0
Vfaba.Tiffany.R1.Ung036720	2.65	2.95	3.66	0.09	0.26	4.29	0.42	4.35	1	0.19	1.7	0.15	5.19	6.04	0.17	5.09	1.86	1.91	1.74	1.38	3.09	2.66	0.86	0
Vfaba.Tiffany.R1.6g150160	0.27	0.36	0.56	0.4	0.14	0.87	0.09	0	0	0	0	0	0.75	0.65	0.63	0.59	0.23	0.12	0	0	0	0	0	0.06
novel12673	0	0	0	0	0.04	0	0	0	0	0.04	0	0	0	0	0	0	0	0	0	0	0	0	0	0
novel5974	0	0	0	0	0	0	0	0	0	0	0	0	0	0	0	10.16	3.86	16.26	0	0	0	0	0	0
novel1424	2.44	1.73	2.43	2.85	2.36	2.21	1.56	1.38	1.35	2.98	2.69	1.85	0.32	0.36	0.12	2.5	2.88	2.16	1.6	1.61	2.28	1.84	1.37	1.77
Vfaba.Tiffany.R1.6g153400	13.49	15.97	16.1	24.06	19.54	20.1	0.69	1.75	1.21	0	0.18	0	19.69	20.12	20.85	12.52	13.07	13.98	2.27	2.41	2.3	0.18	0.88	0.89
Vfaba.Tiffany.R1.5g146840	0	0	0	0	0	0	0	0	0	0	0	0	0	0	0	0	0	0	0	0	0	0	0	0
Vfaba.Tiffany.R1.6g017040	0	0.62	0	0	0	0	0	0	0	0	0	0	0	0	0	0	0	0	0.65	0	0.63	0.63	0	0
Vfaba.Tiffany.R1.2g080800	13.47	14.6	13.05	16.66	17.65	17.97	5.77	5.28	6.77	5.66	6.36	5.41	12.97	13.8	13.58	9.26	10.5	10.11	3.98	4.45	4.47	1.95	1.67	2.16
Vfaba.Tiffany.R1.1g400240	0	0	0	0	0	0	0	0	0	0	0	0	0	0	0	0	0	0	0	0	0	0	0	0
Vfaba.Tiffany.R1.4g126840	23.42	22.22	22.89	22.78	23.64	21.45	11.92	13.88	13.34	12.49	12.65	12.04	22	22.82	22.75	20.7	19.44	19.1	14.08	13.8	13.05	12.74	13.59	11.57
Vfaba.Tiffany.R1.2g172640	0	0	0	0	0	0	0	0	0	0	0	0	0	0	0	0	0	0	0	0	0	0	0	0
novel764	0.85	0.85	0.51	1.7	0.96	2.55	0.34	0.09	0.17	0.44	0.35	0	0.42	0.26	0.54	0.26	0.52	0.17	0.37	0.25	0.34	0	0	0.09
novel5855	19.15	19.71	18.98	19.46	19.87	22.9	16	15.52	15.76	10.84	10.88	10.66	27.12	30.25	28.19	13.9	12.74	15.22	17.07	20	18.38	15.73	16.48	15.49
novel8567	0	0	0	0	0	0	0	0	0	0	0	0	0	0	0	1.16	0	0	1.21	0	0	0.58	0	0.44
Vfaba.Tiffany.R1.3g128560	5.8	5.08	5.51	4.26	4.18	4.43	4.98	5.2	5.75	5.69	6.36	6.28	5.91	6.65	6.32	1.65	3.42	2.55	7.87	8.69	8.06	7.91	5.47	6.62
Vfaba.Tiffany.R1.2g043320	18.88	20.47	20.29	16.98	18.79	18.39	69.46	74.9	71.14	72.26	70.24	65.67	17.68	19.31	18.52	22.73	20.7	21.19	61.86	65.82	69.14	67.15	66.2	64.77
[truncated: 42,740 more rows]

## Sheet: Table S8
Table S8. Summary of differentially expressed genes identified in the four pairwise comparisons.
Comparison	Gene ID	log2FoldChange	padj	diffType	uniprot
YD1183-Root-NaCl vs YD1183-Root-CK	Vfaba.Tiffany.R1.4g016560	1.98198	0	Up	tr|A0A9D5AT67|A0A9D5AT67_PEA//Bet v I/Major latex protein domain-containing protein {ECO:0000259|SMART:SM01037} OS=Pisum sativum (Garden pea) (Lathyrus oleraceus) ORFNames=KIW84_044613 {ECO:0000313|EMBL:KAI5420848.1} PE=4
YD1183-Root-NaCl vs YD1183-Root-CK	Vfaba.Tiffany.R1.6g043040	-2.79085	0	Down	tr|A0A9D4VTG9|A0A9D4VTG9_PEA//BURP domain-containing protein {ECO:0000259|PROSITE:PS51277} OS=Pisum sativum (Garden pea) (Lathyrus oleraceus) ORFNames=KIW84_074316 {ECO:0000313|EMBL:KAI5388579.1} PE=4
YD1183-Root-NaCl vs YD1183-Root-CK	Vfaba.Tiffany.R1.3g040880	-1.18094	0	Down	tr|A0A9D4W621|A0A9D4W621_PEA//Phenylalanine ammonia-lyase {ECO:0000256|ARBA:ARBA00012139, ECO:0000256|RuleBase:RU003955} EC=4.3.1.24 {ECO:0000256|ARBA:ARBA00012139, ECO:0000256|RuleBase:RU003955} OS=Pisum sativum (Garden pea) (Lathyrus oleraceus) ORFNames=KIW84_061961 {ECO:0000313|EMBL:KAI5395613.1} PE=3
YD1183-Root-NaCl vs YD1183-Root-CK	novel13301	-1.60056	0	Down	tr|A0A9D4Y3P2|A0A9D4Y3P2_PEA//Bifunctional inhibitor/plant lipid transfer protein/seed storage helical domain-containing protein {ECO:0000259|SMART:SM00499} OS=Pisum sativum (Garden pea) (Lathyrus oleraceus) ORFNames=KIW84_034316 {ECO:0000313|EMBL:KAI5429691.1} PE=4
YD1183-Root-NaCl vs YD1183-Root-CK	Vfaba.Tiffany.R1.2g036560	-1.60473	0	Down	tr|A0A9D4WVG1|A0A9D4WVG1_PEA//Peptidase A1 domain-containing protein {ECO:0000259|PROSITE:PS51767} OS=Pisum sativum (Garden pea) (Lathyrus oleraceus) ORFNames=KIW84_054880 {ECO:0000313|EMBL:KAI5409241.1} PE=3
YD1183-Root-NaCl vs YD1183-Root-CK	Vfaba.Tiffany.R1.1g350240	-2.08913	0	Down	tr|A0A9D5BMS9|A0A9D5BMS9_PEA//Proteinase B {ECO:0000313|EMBL:KAI5446455.1} OS=Pisum sativum (Garden pea) (Lathyrus oleraceus) ORFNames=KIW84_014330 {ECO:0000313|EMBL:KAI5446455.1} PE=4
YD1183-Root-NaCl vs YD1183-Root-CK	Vfaba.Tiffany.R1.2g168400	-1.92571	0	Down	tr|A0A9D4WJN0|A0A9D4WJN0_PEA//Uncharacterized protein {ECO:0000313|EMBL:KAI5402782.1} OS=Pisum sativum (Garden pea) (Lathyrus oleraceus) ORFNames=KIW84_050400 {ECO:0000313|EMBL:KAI5402782.1} PE=3
YD1183-Root-NaCl vs YD1183-Root-CK	Vfaba.Tiffany.R1.4g161160	-5.35911	0	Down	tr|A0A9D4X7Y1|A0A9D4X7Y1_PEA//Peroxidase {ECO:0000256|ARBA:ARBA00012313, ECO:0000256|RuleBase:RU362060} EC=1.11.1.7 {ECO:0000256|ARBA:ARBA00012313, ECO:0000256|RuleBase:RU362060} OS=Pisum sativum (Garden pea) (Lathyrus oleraceus) ORFNames=KIW84_040603 {ECO:0000313|EMBL:KAI5415219.1} PE=3
YD1183-Root-NaCl vs YD1183-Root-CK	Vfaba.Tiffany.R1.1g353160	-1.67223	0	Down	sp|Q03467|E13B_PEA//Glucan endo-1,3-beta-glucosidase EC=3.2.1.39 (1->3)-beta-glucan endohydrolase Short=(1->3)-beta-glucanase Beta-1,3-endoglucanase Precursor OS=Pisum sativum (Garden pea) (Lathyrus oleraceus) PE=2
YD1183-Root-NaCl vs YD1183-Root-CK	Vfaba.Tiffany.R1.4g048280	-3.5911	0	Down	tr|A0A9D4XK19|A0A9D4XK19_PEA//PGG domain-containing protein {ECO:0000259|Pfam:PF13962} OS=Pisum sativum (Garden pea) (Lathyrus oleraceus) ORFNames=KIW84_045796 {ECO:0000313|EMBL:KAI5422489.1} PE=4
YD1183-Root-NaCl vs YD1183-Root-CK	Vfaba.Tiffany.R1.1g314600	-1.85839	0	Down	tr|A0A2K3KXY1|A0A2K3KXY1_TRIPR//Osmotin-like protein OSM34 {ECO:0000313|EMBL:PNX71133.1} OS=Trifolium pratense (Red clover) ORFNames=L195_g027004 {ECO:0000313|EMBL:PNX71133.1} PE=3
YD1183-Root-NaCl vs YD1183-Root-CK	Vfaba.Tiffany.R1.1g334280	1.61213	0	Up	sp|P25795|AL7A1_PEA//Aldehyde dehydrogenase family 7 member A1 EC=1.2.1.3 Antiquitin-1 Turgor-responsive protein 26G OS=Pisum sativum (Garden pea) (Lathyrus oleraceus) PE=1
YD1183-Root-NaCl vs YD1183-Root-CK	Vfaba.Tiffany.R1.3g062520	-1.70976	0	Down	tr|A0A9D4WBU5|A0A9D4WBU5_PEA//Peroxidase {ECO:0000256|ARBA:ARBA00012313, ECO:0000256|RuleBase:RU362060} EC=1.11.1.7 {ECO:0000256|ARBA:ARBA00012313, ECO:0000256|RuleBase:RU362060} OS=Pisum sativum (Garden pea) (Lathyrus oleraceus) ORFNames=KIW84_063528 {ECO:0000313|EMBL:KAI5397741.1} PE=3
YD1183-Root-NaCl vs YD1183-Root-CK	novel8481	2.27639	0	Up	tr|A0A9D4W2V1|A0A9D4W2V1_PEA//BURP domain-containing protein {ECO:0000259|PROSITE:PS51277} OS=Pisum sativum (Garden pea) (Lathyrus oleraceus) ORFNames=KIW84_060958 {ECO:0000313|EMBL:KAI5394067.1} PE=4;tr|G7I3D0|G7I3D0_MEDTR//Dehydration-responsive protein RD22 {ECO:0000313|EMBL:AES58715.1} Putative BURP domain-containing protein {ECO:0000313|EMBL:RHN76691.1} OS=Medicago truncatula (Barrel medic) …
YD1183-Root-NaCl vs YD1183-Root-CK	novel14621	-1.63311	0	Down	tr|A0A9D4VTG9|A0A9D4VTG9_PEA//BURP domain-containing protein {ECO:0000259|PROSITE:PS51277} OS=Pisum sativum (Garden pea) (Lathyrus oleraceus) ORFNames=KIW84_074316 {ECO:0000313|EMBL:KAI5388579.1} PE=4
YD1183-Root-NaCl vs YD1183-Root-CK	Vfaba.Tiffany.R1.2g094560	-1.2489	0	Down	tr|A0A9D5AF96|A0A9D5AF96_PEA//Uncharacterized protein {ECO:0000313|EMBL:KAI5406118.1} OS=Pisum sativum (Garden pea) (Lathyrus oleraceus) ORFNames=KIW84_052750 {ECO:0000313|EMBL:KAI5406118.1} PE=4
YD1183-Root-NaCl vs YD1183-Root-CK	Vfaba.Tiffany.R1.4g099880	-1.06568	0	Down	tr|A0A9D4XB92|A0A9D4XB92_PEA//Peroxidase {ECO:0000256|ARBA:ARBA00012313, ECO:0000256|RuleBase:RU362060} EC=1.11.1.7 {ECO:0000256|ARBA:ARBA00012313, ECO:0000256|RuleBase:RU362060} Fragment OS=Pisum sativum (Garden pea) (Lathyrus oleraceus) ORFNames=KIW84_042540 {ECO:0000313|EMBL:KAI5417944.1} PE=3
YD1183-Root-NaCl vs YD1183-Root-CK	Vfaba.Tiffany.R1.2g105160	1.73405	0	Up	tr|A0A9D4WQ69|A0A9D4WQ69_PEA//F-box protein skp2a {ECO:0000313|EMBL:KAI5405795.1} OS=Pisum sativum (Garden pea) (Lathyrus oleraceus) ORFNames=KIW84_052533 {ECO:0000313|EMBL:KAI5405795.1} PE=4
YD1183-Root-NaCl vs YD1183-Root-CK	Vfaba.Tiffany.R1.1g395720	-4.28955	0	Down	tr|A0A9D5BR92|A0A9D5BR92_PEA//SCP domain-containing protein {ECO:0000259|SMART:SM00198} OS=Pisum sativum (Garden pea) (Lathyrus oleraceus) ORFNames=KIW84_015602 {ECO:0000313|EMBL:KAI5448236.1} PE=4
YD1183-Root-NaCl vs YD1183-Root-CK	Vfaba.Tiffany.R1.6g082560	1.75607	0	Up	tr|A0A9D4VNY8|A0A9D4VNY8_PEA//NiCoT heavy metal ion transporter Nic1 {ECO:0000313|EMBL:KAI5386095.1} OS=Pisum sativum (Garden pea) (Lathyrus oleraceus) ORFNames=KIW84_072606 {ECO:0000313|EMBL:KAI5386095.1} PE=3
YD1183-Root-NaCl vs YD1183-Root-CK	Vfaba.Tiffany.R1.1g038280	-1.03864	0	Down	tr|A0A9D4X3I2|A0A9D4X3I2_PEA//Peroxidase {ECO:0000256|ARBA:ARBA00012313, ECO:0000256|RuleBase:RU362060} EC=1.11.1.7 {ECO:0000256|ARBA:ARBA00012313, ECO:0000256|RuleBase:RU362060} OS=Pisum sativum (Garden pea) (Lathyrus oleraceus) ORFNames=KIW84_057374 {ECO:0000313|EMBL:KAI5412712.1} PE=3
YD1183-Root-NaCl vs YD1183-Root-CK	Vfaba.Tiffany.R1.1g350800	3.08279	0	Up	tr|A0A9D5BLX1|A0A9D5BLX1_PEA//GH18 domain-containing protein {ECO:0000259|PROSITE:PS51910} OS=Pisum sativum (Garden pea) (Lathyrus oleraceus) ORFNames=KIW84_014091 {ECO:0000313|EMBL:KAI5446108.1} PE=3
YD1183-Root-NaCl vs YD1183-Root-CK	Vfaba.Tiffany.R1.1g286480	-2.09254	0	Down	tr|A0A9D4YHR3|A0A9D4YHR3_PEA//histidine kinase {ECO:0000256|ARBA:ARBA00012438} EC=2.7.13.3 {ECO:0000256|ARBA:ARBA00012438} OS=Pisum sativum (Garden pea) (Lathyrus oleraceus) ORFNames=KIW84_024462 {ECO:0000313|EMBL:KAI5438739.1} PE=4
YD1183-Root-NaCl vs YD1183-Root-CK	Vfaba.Tiffany.R1.3g067040	-2.97546	0	Down	tr|A0A9D4WB21|A0A9D4WB21_PEA//Low-specificity L-threonine aldolase 1 {ECO:0000313|EMBL:KAI5398253.1} OS=Pisum sativum (Garden pea) (Lathyrus oleraceus) ORFNames=KIW84_063882 {ECO:0000313|EMBL:KAI5398253.1} PE=3;tr|A0A9D4WB75|A0A9D4WB75_PEA//Low-specificity L-threonine aldolase 1, variant 2 {ECO:0000313|EMBL:KAI5398254.1} OS=Pisum sativum (Garden pea) (Lathyrus oleraceus) ORFNames=KIW84_063882 {EC…
YD1183-Root-NaCl vs YD1183-Root-CK	Vfaba.Tiffany.R1.2g012760	-2.7257	0	Down	tr|A0A9D4X1N8|A0A9D4X1N8_PEA//Dirigent protein {ECO:0000256|RuleBase:RU363099} OS=Pisum sativum (Garden pea) (Lathyrus oleraceus) ORFNames=KIW84_056002 {ECO:0000313|EMBL:KAI5410695.1} PE=3
YD1183-Root-NaCl vs YD1183-Root-CK	Vfaba.Tiffany.R1.1g360680	-1.53115	0	Down	tr|Q18PQ7|Q18PQ7_PEA//Peroxidase {ECO:0000256|ARBA:ARBA00012313, ECO:0000256|RuleBase:RU362060} EC=1.11.1.7 {ECO:0000256|ARBA:ARBA00012313, ECO:0000256|RuleBase:RU362060} OS=Pisum sativum (Garden pea) (Lathyrus oleraceus) PE=2
YD1183-Root-NaCl vs YD1183-Root-CK	Vfaba.Tiffany.R1.1g123720	1.34905	0	Up	tr|A0A9D4YMD9|A0A9D4YMD9_PEA//Uncharacterized protein {ECO:0000313|EMBL:KAI5441749.1} OS=Pisum sativum (Garden pea) (Lathyrus oleraceus) ORFNames=KIW84_010987 {ECO:0000313|EMBL:KAI5441749.1} PE=4
YD1183-Root-NaCl vs YD1183-Root-CK	Vfaba.Tiffany.R1.6g009000	-1.76541	0	Down	tr|A0A9D4VTQ5|A0A9D4VTQ5_PEA//Peroxidase {ECO:0000256|ARBA:ARBA00012313, ECO:0000256|RuleBase:RU362060} EC=1.11.1.7 {ECO:0000256|ARBA:ARBA00012313, ECO:0000256|RuleBase:RU362060} OS=Pisum sativum (Garden pea) (Lathyrus oleraceus) ORFNames=KIW84_075354 {ECO:0000313|EMBL:KAI5390000.1} PE=3
YD1183-Root-NaCl vs YD1183-Root-CK	Vfaba.Tiffany.R1.5g040040	-1.50575	0	Down	tr|A0A9D4Y3P2|A0A9D4Y3P2_PEA//Bifunctional inhibitor/plant lipid transfer protein/seed storage helical domain-containing protein {ECO:0000259|SMART:SM00499} OS=Pisum sativum (Garden pea) (Lathyrus oleraceus) ORFNames=KIW84_034316 {ECO:0000313|EMBL:KAI5429691.1} PE=4
YD1183-Root-NaCl vs YD1183-Root-CK	Vfaba.Tiffany.R1.1g343840	2.09974	0	Up	tr|A0A9D5BLX1|A0A9D5BLX1_PEA//GH18 domain-containing protein {ECO:0000259|PROSITE:PS51910} OS=Pisum sativum (Garden pea) (Lathyrus oleraceus) ORFNames=KIW84_014091 {ECO:0000313|EMBL:KAI5446108.1} PE=3
YD1183-Root-NaCl vs YD1183-Root-CK	Vfaba.Tiffany.R1.3g120480	-2.10094	0	Down	tr|A0A9D4WDU4|A0A9D4WDU4_PEA//Gnk2-homologous domain-containing protein {ECO:0000259|PROSITE:PS51473} OS=Pisum sativum (Garden pea) (Lathyrus oleraceus) ORFNames=KIW84_065724 {ECO:0000313|EMBL:KAI5400994.1} PE=4
YD1183-Root-NaCl vs YD1183-Root-CK	Vfaba.Tiffany.R1.5g067880	1.11843	0	Up	tr|G7KVA1|G7KVA1_MEDTR//Eukaryotic translation initiation factor 5 {ECO:0000313|EMBL:AES80632.1} Putative translation initiation factor IF2/IF5 {ECO:0000313|EMBL:RHN47296.1} OS=Medicago truncatula (Barrel medic) (Medicago tribuloides) ORFNames=MtrunA17_Chr7g0251411 {ECO:0000313|EMBL:RHN47296.1} PE=3
YD1183-Root-NaCl vs YD1183-Root-CK	Vfaba.Tiffany.R1.3g163880	-1.95532	0	Down	tr|A0A1S2Y2Y8|A0A1S2Y2Y8_CICAR//Uncharacterized protein LOC101505025 {ECO:0000313|RefSeq:XP_004498551.1} OS=Cicer arietinum (Chickpea) (Garbanzo) Name=LOC101505025 {ECO:0000313|RefSeq:XP_004498551.1} PE=4
YD1183-Root-NaCl vs YD1183-Root-CK	Vfaba.Tiffany.R1.1g031520	-1.83802	0	Down	tr|A0A2K3LAB1|A0A2K3LAB1_TRIPR//Fasciclin-like arabinogalactan protein 11-like {ECO:0000313|EMBL:PNX75467.1} OS=Trifolium pratense (Red clover) ORFNames=L195_g031404 {ECO:0000313|EMBL:PNX75467.1} PE=3
YD1183-Root-NaCl vs YD1183-Root-CK	Vfaba.Tiffany.R1.1g360840	-2.17927	0	Down	tr|Q18PR0|Q18PR0_PEA//Peroxidase {ECO:0000256|ARBA:ARBA00012313, ECO:0000256|RuleBase:RU362060} EC=1.11.1.7 {ECO:0000256|ARBA:ARBA00012313, ECO:0000256|RuleBase:RU362060} OS=Pisum sativum (Garden pea) (Lathyrus oleraceus) PE=2
YD1183-Root-NaCl vs YD1183-Root-CK	Vfaba.Tiffany.R1.2g189360	-2.49792	0	Down	tr|A0A9D4VXS1|A0A9D4VXS1_PEA//Pectinesterase {ECO:0000256|RuleBase:RU000589} EC=3.1.1.11 {ECO:0000256|RuleBase:RU000589} OS=Pisum sativum (Garden pea) (Lathyrus oleraceus) ORFNames=KIW84_076415 {ECO:0000313|EMBL:KAI5391586.1} PE=3
YD1183-Root-NaCl vs YD1183-Root-CK	Vfaba.Tiffany.R1.1g188920	-1.91653	0	Down	tr|A0A9D5B419|A0A9D5B419_PEA//Potassium channel {ECO:0000256|RuleBase:RU369015} OS=Pisum sativum (Garden pea) (Lathyrus oleraceus) ORFNames=KIW84_021485 {ECO:0000313|EMBL:KAI5434677.1} PE=3
YD1183-Root-NaCl vs YD1183-Root-CK	Vfaba.Tiffany.R1.5g057200	-2.35315	0	Down	tr|Q9AVS3|Q9AVS3_PEA//Trypsin inhibitor {ECO:0000313|EMBL:CAC24489.1} OS=Pisum sativum (Garden pea) (Lathyrus oleraceus) Name=ti9 {ECO:0000313|EMBL:CAC24489.1} PE=3;tr|A0A9D5B410|A0A9D5B410_PEA//Bowman-Birk serine protease inhibitors family domain-containing protein {ECO:0000259|SMART:SM00269} OS=Pisum sativum (Garden pea) (Lathyrus oleraceus) ORFNames=KIW84_033631 {ECO:0000313|EMBL:KAI5428709.1}…
YD1183-Root-NaCl vs YD1183-Root-CK	Vfaba.Tiffany.R1.6g036200	3.29552	0	Up	tr|I3T063|I3T063_MEDTR//60S ribosomal protein L7a {ECO:0000256|RuleBase:RU367042} OS=Medicago truncatula (Barrel medic) (Medicago tribuloides) ORFNames=MtrunA17_Chr4g0037721 {ECO:0000313|EMBL:RHN61538.1} PE=2;tr|A0A9D4VQ42|A0A9D4VQ42_PEA//60S ribosomal protein L7a {ECO:0000256|RuleBase:RU367042} OS=Pisum sativum (Garden pea) (Lathyrus oleraceus) ORFNames=KIW84_073987 {ECO:0000313|EMBL:KAI5388108.…
YD1183-Root-NaCl vs YD1183-Root-CK	Vfaba.Tiffany.R1.1g297840	-2.61728	0	Down	tr|A0A9D4YGK7|A0A9D4YGK7_PEA//Peroxidase {ECO:0000256|ARBA:ARBA00012313, ECO:0000256|RuleBase:RU362060} EC=1.11.1.7 {ECO:0000256|ARBA:ARBA00012313, ECO:0000256|RuleBase:RU362060} OS=Pisum sativum (Garden pea) (Lathyrus oleraceus) ORFNames=KIW84_024850 {ECO:0000313|EMBL:KAI5439217.1} PE=3
YD1183-Root-NaCl vs YD1183-Root-CK	Vfaba.Tiffany.R1.3g072480	1.95972	0	Up	tr|A0A9D4WAQ6|A0A9D4WAQ6_PEA//Uncharacterized protein {ECO:0000313|EMBL:KAI5398580.1} OS=Pisum sativum (Garden pea) (Lathyrus oleraceus) ORFNames=KIW84_064088 {ECO:0000313|EMBL:KAI5398580.1} PE=3;tr|A0A9D4WDE6|A0A9D4WDE6_PEA//Uncharacterized protein {ECO:0000313|EMBL:KAI5398581.1} OS=Pisum sativum (Garden pea) (Lathyrus oleraceus) ORFNames=KIW84_064088 {ECO:0000313|EMBL:KAI5398581.1} PE=3
YD1183-Root-NaCl vs YD1183-Root-CK	Vfaba.Tiffany.R1.2g008760	-2.21866	1.34482e-298	Down	tr|A0A2Z6M8P4|A0A2Z6M8P4_TRISU//Sulfotransferase {ECO:0000256|RuleBase:RU361155} EC=2.8.2.- {ECO:0000256|RuleBase:RU361155} OS=Trifolium subterraneum (Subterranean clover) ORFNames=TSUD_118380 {ECO:0000313|EMBL:GAU28231.1} PE=3
YD1183-Root-NaCl vs YD1183-Root-CK	Vfaba.Tiffany.R1.4g017480	1.06133	3.83926e-295	Up	tr|A0A9D4XGP8|A0A9D4XGP8_PEA//Bet v I/Major latex protein domain-containing protein {ECO:0000259|SMART:SM01037} OS=Pisum sativum (Garden pea) (Lathyrus oleraceus) ORFNames=KIW84_044616 {ECO:0000313|EMBL:KAI5420851.1} PE=3
YD1183-Root-NaCl vs YD1183-Root-CK	Vfaba.Tiffany.R1.2g046680	3.53124	1.33213e-288	Up	tr|P93618|P93618_VICFA//Asparagine synthetase [glutamine-hydrolyzing] {ECO:0000256|PIRNR:PIRNR001589} EC=6.3.5.4 {ECO:0000256|PIRNR:PIRNR001589} OS=Vicia faba (Broad bean) (Faba vulgaris) Name=VfAS1 {ECO:0000313|EMBL:CAA96526.1} PE=2
YD1183-Root-NaCl vs YD1183-Root-CK	Vfaba.Tiffany.R1.1g400640	-1.46279	4.33636e-287	Down	tr|A0A9D5BRK2|A0A9D5BRK2_PEA//Peptidase C14 caspase domain-containing protein {ECO:0000259|Pfam:PF00656} OS=Pisum sativum (Garden pea) (Lathyrus oleraceus) ORFNames=KIW84_015712 {ECO:0000313|EMBL:KAI5448401.1} PE=3
YD1183-Root-NaCl vs YD1183-Root-CK	Vfaba.Tiffany.R1.Ung020680	-1.73204	1.87723e-283	Down	tr|A0A9D5AJE6|A0A9D5AJE6_PEA//Cyanidin 3-O-galactoside 2''-O-xylosyltransferase FGGT1 {ECO:0000313|EMBL:KAI5409599.1} OS=Pisum sativum (Garden pea) (Lathyrus oleraceus) ORFNames=KIW84_055143 {ECO:0000313|EMBL:KAI5409599.1} PE=4
YD1183-Root-NaCl vs YD1183-Root-CK	Vfaba.Tiffany.R1.1g360800	-1.65466	3.29518e-283	Down	tr|Q18PR0|Q18PR0_PEA//Peroxidase {ECO:0000256|ARBA:ARBA00012313, ECO:0000256|RuleBase:RU362060} EC=1.11.1.7 {ECO:0000256|ARBA:ARBA00012313, ECO:0000256|RuleBase:RU362060} OS=Pisum sativum (Garden pea) (Lathyrus oleraceus) PE=2
YD1183-Root-NaCl vs YD1183-Root-CK	Vfaba.Tiffany.R1.4g003040	-1.13458	2.44454e-281	Down	tr|A0A9D4XMQ2|A0A9D4XMQ2_PEA//Phytocyanin domain-containing protein {ECO:0000259|PROSITE:PS51485} OS=Pisum sativum (Garden pea) (Lathyrus oleraceus) ORFNames=KIW84_046332 {ECO:0000313|EMBL:KAI5423302.1} PE=4
YD1183-Root-NaCl vs YD1183-Root-CK	novel15014	-1.17076	4.70438e-278	Down	tr|A0A2Z6MK59|A0A2Z6MK59_TRISU//Uncharacterized protein {ECO:0000313|EMBL:GAU32618.1} OS=Trifolium subterraneum (Subterranean clover) ORFNames=TSUD_71660 {ECO:0000313|EMBL:GAU32618.1} PE=4
YD1183-Root-NaCl vs YD1183-Root-CK	Vfaba.Tiffany.R1.2g161040	-1.4788	1.99564e-272	Down	tr|A0A9D5ACC6|A0A9D5ACC6_PEA//Amino acid permease 6 {ECO:0000313|EMBL:KAI5403119.1} OS=Pisum sativum (Garden pea) (Lathyrus oleraceus) ORFNames=KIW84_050632 {ECO:0000313|EMBL:KAI5403119.1} PE=3
YD1183-Root-NaCl vs YD1183-Root-CK	Vfaba.Tiffany.R1.3g118320	-1.17464	8.80992e-271	Down	tr|A0A9D4WFD5|A0A9D4WFD5_PEA//Thiamine thiazole synthase, chloroplastic {ECO:0000256|HAMAP-Rule:MF_03158} Thiazole biosynthetic enzyme {ECO:0000256|HAMAP-Rule:MF_03158} EC=2.4.2.60 {ECO:0000256|HAMAP-Rule:MF_03158} OS=Pisum sativum (Garden pea) (Lathyrus oleraceus) ORFNames=KIW84_065675 {ECO:0000313|EMBL:KAI5400920.1} PE=3
YD1183-Root-NaCl vs YD1183-Root-CK	novel1303	-1.30297	2.30127e-269	Down	tr|A0A9D4YCS7|A0A9D4YCS7_PEA//Peptidase metallopeptidase domain-containing protein {ECO:0000259|SMART:SM00235} OS=Pisum sativum (Garden pea) (Lathyrus oleraceus) ORFNames=KIW84_023371 {ECO:0000313|EMBL:KAI5437218.1} PE=3
YD1183-Root-NaCl vs YD1183-Root-CK	Vfaba.Tiffany.R1.6g136240	-1.17129	1.13204e-267	Down	tr|A0A9D4ZSN0|A0A9D4ZSN0_PEA//Uncharacterized protein {ECO:0000313|EMBL:KAI5383466.1} OS=Pisum sativum (Garden pea) (Lathyrus oleraceus) ORFNames=KIW84_070740 {ECO:0000313|EMBL:KAI5383466.1} PE=4
YD1183-Root-NaCl vs YD1183-Root-CK	Vfaba.Tiffany.R1.1g327400	1.97834	1.13332e-266	Up	tr|A0A9D5BKC2|A0A9D5BKC2_PEA//Glycosyltransferase {ECO:0000256|RuleBase:RU362057} EC=2.4.1.- {ECO:0000256|RuleBase:RU362057} OS=Pisum sativum (Garden pea) (Lathyrus oleraceus) ORFNames=KIW84_013509 {ECO:0000313|EMBL:KAI5445303.1} PE=3
YD1183-Root-NaCl vs YD1183-Root-CK	Vfaba.Tiffany.R1.1g225960	1.6005	2.2889e-266	Up	tr|A0A9D4Y533|A0A9D4Y533_PEA//ABC-type xenobiotic transporter {ECO:0000256|ARBA:ARBA00012191} EC=7.6.2.2 {ECO:0000256|ARBA:ARBA00012191} OS=Pisum sativum (Garden pea) (Lathyrus oleraceus) ORFNames=KIW84_020217 {ECO:0000313|EMBL:KAI5432824.1} PE=3
YD1183-Root-NaCl vs YD1183-Root-CK	Vfaba.Tiffany.R1.3g060760	-2.33376	2.31799e-261	Down	tr|A0A9D4WAD9|A0A9D4WAD9_PEA//Acid phosphatase pho1 {ECO:0000313|EMBL:KAI5397907.1} OS=Pisum sativum (Garden pea) (Lathyrus oleraceus) ORFNames=KIW84_063642 {ECO:0000313|EMBL:KAI5397907.1} PE=3
YD1183-Root-NaCl vs YD1183-Root-CK	Vfaba.Tiffany.R1.3g064000	1.51621	1.62104e-256	Up	tr|A0A9D5A579|A0A9D5A579_PEA//Methionine gamma-lyase {ECO:0008006|Google:ProtNLM} OS=Pisum sativum (Garden pea) (Lathyrus oleraceus) ORFNames=KIW84_061440 {ECO:0000313|EMBL:KAI5394823.1} PE=3
YD1183-Root-NaCl vs YD1183-Root-CK	Vfaba.Tiffany.R1.3g163480	1.69066	8.35167e-253	Up	tr|A0A9D4W2V1|A0A9D4W2V1_PEA//BURP domain-containing protein {ECO:0000259|PROSITE:PS51277} OS=Pisum sativum (Garden pea) (Lathyrus oleraceus) ORFNames=KIW84_060958 {ECO:0000313|EMBL:KAI5394067.1} PE=4;tr|B7FI52|B7FI52_MEDTR//Dehydration-responsive protein RD22 {ECO:0000313|EMBL:AES58810.1} Putative BURP domain-containing protein {ECO:0000313|EMBL:RHN76755.1} OS=Medicago truncatula (Barrel medic) …
YD1183-Root-NaCl vs YD1183-Root-CK	Vfaba.Tiffany.R1.4g027280	-1.29193	3.65733e-239	Down	tr|A0A9D4XJK5|A0A9D4XJK5_PEA//4-hydroxy-tetrahydrodipicolinate synthase {ECO:0000256|ARBA:ARBA00012086} EC=4.3.3.7 {ECO:0000256|ARBA:ARBA00012086} OS=Pisum sativum (Garden pea) (Lathyrus oleraceus) ORFNames=KIW84_044990 {ECO:0000313|EMBL:KAI5421377.1} PE=3
YD1183-Root-NaCl vs YD1183-Root-CK	Vfaba.Tiffany.R1.2g104080	-1.23543	3.71073e-238	Down	sp|P12886|ADH1_PEA//Alcohol dehydrogenase 1 {ECO:0000303|PubMed:3309331} EC=1.1.1.1 {ECO:0000269|PubMed:3309331} OS=Pisum sativum (Garden pea) (Lathyrus oleraceus) PE=1
YD1183-Root-NaCl vs YD1183-Root-CK	Vfaba.Tiffany.R1.1g083200	1.24567	5.80424e-234	Up	tr|A0A9Q0G5H2|A0A9Q0G5H2_9ROSI//Uncharacterized protein {ECO:0000313|EMBL:KAJ4842557.1} OS=Turnera subulata ORFNames=Tsubulata_008500 {ECO:0000313|EMBL:KAJ4842557.1} PE=3
YD1183-Root-NaCl vs YD1183-Root-CK	Vfaba.Tiffany.R1.2g201160	-1.55627	6.5097e-234	Down	tr|A0A9D5A1L1|A0A9D5A1L1_PEA//Abscisic acid receptor pyl4 {ECO:0000313|EMBL:KAI5392106.1} OS=Pisum sativum (Garden pea) (Lathyrus oleraceus) ORFNames=KIW84_076772 {ECO:0000313|EMBL:KAI5392106.1} PE=3
YD1183-Root-NaCl vs YD1183-Root-CK	Vfaba.Tiffany.R1.1g282560	-2.0474	5.34096e-233	Down	tr|A0A9D4YFD1|A0A9D4YFD1_PEA//Lipoxygenase {ECO:0000256|RuleBase:RU003975} EC=1.13.11.- {ECO:0000256|RuleBase:RU003975} OS=Pisum sativum (Garden pea) (Lathyrus oleraceus) ORFNames=KIW84_024347 {ECO:0000313|EMBL:KAI5438572.1} PE=3
YD1183-Root-NaCl vs YD1183-Root-CK	Vfaba.Tiffany.R1.Ung010800	-1.0267	4.51677e-232	Down	tr|A0A9D5B8M2|A0A9D5B8M2_PEA//Aquaporin TIP2-2 {ECO:0000313|EMBL:KAI5439687.1} OS=Pisum sativum (Garden pea) (Lathyrus oleraceus) ORFNames=KIW84_025171 {ECO:0000313|EMBL:KAI5439687.1} PE=3
YD1183-Root-NaCl vs YD1183-Root-CK	Vfaba.Tiffany.R1.6g042920	-2.69621	8.24382e-230	Down	tr|A0A9D4VTG9|A0A9D4VTG9_PEA//BURP domain-containing protein {ECO:0000259|PROSITE:PS51277} OS=Pisum sativum (Garden pea) (Lathyrus oleraceus) ORFNames=KIW84_074316 {ECO:0000313|EMBL:KAI5388579.1} PE=4
YD1183-Root-NaCl vs YD1183-Root-CK	Vfaba.Tiffany.R1.1g231280	3.2878	1.43499e-228	Up	tr|A0A9D4Y692|A0A9D4Y692_PEA//NADP-dependent oxidoreductase domain-containing protein {ECO:0000259|Pfam:PF00248} OS=Pisum sativum (Garden pea) (Lathyrus oleraceus) ORFNames=KIW84_020078 {ECO:0000313|EMBL:KAI5432634.1} PE=4
YD1183-Root-NaCl vs YD1183-Root-CK	Vfaba.Tiffany.R1.1g036280	-1.26617	1.67772e-227	Down	tr|A0A9D4X127|A0A9D4X127_PEA//Xyloglucan endotransglucosylase/hydrolase {ECO:0000256|RuleBase:RU361120} EC=2.4.1.207 {ECO:0000256|RuleBase:RU361120} OS=Pisum sativum (Garden pea) (Lathyrus oleraceus) ORFNames=KIW84_057418 {ECO:0000313|EMBL:KAI5412784.1} PE=3
YD1183-Root-NaCl vs YD1183-Root-CK	Vfaba.Tiffany.R1.1g037760	-3.57552	3.66491e-227	Down	tr|A0A1S3E8J1|A0A1S3E8J1_CICAR//LOW QUALITY PROTEIN: cysteine-rich repeat secretory protein 38-like {ECO:0000313|RefSeq:XP_012572142.1} OS=Cicer arietinum (Chickpea) (Garbanzo) Name=LOC101492798 {ECO:0000313|RefSeq:XP_012572142.1} PE=3
YD1183-Root-NaCl vs YD1183-Root-CK	Vfaba.Tiffany.R1.6g100880	-1.48814	7.8861e-227	Down	tr|A0A9D4ZVC7|A0A9D4ZVC7_PEA//Xyloglucan endotransglucosylase/hydrolase {ECO:0000256|RuleBase:RU361120} EC=2.4.1.207 {ECO:0000256|RuleBase:RU361120} OS=Pisum sativum (Garden pea) (Lathyrus oleraceus) ORFNames=KIW84_071926 {ECO:0000313|EMBL:KAI5385119.1} PE=3
YD1183-Root-NaCl vs YD1183-Root-CK	Vfaba.Tiffany.R1.Ung043160	-1.25205	2.31062e-224	Down	tr|A0A9D4XXQ2|A0A9D4XXQ2_PEA//pyruvate decarboxylase {ECO:0000256|ARBA:ARBA00013202} EC=4.1.1.1 {ECO:0000256|ARBA:ARBA00013202} OS=Pisum sativum (Garden pea) (Lathyrus oleraceus) ORFNames=KIW84_034119 {ECO:0000313|EMBL:KAI5429386.1} PE=3
YD1183-Root-NaCl vs YD1183-Root-CK	Vfaba.Tiffany.R1.5g039240	-1.3267	1.81021e-219	Down	tr|A0A9D5B150|A0A9D5B150_PEA//Tropinone reductase I {ECO:0008006|Google:ProtNLM} OS=Pisum sativum (Garden pea) (Lathyrus oleraceus) ORFNames=KIW84_034404 {ECO:0000313|EMBL:KAI5429803.1} PE=3;tr|A0A9D4Y2N2|A0A9D4Y2N2_PEA//Uncharacterized protein {ECO:0000313|EMBL:KAI5429805.1} OS=Pisum sativum (Garden pea) (Lathyrus oleraceus) ORFNames=KIW84_034404 {ECO:0000313|EMBL:KAI5429805.1} PE=3
YD1183-Root-NaCl vs YD1183-Root-CK	Vfaba.Tiffany.R1.6g155520	-1.46191	9.58369e-217	Down	tr|A0A9D4VFK6|A0A9D4VFK6_PEA//Purple acid phosphatase {ECO:0000256|PIRNR:PIRNR000898} EC=3.1.3.2 {ECO:0000256|PIRNR:PIRNR000898} OS=Pisum sativum (Garden pea) (Lathyrus oleraceus) ORFNames=KIW84_070016 {ECO:0000313|EMBL:KAI5382428.1} PE=4
YD1183-Root-NaCl vs YD1183-Root-CK	Vfaba.Tiffany.R1.5g130680	1.89031	3.56538e-215	Up	tr|A0A9D5AZP2|A0A9D5AZP2_PEA//Sucrose synthase {ECO:0000256|ARBA:ARBA00012540, ECO:0000256|RuleBase:RU280817} EC=2.4.1.13 {ECO:0000256|ARBA:ARBA00012540, ECO:0000256|RuleBase:RU280817} OS=Pisum sativum (Garden pea) (Lathyrus oleraceus) ORFNames=KIW84_030953 {ECO:0000313|EMBL:KAI5424971.1} PE=3
YD1183-Root-NaCl vs YD1183-Root-CK	Vfaba.Tiffany.R1.5g040440	-1.22985	6.15406e-214	Down	tr|A0A9D4XY66|A0A9D4XY66_PEA//glutathione transferase {ECO:0000256|ARBA:ARBA00012452} EC=2.5.1.18 {ECO:0000256|ARBA:ARBA00012452} OS=Pisum sativum (Garden pea) (Lathyrus oleraceus) ORFNames=KIW84_034327 {ECO:0000313|EMBL:KAI5429703.1} PE=3
YD1183-Root-NaCl vs YD1183-Root-CK	Vfaba.Tiffany.R1.1g115880	-3.52719	1.76873e-210	Down	tr|A0A9D4YNV7|A0A9D4YNV7_PEA//Aconitate hydratase mitochondrial {ECO:0000313|EMBL:KAI5442144.1} OS=Pisum sativum (Garden pea) (Lathyrus oleraceus) ORFNames=KIW84_011272 {ECO:0000313|EMBL:KAI5442144.1} PE=3
YD1183-Root-NaCl vs YD1183-Root-CK	Vfaba.Tiffany.R1.1g386280	-1.32936	3.26595e-206	Down	tr|A0A9D5BQ87|A0A9D5BQ87_PEA//pyruvate decarboxylase {ECO:0000256|ARBA:ARBA00013202} EC=4.1.1.1 {ECO:0000256|ARBA:ARBA00013202} OS=Pisum sativum (Garden pea) (Lathyrus oleraceus) ORFNames=KIW84_015327 {ECO:0000313|EMBL:KAI5447833.1} PE=3
YD1183-Root-NaCl vs YD1183-Root-CK	Vfaba.Tiffany.R1.1g401480	-1.64153	2.15605e-200	Down	tr|A0A9D5H0U2|A0A9D5H0U2_PEA//Peroxidase {ECO:0000256|ARBA:ARBA00012313, ECO:0000256|RuleBase:RU362060} EC=1.11.1.7 {ECO:0000256|ARBA:ARBA00012313, ECO:0000256|RuleBase:RU362060} OS=Pisum sativum (Garden pea) (Lathyrus oleraceus) ORFNames=KIW84_015742 {ECO:0000313|EMBL:KAI5448440.1} PE=3
YD1183-Root-NaCl vs YD1183-Root-CK	Vfaba.Tiffany.R1.5g061680	-2.79145	3.36063e-198	Down	tr|A0A9D4Y191|A0A9D4Y191_PEA//Carboxypeptidase {ECO:0000256|RuleBase:RU361156} EC=3.4.16.- {ECO:0000256|RuleBase:RU361156} OS=Pisum sativum (Garden pea) (Lathyrus oleraceus) ORFNames=KIW84_033413 {ECO:0000313|EMBL:KAI5428416.1} PE=3
YD1183-Root-NaCl vs YD1183-Root-CK	Vfaba.Tiffany.R1.1g246200	-2.36126	6.2485e-198	Down	tr|A0A9D4YKV5|A0A9D4YKV5_PEA//Uncharacterized protein {ECO:0000313|EMBL:KAI5440787.1} OS=Pisum sativum (Garden pea) (Lathyrus oleraceus) ORFNames=KIW84_010312 {ECO:0000313|EMBL:KAI5440787.1} PE=3
YD1183-Root-NaCl vs YD1183-Root-CK	Vfaba.Tiffany.R1.3g100040	-1.22189	2.77316e-197	Down	tr|O04077|O04077_VICFA//Sucrose transport protein {ECO:0000313|EMBL:CAB07811.1} OS=Vicia faba (Broad bean) (Faba vulgaris) Name=sut {ECO:0000313|EMBL:CAB07811.1} PE=2
YD1183-Root-NaCl vs YD1183-Root-CK	novel6479	3.14215	8.06358e-191	Up	tr|A0A9D5BJ78|A0A9D5BJ78_PEA//RNA helicase {ECO:0000256|ARBA:ARBA00012552} EC=3.6.4.13 {ECO:0000256|ARBA:ARBA00012552} OS=Pisum sativum (Garden pea) (Lathyrus oleraceus) ORFNames=KIW84_013134 {ECO:0000313|EMBL:KAI5444742.1} PE=3
YD1183-Root-NaCl vs YD1183-Root-CK	Vfaba.Tiffany.R1.3g008760	-1.13073	2.84518e-190	Down	tr|A0A9D5A7L3|A0A9D5A7L3_PEA//Acid phosphatase pho1 {ECO:0000313|EMBL:KAI5397463.1} OS=Pisum sativum (Garden pea) (Lathyrus oleraceus) ORFNames=KIW84_063327 {ECO:0000313|EMBL:KAI5397463.1} PE=3
YD1183-Root-NaCl vs YD1183-Root-CK	Vfaba.Tiffany.R1.3g150920	-1.04205	1.96367e-189	Down	tr|A0A9D4W276|A0A9D4W276_PEA//Amino acid permease 3 {ECO:0000313|EMBL:KAI5394365.1} OS=Pisum sativum (Garden pea) (Lathyrus oleraceus) ORFNames=KIW84_061157 {ECO:0000313|EMBL:KAI5394365.1} PE=3
YD1183-Root-NaCl vs YD1183-Root-CK	Vfaba.Tiffany.R1.1g257480	-1.51458	1.70623e-186	Down	tr|A0A9D4YET1|A0A9D4YET1_PEA//Thioredoxin domain-containing protein {ECO:0000259|PROSITE:PS51352} OS=Pisum sativum (Garden pea) (Lathyrus oleraceus) ORFNames=KIW84_023680 {ECO:0000313|EMBL:KAI5437652.1} PE=4
YD1183-Root-NaCl vs YD1183-Root-CK	Vfaba.Tiffany.R1.2g181840	-1.09304	2.4358e-186	Down	tr|A0A9D4VUV5|A0A9D4VUV5_PEA//Patellin-3 {ECO:0008006|Google:ProtNLM} OS=Pisum sativum (Garden pea) (Lathyrus oleraceus) ORFNames=KIW84_074695 {ECO:0000313|EMBL:KAI5389140.1} PE=3
YD1183-Root-NaCl vs YD1183-Root-CK	Vfaba.Tiffany.R1.2g073560	3.77924	2.21058e-184	Up	tr|Q41666|Q41666_VICFA//Phloem specific protein {ECO:0000313|EMBL:CAA61492.1} OS=Vicia faba (Broad bean) (Faba vulgaris) PE=2
YD1183-Root-NaCl vs YD1183-Root-CK	Vfaba.Tiffany.R1.3g063560	-2.8766	6.42803e-184	Down	tr|A0A9D5A588|A0A9D5A588_PEA//Aluminum-activated malate transporter 10 {ECO:0008006|Google:ProtNLM} OS=Pisum sativum (Garden pea) (Lathyrus oleraceus) ORFNames=KIW84_061467 {ECO:0000313|EMBL:KAI5394853.1} PE=3
YD1183-Root-NaCl vs YD1183-Root-CK	Vfaba.Tiffany.R1.3g154000	-2.3432	5.46326e-183	Down	tr|A0A9D5A4N6|A0A9D5A4N6_PEA//Tap42 interacting protein {ECO:0000313|EMBL:KAI5394238.1} OS=Pisum sativum (Garden pea) (Lathyrus oleraceus) ORFNames=KIW84_061074 {ECO:0000313|EMBL:KAI5394238.1} PE=3
YD1183-Root-NaCl vs YD1183-Root-CK	Vfaba.Tiffany.R1.4g140000	-1.36246	2.65847e-182	Down	tr|A0A9D4X958|A0A9D4X958_PEA//DUF3700 domain-containing protein {ECO:0000259|SMART:SM01172} OS=Pisum sativum (Garden pea) (Lathyrus oleraceus) ORFNames=KIW84_041132 {ECO:0000313|EMBL:KAI5415977.1} PE=4
YD1183-Root-NaCl vs YD1183-Root-CK	Vfaba.Tiffany.R1.4g119920	-3.69615	3.93834e-182	Down	tr|A0A9D4XDX9|A0A9D4XDX9_PEA//Snakin-2 {ECO:0008006|Google:ProtNLM} OS=Pisum sativum (Garden pea) (Lathyrus oleraceus) ORFNames=KIW84_041793 {ECO:0000313|EMBL:KAI5416926.1} PE=3
YD1183-Root-NaCl vs YD1183-Root-CK	Vfaba.Tiffany.R1.1g012120	-1.51785	1.13025e-180	Down	tr|A0A9D4Y2V8|A0A9D4Y2V8_PEA//Proline dehydrogenase {ECO:0000256|ARBA:ARBA00012695, ECO:0000256|RuleBase:RU364054} EC=1.5.5.2 {ECO:0000256|ARBA:ARBA00012695, ECO:0000256|RuleBase:RU364054} OS=Pisum sativum (Garden pea) (Lathyrus oleraceus) ORFNames=KIW84_035816 {ECO:0000313|EMBL:KAI5431792.1} PE=3;tr|A0A9D4Y4P7|A0A9D4Y4P7_PEA//Proline dehydrogenase {ECO:0000256|ARBA:ARBA00012695, ECO:0000256|Rule…
YD1183-Root-NaCl vs YD1183-Root-CK	Vfaba.Tiffany.R1.3g007440	-1.02528	1.45887e-179	Down	tr|A0A9D4W9K0|A0A9D4W9K0_PEA//Sieve element occlusion {ECO:0008006|Google:ProtNLM} Fragment OS=Pisum sativum (Garden pea) (Lathyrus oleraceus) ORFNames=KIW84_063245 {ECO:0000313|EMBL:KAI5397354.1} PE=4
YD1183-Root-NaCl vs YD1183-Root-CK	Vfaba.Tiffany.R1.5g122840	-1.57888	1.81531e-177	Down	tr|A0A9D4XQ62|A0A9D4XQ62_PEA//NDR1/HIN1-like protein 1 {ECO:0000313|EMBL:KAI5425351.1} OS=Pisum sativum (Garden pea) (Lathyrus oleraceus) ORFNames=KIW84_031232 {ECO:0000313|EMBL:KAI5425351.1} PE=4
YD1183-Root-NaCl vs YD1183-Root-CK	Vfaba.Tiffany.R1.5g075280	1.28404	2.61099e-176	Up	tr|A0A9D4XZF0|A0A9D4XZF0_PEA//beta-glucosidase {ECO:0000256|ARBA:ARBA00012744} EC=3.2.1.21 {ECO:0000256|ARBA:ARBA00012744} OS=Pisum sativum (Garden pea) (Lathyrus oleraceus) ORFNames=KIW84_032968 {ECO:0000313|EMBL:KAI5427755.1} PE=4;tr|A0A9D4Y017|A0A9D4Y017_PEA//beta-glucosidase {ECO:0000256|ARBA:ARBA00012744} EC=3.2.1.21 {ECO:0000256|ARBA:ARBA00012744} OS=Pisum sativum (Garden pea) (Lathyrus ole…
YD1183-Root-NaCl vs YD1183-Root-CK	Vfaba.Tiffany.R1.1g367680	-1.28503	3.85718e-176	Down	sp|P31239|ACCO_PEA//1-aminocyclopropane-1-carboxylate oxidase Short=ACC oxidase EC=1.14.17.4 Ethylene-forming enzyme Short=EFE OS=Pisum sativum (Garden pea) (Lathyrus oleraceus) Name=ACO PE=2
YD1183-Root-NaCl vs YD1183-Root-CK	novel13394	2.46785	2.2281e-173	Up	-
YD1183-Root-NaCl vs YD1183-Root-CK	Vfaba.Tiffany.R1.1g391360	-2.70139	2.09056e-172	Down	sp|Q06215|PPO_VICFA//Polyphenol oxidase A1, chloroplastic Short=PPO EC=1.10.3.1 Catechol oxidase Precursor OS=Vicia faba (Broad bean) (Faba vulgaris) PE=1
YD1183-Root-NaCl vs YD1183-Root-CK	Vfaba.Tiffany.R1.2g185200	-1.89817	4.23942e-170	Down	tr|A0A396I3S2|A0A396I3S2_MEDTR//Putative repetitive proline-rich cell wall protein {ECO:0000313|EMBL:RHN59451.1} OS=Medicago truncatula (Barrel medic) (Medicago tribuloides) ORFNames=MtrunA17_Chr4g0013431 {ECO:0000313|EMBL:RHN59451.1} PE=3
YD1183-Root-NaCl vs YD1183-Root-CK	Vfaba.Tiffany.R1.4g097800	-6.27965	4.52248e-169	Down	tr|A0A9D5ATJ8|A0A9D5ATJ8_PEA//Cysteine proteinase {ECO:0008006|Google:ProtNLM} OS=Pisum sativum (Garden pea) (Lathyrus oleraceus) ORFNames=KIW84_042590 {ECO:0000313|EMBL:KAI5418010.1} PE=3
YD1183-Root-NaCl vs YD1183-Root-CK	Vfaba.Tiffany.R1.4g153520	4.29733	4.02891e-168	Up	tr|A0A9D5ANG2|A0A9D5ANG2_PEA//ATP-binding cassette sub- B member 5 {ECO:0000313|EMBL:KAI5415433.1} OS=Pisum sativum (Garden pea) (Lathyrus oleraceus) ORFNames=KIW84_040757 {ECO:0000313|EMBL:KAI5415433.1} PE=4
YD1183-Root-NaCl vs YD1183-Root-CK	Vfaba.Tiffany.R1.2g037520	-3.94793	8.37379e-168	Down	tr|A0A9D4WWR6|A0A9D4WWR6_PEA//Bifunctional inhibitor/plant lipid transfer protein/seed storage helical domain-containing protein {ECO:0000259|Pfam:PF14368} OS=Pisum sativum (Garden pea) (Lathyrus oleraceus) ORFNames=KIW84_054850 {ECO:0000313|EMBL:KAI5409203.1} PE=4
YD1183-Root-NaCl vs YD1183-Root-CK	Vfaba.Tiffany.R1.1g101720	-2.80181	1.7641e-167	Down	tr|G7KKY1|G7KKY1_MEDTR//Cystathionine gamma-synthase {ECO:0000313|EMBL:AES74752.1, ECO:0000313|EMBL:RHN50073.1} EC=2.5.1.48 {ECO:0000313|EMBL:RHN50073.1} OS=Medicago truncatula (Barrel medic) (Medicago tribuloides) ORFNames=MtrunA17_Chr6g0453481 {ECO:0000313|EMBL:RHN50073.1} PE=3;tr|A0A9D5BG40|A0A9D5BG40_PEA//cAMP-dependent protein kinase regulatory subunit Cgs1 {ECO:0000313|EMBL:KAI5442941.1} OS…
YD1183-Root-NaCl vs YD1183-Root-CK	Vfaba.Tiffany.R1.4g040320	3.10754	1.47881e-166	Up	tr|A0A9D4XJ90|A0A9D4XJ90_PEA//Homeobox-leucine zipper protein {ECO:0000256|RuleBase:RU369038} HD-ZIP protein {ECO:0000256|RuleBase:RU369038} Homeodomain transcription factor {ECO:0000256|RuleBase:RU369038} OS=Pisum sativum (Garden pea) (Lathyrus oleraceus) ORFNames=KIW84_045530 {ECO:0000313|EMBL:KAI5422111.1} PE=3
YD1183-Root-NaCl vs YD1183-Root-CK	Vfaba.Tiffany.R1.4g167520	-1.12622	1.26308e-164	Down	tr|A0A9D5AMZ5|A0A9D5AMZ5_PEA//4-coumarate--CoA ligase {ECO:0000313|EMBL:KAI5414953.1} OS=Pisum sativum (Garden pea) (Lathyrus oleraceus) ORFNames=KIW84_040418 {ECO:0000313|EMBL:KAI5414953.1} PE=4
YD1183-Root-NaCl vs YD1183-Root-CK	novel9337	-1.66665	2.06227e-164	Down	tr|A0A9D5A287|A0A9D5A287_PEA//Gibberellin-regulated protein 1 {ECO:0000313|EMBL:KAI5392781.1} OS=Pisum sativum (Garden pea) (Lathyrus oleraceus) ORFNames=KIW84_060087 {ECO:0000313|EMBL:KAI5392781.1} PE=3
YD1183-Root-NaCl vs YD1183-Root-CK	Vfaba.Tiffany.R1.4g140040	-2.6477	1.46201e-163	Down	tr|A0A9D5ARQ1|A0A9D5ARQ1_PEA//Peptidase A1 domain-containing protein {ECO:0000259|PROSITE:PS51767} OS=Pisum sativum (Garden pea) (Lathyrus oleraceus) ORFNames=KIW84_041125 {ECO:0000313|EMBL:KAI5415970.1} PE=3
YD1183-Root-NaCl vs YD1183-Root-CK	Vfaba.Tiffany.R1.2g172120	-1.39005	6.89833e-163	Down	tr|A0A9D4WGZ9|A0A9D4WGZ9_PEA//Cysteine protease xcp2 {ECO:0000313|EMBL:KAI5402598.1} OS=Pisum sativum (Garden pea) (Lathyrus oleraceus) ORFNames=KIW84_050265 {ECO:0000313|EMBL:KAI5402598.1} PE=3
YD1183-Root-NaCl vs YD1183-Root-CK	Vfaba.Tiffany.R1.5g114920	-1.71878	4.84942e-162	Down	tr|A0A9D5B0G2|A0A9D5B0G2_PEA//Glycosyltransferase {ECO:0000256|RuleBase:RU362057} EC=2.4.1.- {ECO:0000256|RuleBase:RU362057} OS=Pisum sativum (Garden pea) (Lathyrus oleraceus) ORFNames=KIW84_031534 {ECO:0000313|EMBL:KAI5425751.1} PE=3
YD1183-Root-NaCl vs YD1183-Root-CK	novel8179	-2.64093	1.63971e-160	Down	tr|A0A2K3M3L9|A0A2K3M3L9_TRIPR//DELLA protein {ECO:0000256|RuleBase:RU367159} Fragment OS=Trifolium pratense (Red clover) ORFNames=L195_g041461 {ECO:0000313|EMBL:PNX85392.1} PE=3
YD1183-Root-NaCl vs YD1183-Root-CK	novel12903	3.60355	4.05961e-160	Up	-
YD1183-Root-NaCl vs YD1183-Root-CK	Vfaba.Tiffany.R1.4g069800	1.1356	5.06732e-159	Up	tr|A0A2Z6PQT3|A0A2Z6PQT3_TRISU//B box-type domain-containing protein {ECO:0008006|Google:ProtNLM} OS=Trifolium subterraneum (Subterranean clover) ORFNames=TSUD_188910 {ECO:0000313|EMBL:GAU48617.1} PE=4
YD1183-Root-NaCl vs YD1183-Root-CK	Vfaba.Tiffany.R1.4g164560	-1.15965	1.05549e-157	Down	tr|A0A9D5AQ57|A0A9D5AQ57_PEA//P-type Zn(2+) transporter {ECO:0000256|ARBA:ARBA00039097} EC=7.2.2.12 {ECO:0000256|ARBA:ARBA00039097} OS=Pisum sativum (Garden pea) (Lathyrus oleraceus) ORFNames=KIW84_040497 {ECO:0000313|EMBL:KAI5415059.1} PE=3
YD1183-Root-NaCl vs YD1183-Root-CK	Vfaba.Tiffany.R1.3g067080	-2.807	9.20655e-157	Down	tr|A0A9D4WB75|A0A9D4WB75_PEA//Low-specificity L-threonine aldolase 1, variant 2 {ECO:0000313|EMBL:KAI5398254.1} OS=Pisum sativum (Garden pea) (Lathyrus oleraceus) ORFNames=KIW84_063882 {ECO:0000313|EMBL:KAI5398254.1} PE=3;tr|A0A9D4WB21|A0A9D4WB21_PEA//Low-specificity L-threonine aldolase 1 {ECO:0000313|EMBL:KAI5398253.1} OS=Pisum sativum (Garden pea) (Lathyrus oleraceus) ORFNames=KIW84_063882 {EC…
YD1183-Root-NaCl vs YD1183-Root-CK	Vfaba.Tiffany.R1.2g036440	-1.77792	2.27847e-156	Down	tr|A0A9D4WVG1|A0A9D4WVG1_PEA//Peptidase A1 domain-containing protein {ECO:0000259|PROSITE:PS51767} OS=Pisum sativum (Garden pea) (Lathyrus oleraceus) ORFNames=KIW84_054880 {ECO:0000313|EMBL:KAI5409241.1} PE=3
YD1183-Root-NaCl vs YD1183-Root-CK	Vfaba.Tiffany.R1.6g143200	3.16298	4.06451e-156	Up	tr|A0A9D4VHW8|A0A9D4VHW8_PEA//protein-serine/threonine phosphatase {ECO:0000256|ARBA:ARBA00013081} EC=3.1.3.16 {ECO:0000256|ARBA:ARBA00013081} OS=Pisum sativum (Garden pea) (Lathyrus oleraceus) ORFNames=KIW84_070463 {ECO:0000313|EMBL:KAI5383071.1} PE=3;tr|A0A9D4VGT4|A0A9D4VGT4_PEA//protein-serine/threonine phosphatase {ECO:0000256|ARBA:ARBA00013081} EC=3.1.3.16 {ECO:0000256|ARBA:ARBA00013081} OS=…
YD1183-Root-NaCl vs YD1183-Root-CK	Vfaba.Tiffany.R1.5g058760	-1.37908	2.72105e-155	Down	tr|A0A9D5B023|A0A9D5B023_PEA//Pectate lyase superfamily protein domain-containing protein {ECO:0000259|Pfam:PF12708} OS=Pisum sativum (Garden pea) (Lathyrus oleraceus) ORFNames=KIW84_033559 {ECO:0000313|EMBL:KAI5428603.1} PE=3
YD1183-Root-NaCl vs YD1183-Root-CK	Vfaba.Tiffany.R1.6g058480	-1.21953	2.36907e-154	Down	tr|A0A6P4ALC7|A0A6P4ALC7_ZIZJJ//Polyubiquitin-like {ECO:0000313|RefSeq:XP_015896861.1} OS=Ziziphus jujuba (Chinese jujube) (Ziziphus sativa) Name=LOC107430529 {ECO:0000313|RefSeq:XP_015896861.1} PE=3
YD1183-Root-NaCl vs YD1183-Root-CK	Vfaba.Tiffany.R1.1g202720	-2.35146	1.72482e-152	Down	tr|A0A9D4Y7X1|A0A9D4Y7X1_PEA//non-specific serine/threonine protein kinase {ECO:0000256|ARBA:ARBA00012513} EC=2.7.11.1 {ECO:0000256|ARBA:ARBA00012513} OS=Pisum sativum (Garden pea) (Lathyrus oleraceus) ORFNames=KIW84_020989 {ECO:0000313|EMBL:KAI5433962.1} PE=4
YD1183-Root-NaCl vs YD1183-Root-CK	novel10596	-1.02848	2.19291e-151	Down	tr|A0A9D4XAJ9|A0A9D4XAJ9_PEA//Bifunctional inhibitor/plant lipid transfer protein/seed storage helical domain-containing protein {ECO:0000259|SMART:SM00499} OS=Pisum sativum (Garden pea) (Lathyrus oleraceus) ORFNames=KIW84_042172 {ECO:0000313|EMBL:KAI5417461.1} PE=3
YD1183-Root-NaCl vs YD1183-Root-CK	novel13333	1.09558	5.1081e-151	Up	tr|A0A9D4XXX5|A0A9D4XXX5_PEA//NAD-dependent epimerase/dehydratase domain-containing protein {ECO:0000259|Pfam:PF01370} OS=Pisum sativum (Garden pea) (Lathyrus oleraceus) ORFNames=KIW84_033837 {ECO:0000313|EMBL:KAI5428987.1} PE=3
YD1183-Root-NaCl vs YD1183-Root-CK	Vfaba.Tiffany.R1.6g067480	1.27193	5.26081e-151	Up	tr|A0A9D4VQ60|A0A9D4VQ60_PEA//Nodulin-related protein 1 {ECO:0008006|Google:ProtNLM} OS=Pisum sativum (Garden pea) (Lathyrus oleraceus) ORFNames=KIW84_073466 {ECO:0000313|EMBL:KAI5387348.1} PE=4
YD1183-Root-NaCl vs YD1183-Root-CK	Vfaba.Tiffany.R1.1g301920	-1.0055	8.23651e-150	Down	tr|A0A9D4YGZ7|A0A9D4YGZ7_PEA//Uncharacterized protein {ECO:0000313|EMBL:KAI5439378.1} OS=Pisum sativum (Garden pea) (Lathyrus oleraceus) ORFNames=KIW84_024959 {ECO:0000313|EMBL:KAI5439378.1} PE=4
YD1183-Root-NaCl vs YD1183-Root-CK	Vfaba.Tiffany.R1.5g132760	1.60059	2.48306e-147	Up	tr|A0A9D4WXM7|A0A9D4WXM7_PEA//NBS-LRR type disease resistance protein {ECO:0008006|Google:ProtNLM} OS=Pisum sativum (Garden pea) (Lathyrus oleraceus) ORFNames=KIW84_056236 {ECO:0000313|EMBL:KAI5410998.1} PE=4
YD1183-Root-NaCl vs YD1183-Root-CK	Vfaba.Tiffany.R1.1g136480	1.01227	2.39708e-146	Up	tr|A0A3Q7K7E1|A0A3Q7K7E1_CICAR//mRNA cap-binding protein {ECO:0000256|ARBA:ARBA00030245} OS=Cicer arietinum (Chickpea) (Garbanzo) Name=LOC101505726 {ECO:0000313|RefSeq:NP_001351829.1} PE=3
YD1183-Root-NaCl vs YD1183-Root-CK	Vfaba.Tiffany.R1.3g058560	-1.59809	3.03831e-146	Down	tr|A8C977|A8C977_VICFA//Sieve element occlusion by forisome 1 {ECO:0000313|EMBL:ABV32454.1} OS=Vicia faba (Broad bean) (Faba vulgaris) Name=SEO-F1 {ECO:0000313|EMBL:ABV32454.1} PE=2
YD1183-Root-NaCl vs YD1183-Root-CK	Vfaba.Tiffany.R1.4g069920	-2.42832	1.54237e-145	Down	tr|A0A9D4XIM0|A0A9D4XIM0_PEA//Glycine-rich protein {ECO:0008006|Google:ProtNLM} Fragment OS=Pisum sativum (Garden pea) (Lathyrus oleraceus) ORFNames=KIW84_043550 {ECO:0000313|EMBL:KAI5419416.1} PE=4
YD1183-Root-NaCl vs YD1183-Root-CK	Vfaba.Tiffany.R1.5g090680	1.47043	3.03471e-143	Up	tr|I3T0W7|I3T0W7_MEDTR//Leucine-rich repeat-containing N-terminal plant-type domain-containing protein {ECO:0000259|Pfam:PF08263} OS=Medicago truncatula (Barrel medic) (Medicago tribuloides) PE=2;tr|A0A9D5AYM3|A0A9D5AYM3_PEA//Leucine-rich repeat-containing N-terminal plant-type domain-containing protein {ECO:0000259|Pfam:PF08263} OS=Pisum sativum (Garden pea) (Lathyrus oleraceus) ORFNames=KIW84_0…
YD1183-Root-NaCl vs YD1183-Root-CK	Vfaba.Tiffany.R1.2g059080	-1.63557	3.9458e-143	Down	tr|A0A9D4Y3Z1|A0A9D4Y3Z1_PEA//ACT domain-containing protein ACR {ECO:0000256|RuleBase:RU369043} Protein ACT DOMAIN REPEATS {ECO:0000256|RuleBase:RU369043} OS=Pisum sativum (Garden pea) (Lathyrus oleraceus) ORFNames=KIW84_035585 {ECO:0000313|EMBL:KAI5431448.1} PE=4
YD1183-Root-NaCl vs YD1183-Root-CK	Vfaba.Tiffany.R1.1g132440	-1.08315	5.5555e-142	Down	tr|A0A9D5BE94|A0A9D5BE94_PEA//Annexin {ECO:0000256|RuleBase:RU003540} OS=Pisum sativum (Garden pea) (Lathyrus oleraceus) ORFNames=KIW84_010728 {ECO:0000313|EMBL:KAI5441369.1} PE=3
YD1183-Root-NaCl vs YD1183-Root-CK	novel8632	1.9117	3.2679e-141	Up	-
YD1183-Root-NaCl vs YD1183-Root-CK	novel17218	2.31171	7.96659e-141	Up	tr|A0A6J5UUV6|A0A6J5UUV6_PRUAR//Protein TAR1 {ECO:0008006|Google:ProtNLM} OS=Prunus armeniaca (Apricot) (Armeniaca vulgaris) ORFNames=CURHAP_LOCUS32139 {ECO:0000313|EMBL:CAB4279683.1} PE=4
YD1183-Root-NaCl vs YD1183-Root-CK	Vfaba.Tiffany.R1.4g076320	-1.71191	4.15045e-140	Down	tr|A0A9D5AUK2|A0A9D5AUK2_PEA//Uncharacterized protein {ECO:0000313|EMBL:KAI5419304.1} OS=Pisum sativum (Garden pea) (Lathyrus oleraceus) ORFNames=KIW84_043467 {ECO:0000313|EMBL:KAI5419304.1} PE=4
YD1183-Root-NaCl vs YD1183-Root-CK	novel17225	1.71102	7.42107e-140	Up	tr|A0A1B5Z879|A0A1B5Z879_TRISU//Integrase catalytic domain-containing protein {ECO:0000259|PROSITE:PS50994} Fragment OS=Trifolium subterraneum (Subterranean clover) ORFNames=TSUD_417510 {ECO:0000313|EMBL:GAU10313.1} PE=4
YD1183-Root-NaCl vs YD1183-Root-CK	Vfaba.Tiffany.R1.4g151960	-2.1554	3.4118e-138	Down	tr|A0A9D4X8H7|A0A9D4X8H7_PEA//Carboxypeptidase {ECO:0000256|RuleBase:RU361156} EC=3.4.16.- {ECO:0000256|RuleBase:RU361156} OS=Pisum sativum (Garden pea) (Lathyrus oleraceus) ORFNames=KIW84_040808 {ECO:0000313|EMBL:KAI5415519.1} PE=3
YD1183-Root-NaCl vs YD1183-Root-CK	Vfaba.Tiffany.R1.4g122720	-3.45105	1.12364e-137	Down	tr|A0A9D4XAE6|A0A9D4XAE6_PEA//Aldose 1-epimerase {ECO:0008006|Google:ProtNLM} Fragment OS=Pisum sativum (Garden pea) (Lathyrus oleraceus) ORFNames=KIW84_041690 {ECO:0000313|EMBL:KAI5416763.1} PE=3
YD1183-Root-NaCl vs YD1183-Root-CK	Vfaba.Tiffany.R1.1g330480	-1.04717	1.56581e-137	Down	tr|A0A9D5GYE4|A0A9D5GYE4_PEA//Carboxyl-terminal peptidase {ECO:0008006|Google:ProtNLM} OS=Pisum sativum (Garden pea) (Lathyrus oleraceus) ORFNames=KIW84_013633 {ECO:0000313|EMBL:KAI5445472.1} PE=4
YD1183-Root-NaCl vs YD1183-Root-CK	Vfaba.Tiffany.R1.2g097440	-2.26434	8.02657e-136	Down	tr|A0A9D4WQG7|A0A9D4WQG7_PEA//Sulfate transporter 2.1 {ECO:0000313|EMBL:KAI5406002.1} OS=Pisum sativum (Garden pea) (Lathyrus oleraceus) ORFNames=KIW84_052669 {ECO:0000313|EMBL:KAI5406002.1} PE=3
YD1183-Root-NaCl vs YD1183-Root-CK	novel11048	1.81735	1.26641e-134	Up	tr|I3T339|I3T339_MEDTR//Transmembrane protein {ECO:0008006|Google:ProtNLM} OS=Medicago truncatula (Barrel medic) (Medicago tribuloides) PE=2;tr|A0A9D4XKP5|A0A9D4XKP5_PEA//Bet v I/Major latex protein domain-containing protein {ECO:0000259|SMART:SM01037} OS=Pisum sativum (Garden pea) (Lathyrus oleraceus) ORFNames=KIW84_044634 {ECO:0000313|EMBL:KAI5420870.1} PE=3
YD1183-Root-NaCl vs YD1183-Root-CK	Vfaba.Tiffany.R1.1g098840	-1.5338	2.86721e-134	Down	tr|A0A9D5BFM9|A0A9D5BFM9_PEA//Uncharacterized protein {ECO:0000313|EMBL:KAI5442747.1} OS=Pisum sativum (Garden pea) (Lathyrus oleraceus) ORFNames=KIW84_011682 {ECO:0000313|EMBL:KAI5442747.1} PE=4
YD1183-Root-NaCl vs YD1183-Root-CK	Vfaba.Tiffany.R1.2g087000	3.26746	1.0332e-133	Up	tr|A0A9D4WTE2|A0A9D4WTE2_PEA//Uncharacterized protein {ECO:0000313|EMBL:KAI5406495.1} OS=Pisum sativum (Garden pea) (Lathyrus oleraceus) ORFNames=KIW84_053004 {ECO:0000313|EMBL:KAI5406495.1} PE=4
YD1183-Root-NaCl vs YD1183-Root-CK	Vfaba.Tiffany.R1.3g004600	-1.20596	1.22089e-133	Down	tr|A0A9D4WHG2|A0A9D4WHG2_PEA//Protein ASPARTIC PROTEASE IN GUARD CELL 2 {ECO:0000313|EMBL:KAI5401817.1} OS=Pisum sativum (Garden pea) (Lathyrus oleraceus) ORFNames=KIW84_066330 {ECO:0000313|EMBL:KAI5401817.1} PE=3
YD1183-Root-NaCl vs YD1183-Root-CK	Vfaba.Tiffany.R1.4g152200	1.09732	1.45529e-133	Up	tr|A0A9D4XB86|A0A9D4XB86_PEA//SAM-dependent MTase DRM-type domain-containing protein {ECO:0000259|PROSITE:PS51680} OS=Pisum sativum (Garden pea) (Lathyrus oleraceus) ORFNames=KIW84_040788 {ECO:0000313|EMBL:KAI5415486.1} PE=4
YD1183-Root-NaCl vs YD1183-Root-CK	Vfaba.Tiffany.R1.4g049120	1.2029	7.48194e-133	Up	tr|O04919|O04919_VICFA//Lipoxygenase {ECO:0000256|RuleBase:RU003975} EC=1.13.11.- {ECO:0000256|RuleBase:RU003975} OS=Vicia faba (Broad bean) (Faba vulgaris) Name=LOX1 {ECO:0000313|EMBL:CAA97845.1} PE=2
YD1183-Root-NaCl vs YD1183-Root-CK	Vfaba.Tiffany.R1.1g116760	1.39011	2.93476e-132	Up	tr|A0A1S2Z118|A0A1S2Z118_CICAR//Zinc finger CCCH domain-containing protein 20 {ECO:0000313|RefSeq:XP_004513076.1} OS=Cicer arietinum (Chickpea) (Garbanzo) Name=LOC101498024 {ECO:0000313|RefSeq:XP_004513076.1} PE=4
YD1183-Root-NaCl vs YD1183-Root-CK	Vfaba.Tiffany.R1.5g057240	-4.25147	2.47188e-129	Down	tr|Q9AVS3|Q9AVS3_PEA//Trypsin inhibitor {ECO:0000313|EMBL:CAC24489.1} OS=Pisum sativum (Garden pea) (Lathyrus oleraceus) Name=ti9 {ECO:0000313|EMBL:CAC24489.1} PE=3;tr|A0A2K3JLZ7|A0A2K3JLZ7_TRIPR//Trypsin inhibitor {ECO:0000313|EMBL:PNX55065.1} OS=Trifolium pratense (Red clover) ORFNames=L195_g048690 {ECO:0000313|EMBL:PNX55065.1} PE=4
YD1183-Root-NaCl vs YD1183-Root-CK	Vfaba.Tiffany.R1.2g040320	-1.37065	9.37771e-129	Down	tr|A0A9D4WW12|A0A9D4WW12_PEA//Cellulose synthase-like protein E1 {ECO:0008006|Google:ProtNLM} Fragment OS=Pisum sativum (Garden pea) (Lathyrus oleraceus) ORFNames=KIW84_054701 {ECO:0000313|EMBL:KAI5408972.1} PE=4
YD1183-Root-NaCl vs YD1183-Root-CK	Vfaba.Tiffany.R1.3g033040	-1.5135	1.10306e-128	Down	tr|A0A9D4W5X7|A0A9D4W5X7_PEA//HMA domain-containing protein {ECO:0000259|PROSITE:PS50846} OS=Pisum sativum (Garden pea) (Lathyrus oleraceus) ORFNames=KIW84_061999 {ECO:0000313|EMBL:KAI5395657.1} PE=4
YD1183-Root-NaCl vs YD1183-Root-CK	Vfaba.Tiffany.R1.4g170840	2.36779	3.75001e-128	Up	tr|A0A392PJU8|A0A392PJU8_9FABA//Uncharacterized protein {ECO:0000313|EMBL:MCI11897.1} Fragment OS=Trifolium medium PE=4
YD1183-Root-NaCl vs YD1183-Root-CK	Vfaba.Tiffany.R1.3g038800	-1.55978	3.04536e-127	Down	tr|A0A9D4W6D8|A0A9D4W6D8_PEA//Fructose-bisphosphate aldolase {ECO:0000256|ARBA:ARBA00013068, ECO:0000256|RuleBase:RU003994} EC=4.1.2.13 {ECO:0000256|ARBA:ARBA00013068, ECO:0000256|RuleBase:RU003994} OS=Pisum sativum (Garden pea) (Lathyrus oleraceus) ORFNames=KIW84_062169 {ECO:0000313|EMBL:KAI5395882.1} PE=3
YD1183-Root-NaCl vs YD1183-Root-CK	Vfaba.Tiffany.R1.3g188760	1.44218	7.13264e-126	Up	tr|A0A0C5AX04|A0A0C5AX04_VICFA//DFR1 protein {ECO:0000313|EMBL:AJK93559.1} Fragment OS=Vicia faba (Broad bean) (Faba vulgaris) Name=DFR1 {ECO:0000313|EMBL:AJK93559.1} PE=2
YD1183-Root-NaCl vs YD1183-Root-CK	Vfaba.Tiffany.R1.3g105080	-1.78145	1.02891e-125	Down	tr|A0A9D4WEU7|A0A9D4WEU7_PEA//chitinase {ECO:0000256|ARBA:ARBA00012729} EC=3.2.1.14 {ECO:0000256|ARBA:ARBA00012729} OS=Pisum sativum (Garden pea) (Lathyrus oleraceus) ORFNames=KIW84_065261 {ECO:0000313|EMBL:KAI5400277.1} PE=3
YD1183-Root-NaCl vs YD1183-Root-CK	novel10936	2.22892	3.53679e-125	Up	tr|A0A392R4I0|A0A392R4I0_9FABA//Flavonol sulfotransferase-like protein {ECO:0000313|EMBL:MCI31147.1} Fragment OS=Trifolium medium PE=4
YD1183-Root-NaCl vs YD1183-Root-CK	Vfaba.Tiffany.R1.3g117320	3.20659	4.77962e-124	Up	tr|A0A9D5AAQ1|A0A9D5AAQ1_PEA//Uncharacterized protein {ECO:0000313|EMBL:KAI5400868.1} OS=Pisum sativum (Garden pea) (Lathyrus oleraceus) ORFNames=KIW84_065641 {ECO:0000313|EMBL:KAI5400868.1} PE=4
YD1183-Root-NaCl vs YD1183-Root-CK	Vfaba.Tiffany.R1.3g091520	2.08539	5.36464e-123	Up	tr|A0A076G360|A0A076G360_PEA//Leucoanthocyanidin reductase {ECO:0000313|EMBL:AII26024.1} OS=Pisum sativum (Garden pea) (Lathyrus oleraceus) ORFNames=KIW84_064852 {ECO:0000313|EMBL:KAI5399676.1} PE=2
YD1183-Root-NaCl vs YD1183-Root-CK	Vfaba.Tiffany.R1.1g291640	-1.01698	7.52572e-123	Down	tr|A0A9D5BCX8|A0A9D5BCX8_PEA//Phenylcoumaran benzylic ether reductase Betv6 {ECO:0000313|EMBL:KAI5438921.1} OS=Pisum sativum (Garden pea) (Lathyrus oleraceus) ORFNames=KIW84_024590 {ECO:0000313|EMBL:KAI5438921.1} PE=4
YD1183-Root-NaCl vs YD1183-Root-CK	novel10903	2.01964	9.51731e-121	Up	tr|A0A1B5Z8J5|A0A1B5Z8J5_TRISU//Transposase-associated domain-containing protein {ECO:0000259|Pfam:PF13963} Fragment OS=Trifolium subterraneum (Subterranean clover) ORFNames=TSUD_419190 {ECO:0000313|EMBL:GAU10437.1} PE=4;tr|A0A392NGH3|A0A392NGH3_9FABA//DUF4218 domain-containing protein {ECO:0000259|Pfam:PF13960} OS=Trifolium medium ORFNames=A2U01_0019861 {ECO:0000313|EMBL:MCH98852.1} PE=4;tr|A0A2…
YD1183-Root-NaCl vs YD1183-Root-CK	Vfaba.Tiffany.R1.3g077040	1.03532	3.53029e-120	Up	tr|A0A9D4WB98|A0A9D4WB98_PEA//ABC transporter B member 11, variant 2 {ECO:0000313|EMBL:KAI5398906.1} OS=Pisum sativum (Garden pea) (Lathyrus oleraceus) ORFNames=KIW84_064332 {ECO:0000313|EMBL:KAI5398906.1} PE=4
YD1183-Root-NaCl vs YD1183-Root-CK	Vfaba.Tiffany.R1.5g082880	-3.82936	4.76152e-120	Down	tr|A0A9D5B269|A0A9D5B269_PEA//CDPK- kinase 7 {ECO:0000313|EMBL:KAI5427355.1} OS=Pisum sativum (Garden pea) (Lathyrus oleraceus) ORFNames=KIW84_032685 {ECO:0000313|EMBL:KAI5427355.1} PE=4
YD1183-Root-NaCl vs YD1183-Root-CK	Vfaba.Tiffany.R1.3g153200	3.9105	4.76075e-118	Up	tr|A0A9D5A4P6|A0A9D5A4P6_PEA//protein-serine/threonine phosphatase {ECO:0000256|ARBA:ARBA00013081} EC=3.1.3.16 {ECO:0000256|ARBA:ARBA00013081} OS=Pisum sativum (Garden pea) (Lathyrus oleraceus) ORFNames=KIW84_061093 {ECO:0000313|EMBL:KAI5394268.1} PE=3
YD1183-Root-NaCl vs YD1183-Root-CK	Vfaba.Tiffany.R1.2g001000	-1.04202	9.06595e-116	Down	tr|A0A9D4YP19|A0A9D4YP19_PEA//Cellulose synthase-like protein G1 {ECO:0008006|Google:ProtNLM} OS=Pisum sativum (Garden pea) (Lathyrus oleraceus) ORFNames=KIW84_010019 {ECO:0000313|EMBL:KAI5440356.1} PE=4
YD1183-Root-NaCl vs YD1183-Root-CK	Vfaba.Tiffany.R1.4g165480	-1.12111	9.27112e-116	Down	tr|A0A9D4X7I8|A0A9D4X7I8_PEA//Ribulose bisphosphate carboxylase small subunit, chloroplastic {ECO:0000256|HAMAP-Rule:MF_00860} Short=RuBisCO small subunit {ECO:0000256|HAMAP-Rule:MF_00860} OS=Pisum sativum (Garden pea) (Lathyrus oleraceus) ORFNames=KIW84_040443 {ECO:0000313|EMBL:KAI5414994.1} PE=3
YD1183-Root-NaCl vs YD1183-Root-CK	Vfaba.Tiffany.R1.1g095840	-2.12299	7.25612e-115	Down	tr|A0A2Z6P889|A0A2Z6P889_TRISU//glucan endo-1,3-beta-D-glucosidase {ECO:0000256|ARBA:ARBA00012780} EC=3.2.1.39 {ECO:0000256|ARBA:ARBA00012780} OS=Trifolium subterraneum (Subterranean clover) ORFNames=TSUD_285690 {ECO:0000313|EMBL:GAU45600.1} PE=3
YD1183-Root-NaCl vs YD1183-Root-CK	novel3162	-2.75628	1.62303e-112	Down	tr|A0A072V9V8|A0A072V9V8_MEDTR//Wound-responsive family protein {ECO:0000313|EMBL:KEH38819.1} OS=Medicago truncatula (Barrel medic) (Medicago tribuloides) ORFNames=MtrunA17_Chr2g0318601 {ECO:0000313|EMBL:RHN75202.1} PE=4
YD1183-Root-NaCl vs YD1183-Root-CK	Vfaba.Tiffany.R1.2g055120	-1.35708	1.80018e-112	Down	tr|A0A9D4WS89|A0A9D4WS89_PEA//Polyamine oxidase 4, variant 2 {ECO:0000313|EMBL:KAI5408163.1} OS=Pisum sativum (Garden pea) (Lathyrus oleraceus) ORFNames=KIW84_054124 {ECO:0000313|EMBL:KAI5408163.1} PE=3
YD1183-Root-NaCl vs YD1183-Root-CK	Vfaba.Tiffany.R1.1g200560	-3.78264	3.00779e-112	Down	tr|A0A9D4YAN2|A0A9D4YAN2_PEA//Abscisic acid receptor pyl4 {ECO:0000313|EMBL:KAI5434020.1} OS=Pisum sativum (Garden pea) (Lathyrus oleraceus) ORFNames=KIW84_021035 {ECO:0000313|EMBL:KAI5434020.1} PE=3
YD1183-Root-NaCl vs YD1183-Root-CK	Vfaba.Tiffany.R1.6g155400	2.98963	4.15616e-112	Up	tr|A0A9D4ZTX1|A0A9D4ZTX1_PEA//NF-X1-type zinc finger protein NFXL1 {ECO:0008006|Google:ProtNLM} OS=Pisum sativum (Garden pea) (Lathyrus oleraceus) ORFNames=KIW84_070019 {ECO:0000313|EMBL:KAI5382433.1} PE=3
YD1183-Root-NaCl vs YD1183-Root-CK	Vfaba.Tiffany.R1.2g002880	-1.64575	1.0461e-110	Down	tr|A0A9D4X0Y6|A0A9D4X0Y6_PEA//Pectinesterase inhibitor domain-containing protein {ECO:0000259|SMART:SM00856} OS=Pisum sativum (Garden pea) (Lathyrus oleraceus) ORFNames=KIW84_056443 {ECO:0000313|EMBL:KAI5411347.1} PE=3
YD1183-Root-NaCl vs YD1183-Root-CK	Vfaba.Tiffany.R1.5g133120	-1.04747	1.95479e-110	Down	tr|A0A9D4XRN6|A0A9D4XRN6_PEA//Boron transporter 2 {ECO:0000313|EMBL:KAI5424834.1} OS=Pisum sativum (Garden pea) (Lathyrus oleraceus) ORFNames=KIW84_030861 {ECO:0000313|EMBL:KAI5424834.1} PE=3
YD1183-Root-NaCl vs YD1183-Root-CK	Vfaba.Tiffany.R1.1g137400	-1.20399	6.39885e-109	Down	tr|A0A9D5GWG2|A0A9D5GWG2_PEA//5-methyltetrahydropteroyltriglutamate--homocysteine S-methyltransferase {ECO:0000256|ARBA:ARBA00012034} EC=2.1.1.14 {ECO:0000256|ARBA:ARBA00012034} OS=Pisum sativum (Garden pea) (Lathyrus oleraceus) ORFNames=KIW84_012333 {ECO:0000313|EMBL:KAI5443643.1} PE=3
YD1183-Root-NaCl vs YD1183-Root-CK	Vfaba.Tiffany.R1.1g400800	1.10562	3.83878e-108	Up	tr|A0A9D4XJV8|A0A9D4XJV8_PEA//U3 small nucleolar RNA-associated protein 25 {ECO:0008006|Google:ProtNLM} OS=Pisum sativum (Garden pea) (Lathyrus oleraceus) ORFNames=KIW84_045741 {ECO:0000313|EMBL:KAI5422399.1} PE=3;tr|A0A9D4XPI7|A0A9D4XPI7_PEA//Uncharacterized protein {ECO:0000313|EMBL:KAI5422401.1} OS=Pisum sativum (Garden pea) (Lathyrus oleraceus) ORFNames=KIW84_045741 {ECO:0000313|EMBL:KAI54224…
YD1183-Root-NaCl vs YD1183-Root-CK	Vfaba.Tiffany.R1.3g012400	-2.6682	1.85802e-107	Down	tr|A0A2Z6N2Y7|A0A2Z6N2Y7_TRISU//Leucine-rich repeat-containing N-terminal plant-type domain-containing protein {ECO:0000259|Pfam:PF08263} OS=Trifolium subterraneum (Subterranean clover) ORFNames=TSUD_19880 {ECO:0000313|EMBL:GAU36453.1} PE=3
YD1183-Root-NaCl vs YD1183-Root-CK	Vfaba.Tiffany.R1.2g176040	1.15307	1.99853e-107	Up	tr|A0A2K3NVM5|A0A2K3NVM5_TRIPR//chitinase {ECO:0000256|ARBA:ARBA00012729} EC=3.2.1.14 {ECO:0000256|ARBA:ARBA00012729} OS=Trifolium pratense (Red clover) ORFNames=L195_g003572 {ECO:0000313|EMBL:PNY07089.1} PE=3
YD1183-Root-NaCl vs YD1183-Root-CK	Vfaba.Tiffany.R1.3g058600	-1.46462	2.42762e-107	Down	tr|A0A9D5A549|A0A9D5A549_PEA//Protein SIEVE ELEMENT OCCLUSION B {ECO:0008006|Google:ProtNLM} OS=Pisum sativum (Garden pea) (Lathyrus oleraceus) ORFNames=KIW84_063691 {ECO:0000313|EMBL:KAI5397972.1} PE=4;tr|A0A9D5A820|A0A9D5A820_PEA//Protein SIEVE ELEMENT OCCLUSION B {ECO:0008006|Google:ProtNLM} OS=Pisum sativum (Garden pea) (Lathyrus oleraceus) ORFNames=KIW84_063691 {ECO:0000313|EMBL:KAI5397973.1…
YD1183-Root-NaCl vs YD1183-Root-CK	Vfaba.Tiffany.R1.1g204480	1.91248	3.43172e-107	Up	tr|A0A9D4YB15|A0A9D4YB15_PEA//Cold and drought-regulated protein CORA-like {ECO:0008006|Google:ProtNLM} OS=Pisum sativum (Garden pea) (Lathyrus oleraceus) ORFNames=KIW84_020934 {ECO:0000313|EMBL:KAI5433890.1} PE=4
YD1183-Root-NaCl vs YD1183-Root-CK	Vfaba.Tiffany.R1.3g080800	-1.49192	3.94772e-107	Down	tr|A0A9D4WCQ1|A0A9D4WCQ1_PEA//AP2/ERF domain-containing protein {ECO:0000259|PROSITE:PS51032} OS=Pisum sativum (Garden pea) (Lathyrus oleraceus) ORFNames=KIW84_064472 {ECO:0000313|EMBL:KAI5399108.1} PE=3
YD1183-Root-NaCl vs YD1183-Root-CK	Vfaba.Tiffany.R1.1g184680	-1.49654	4.11517e-107	Down	tr|A0A9D5B5N2|A0A9D5B5N2_PEA//Peroxidase {ECO:0000256|ARBA:ARBA00012313, ECO:0000256|RuleBase:RU362060} EC=1.11.1.7 {ECO:0000256|ARBA:ARBA00012313, ECO:0000256|RuleBase:RU362060} OS=Pisum sativum (Garden pea) (Lathyrus oleraceus) ORFNames=KIW84_021659 {ECO:0000313|EMBL:KAI5434918.1} PE=3
YD1183-Root-NaCl vs YD1183-Root-CK	Vfaba.Tiffany.R1.6g077760	-1.57106	4.20503e-107	Down	tr|A0A9D4VLU2|A0A9D4VLU2_PEA//Vacuolar iron transporter {ECO:0000256|RuleBase:RU369115} OS=Pisum sativum (Garden pea) (Lathyrus oleraceus) ORFNames=KIW84_072463 {ECO:0000313|EMBL:KAI5385871.1} PE=3
YD1183-Root-NaCl vs YD1183-Root-CK	Vfaba.Tiffany.R1.3g107160	1.02413	1.85705e-106	Up	tr|A0A9D4WGG2|A0A9D4WGG2_PEA//Methyltransferase-like protein 1 {ECO:0008006|Google:ProtNLM} OS=Pisum sativum (Garden pea) (Lathyrus oleraceus) ORFNames=KIW84_065337 {ECO:0000313|EMBL:KAI5400405.1} PE=3
YD1183-Root-NaCl vs YD1183-Root-CK	novel3778	-2.77331	1.16461e-105	Down	tr|A0A392LYU0|A0A392LYU0_9FABA//Wound-responsive family protein {ECO:0000313|EMBL:MCH80095.1} OS=Trifolium medium ORFNames=A2U01_0000857 {ECO:0000313|EMBL:MCH80095.1} PE=4
YD1183-Root-NaCl vs YD1183-Root-CK	Vfaba.Tiffany.R1.3g057760	-1.65826	2.617e-105	Down	tr|A0A9D5A9Z8|A0A9D5A9Z8_PEA//WAT1-related protein {ECO:0000256|RuleBase:RU363077} OS=Pisum sativum (Garden pea) (Lathyrus oleraceus) ORFNames=KIW84_063718 {ECO:0000313|EMBL:KAI5398015.1} PE=3
YD1183-Root-NaCl vs YD1183-Root-CK	novel10646	4.27731	1.06962e-104	Up	-
YD1183-Root-NaCl vs YD1183-Root-CK	Vfaba.Tiffany.R1.6g154720	1.27428	4.89818e-104	Up	tr|A0A9D4VGS0|A0A9D4VGS0_PEA//phosphoethanolamine N-methyltransferase {ECO:0000256|ARBA:ARBA00035674} EC=2.1.1.103 {ECO:0000256|ARBA:ARBA00035674} OS=Pisum sativum (Garden pea) (Lathyrus oleraceus) ORFNames=KIW84_070060 {ECO:0000313|EMBL:KAI5382486.1} PE=4
YD1183-Root-NaCl vs YD1183-Root-CK	Vfaba.Tiffany.R1.6g040520	2.62306	6.97453e-104	Up	tr|A0A9D4VRG1|A0A9D4VRG1_PEA//NADP-dependent oxidoreductase domain-containing protein {ECO:0000259|Pfam:PF00248} OS=Pisum sativum (Garden pea) (Lathyrus oleraceus) ORFNames=KIW84_074150 {ECO:0000313|EMBL:KAI5388347.1} PE=4
YD1183-Root-NaCl vs YD1183-Root-CK	Vfaba.Tiffany.R1.3g102040	-1.35307	6.97614e-104	Down	tr|A0A9D4WEL3|A0A9D4WEL3_PEA//Casein kinase (Serine/threonine/tyrosine protein kinase), variant 2 {ECO:0000313|EMBL:KAI5400083.1} OS=Pisum sativum (Garden pea) (Lathyrus oleraceus) ORFNames=KIW84_065139 {ECO:0000313|EMBL:KAI5400083.1} PE=3
YD1183-Root-NaCl vs YD1183-Root-CK	Vfaba.Tiffany.R1.3g100200	-2.03863	2.67965e-103	Down	tr|A0A396JVL1|A0A396JVL1_MEDTR//Putative ribonuclease H-like domain-containing protein {ECO:0000313|EMBL:RHN81592.1} OS=Medicago truncatula (Barrel medic) (Medicago tribuloides) ORFNames=MtrunA17_Chr1g0200851 {ECO:0000313|EMBL:RHN81592.1} PE=4
YD1183-Root-NaCl vs YD1183-Root-CK	Vfaba.Tiffany.R1.1g090160	3.48537	3.35579e-103	Up	tr|A0A9D5BGV5|A0A9D5BGV5_PEA//Uncharacterized protein {ECO:0000313|EMBL:KAI5443428.1} OS=Pisum sativum (Garden pea) (Lathyrus oleraceus) ORFNames=KIW84_012172 {ECO:0000313|EMBL:KAI5443428.1} PE=4
YD1183-Root-NaCl vs YD1183-Root-CK	Vfaba.Tiffany.R1.6g040480	3.13262	3.70589e-102	Up	tr|A0A9D4VRG1|A0A9D4VRG1_PEA//NADP-dependent oxidoreductase domain-containing protein {ECO:0000259|Pfam:PF00248} OS=Pisum sativum (Garden pea) (Lathyrus oleraceus) ORFNames=KIW84_074150 {ECO:0000313|EMBL:KAI5388347.1} PE=4
YD1183-Root-NaCl vs YD1183-Root-CK	Vfaba.Tiffany.R1.2g072640	-1.18374	5.98916e-102	Down	tr|A0A9D4WT34|A0A9D4WT34_PEA//Protein SIEVE ELEMENT OCCLUSION B-like {ECO:0008006|Google:ProtNLM} OS=Pisum sativum (Garden pea) (Lathyrus oleraceus) ORFNames=KIW84_053487 {ECO:0000313|EMBL:KAI5407252.1} PE=4
YD1183-Root-NaCl vs YD1183-Root-CK	novel135	-1.54218	7.32669e-102	Down	tr|A0A9D4Y911|A0A9D4Y911_PEA//non-specific serine/threonine protein kinase {ECO:0000256|ARBA:ARBA00012513} EC=2.7.11.1 {ECO:0000256|ARBA:ARBA00012513} OS=Pisum sativum (Garden pea) (Lathyrus oleraceus) ORFNames=KIW84_021128 {ECO:0000313|EMBL:KAI5434149.1} PE=3
YD1183-Root-NaCl vs YD1183-Root-CK	Vfaba.Tiffany.R1.5g110200	-1.06036	1.36666e-100	Down	tr|A0A9D4XR42|A0A9D4XR42_PEA//Fasciclin-like arabinogalactan protein 11 {ECO:0000313|EMBL:KAI5425923.1} OS=Pisum sativum (Garden pea) (Lathyrus oleraceus) ORFNames=KIW84_031667 {ECO:0000313|EMBL:KAI5425923.1} PE=3
YD1183-Root-NaCl vs YD1183-Root-CK	Vfaba.Tiffany.R1.6g142600	-1.10978	1.83723e-100	Down	tr|A0A2K3NVP1|A0A2K3NVP1_TRIPR//Profilin {ECO:0000256|RuleBase:RU003909} OS=Trifolium pratense (Red clover) ORFNames=L195_g003574 {ECO:0000313|EMBL:PNY07091.1} PE=3
YD1183-Root-NaCl vs YD1183-Root-CK	Vfaba.Tiffany.R1.1g235680	-1.06201	3.92374e-100	Down	tr|A0A9D5BDV4|A0A9D5BDV4_PEA//Uncharacterized protein {ECO:0000313|EMBL:KAI5441215.1} OS=Pisum sativum (Garden pea) (Lathyrus oleraceus) ORFNames=KIW84_010608 {ECO:0000313|EMBL:KAI5441215.1} PE=4
YD1183-Root-NaCl vs YD1183-Root-CK	Vfaba.Tiffany.R1.2g089480	-4.68587	1.60844e-99	Down	tr|G7JAU8|G7JAU8_MEDTR//Xyloglucan endotransglucosylase/hydrolase {ECO:0000256|RuleBase:RU361120} EC=2.4.1.207 {ECO:0000256|RuleBase:RU361120} OS=Medicago truncatula (Barrel medic) (Medicago tribuloides) ORFNames=MtrunA17_Chr3g0122031 {ECO:0000313|EMBL:RHN69190.1} PE=3
YD1183-Root-NaCl vs YD1183-Root-CK	Vfaba.Tiffany.R1.1g048160	-1.4751	3.57592e-99	Down	tr|Q18PR1|Q18PR1_PEA//Peroxidase {ECO:0000256|ARBA:ARBA00012313, ECO:0000256|RuleBase:RU362060} EC=1.11.1.7 {ECO:0000256|ARBA:ARBA00012313, ECO:0000256|RuleBase:RU362060} OS=Pisum sativum (Garden pea) (Lathyrus oleraceus) PE=2
YD1183-Root-NaCl vs YD1183-Root-CK	Vfaba.Tiffany.R1.1g106800	1.26758	8.57647e-97	Up	tr|Q9FVK6|Q9FVK6_PEA//Wound-inducible P450 hydroxylase {ECO:0000313|EMBL:AAG09208.1} OS=Pisum sativum (Garden pea) (Lathyrus oleraceus) Name=CYP82A1 {ECO:0000313|EMBL:AAG09208.1} PE=3
YD1183-Root-NaCl vs YD1183-Root-CK	Vfaba.Tiffany.R1.1g195920	-1.27554	1.10791e-96	Down	tr|A0A9D4YB31|A0A9D4YB31_PEA//Cucumisin {ECO:0008006|Google:ProtNLM} OS=Pisum sativum (Garden pea) (Lathyrus oleraceus) ORFNames=KIW84_021216 {ECO:0000313|EMBL:KAI5434260.1} PE=3
YD1183-Root-NaCl vs YD1183-Root-CK	Vfaba.Tiffany.R1.3g039040	-1.1393	1.68281e-96	Down	tr|A0A9D4W6F9|A0A9D4W6F9_PEA//GDSL esterase/lipase {ECO:0008006|Google:ProtNLM} OS=Pisum sativum (Garden pea) (Lathyrus oleraceus) ORFNames=KIW84_062196 {ECO:0000313|EMBL:KAI5395912.1} PE=3
YD1183-Root-NaCl vs YD1183-Root-CK	Vfaba.Tiffany.R1.1g204720	-4.00575	3.74989e-96	Down	tr|G7K7E0|G7K7E0_MEDTR//Leguminosin group485 secreted peptide {ECO:0000313|EMBL:AES99770.1} Putative glycine rich protein {ECO:0000313|EMBL:RHN57264.1} OS=Medicago truncatula (Barrel medic) (Medicago tribuloides) ORFNames=MtrunA17_Chr5g0438501 {ECO:0000313|EMBL:RHN57264.1} PE=4;tr|A0A9D4Y6D4|A0A9D4Y6D4_PEA//Uncharacterized protein {ECO:0000313|EMBL:KAI5433828.1} OS=Pisum sativum (Garden pea) (Lat…
YD1183-Root-NaCl vs YD1183-Root-CK	Vfaba.Tiffany.R1.1g182760	-1.18792	7.21151e-96	Down	tr|A0A9D5B4E5|A0A9D5B4E5_PEA//Cytochrome P450 {ECO:0008006|Google:ProtNLM} OS=Pisum sativum (Garden pea) (Lathyrus oleraceus) ORFNames=KIW84_021764 {ECO:0000313|EMBL:KAI5435052.1} PE=3
YD1183-Root-NaCl vs YD1183-Root-CK	Vfaba.Tiffany.R1.5g003160	-1.00034	1.93515e-95	Down	tr|A0A9D4X3W6|A0A9D4X3W6_PEA//non-specific serine/threonine protein kinase {ECO:0000256|ARBA:ARBA00012513} EC=2.7.11.1 {ECO:0000256|ARBA:ARBA00012513} OS=Pisum sativum (Garden pea) (Lathyrus oleraceus) ORFNames=KIW84_058386 {ECO:0000313|EMBL:KAI5414224.1} PE=3
YD1183-Root-NaCl vs YD1183-Root-CK	Vfaba.Tiffany.R1.1g184560	-1.22614	3.79671e-95	Down	tr|A0A9D4YB07|A0A9D4YB07_PEA//Peroxidase {ECO:0000256|ARBA:ARBA00012313, ECO:0000256|RuleBase:RU362060} EC=1.11.1.7 {ECO:0000256|ARBA:ARBA00012313, ECO:0000256|RuleBase:RU362060} OS=Pisum sativum (Garden pea) (Lathyrus oleraceus) ORFNames=KIW84_021667 {ECO:0000313|EMBL:KAI5434928.1} PE=3
YD1183-Root-NaCl vs YD1183-Root-CK	Vfaba.Tiffany.R1.1g164560	-1.11633	2.14131e-94	Down	tr|A0A9D4YEM8|A0A9D4YEM8_PEA//Sulfate transporter 1.3 {ECO:0000313|EMBL:KAI5435825.1} OS=Pisum sativum (Garden pea) (Lathyrus oleraceus) ORFNames=KIW84_022305 {ECO:0000313|EMBL:KAI5435825.1} PE=3
YD1183-Root-NaCl vs YD1183-Root-CK	Vfaba.Tiffany.R1.5g150680	-1.12883	1.08129e-92	Down	tr|A0A9D5ATF4|A0A9D5ATF4_PEA//Uncharacterized protein {ECO:0000313|EMBL:KAI5423727.1} OS=Pisum sativum (Garden pea) (Lathyrus oleraceus) ORFNames=KIW84_030088 {ECO:0000313|EMBL:KAI5423727.1} PE=4
YD1183-Root-NaCl vs YD1183-Root-CK	Vfaba.Tiffany.R1.1g406680	1.59603	1.70007e-92	Up	tr|A0A9D5BRX1|A0A9D5BRX1_PEA//60S ribosomal protein L27 {ECO:0000256|RuleBase:RU000575} OS=Pisum sativum (Garden pea) (Lathyrus oleraceus) ORFNames=KIW84_015867 {ECO:0000313|EMBL:KAI5448626.1} PE=3
YD1183-Root-NaCl vs YD1183-Root-CK	Vfaba.Tiffany.R1.4g069840	-1.88442	5.48855e-92	Down	tr|A0A9D4XFL3|A0A9D4XFL3_PEA//Glycine-rich protein {ECO:0008006|Google:ProtNLM} Fragment OS=Pisum sativum (Garden pea) (Lathyrus oleraceus) ORFNames=KIW84_043550 {ECO:0000313|EMBL:KAI5419417.1} PE=4;tr|A0A9D4XIM0|A0A9D4XIM0_PEA//Glycine-rich protein {ECO:0008006|Google:ProtNLM} Fragment OS=Pisum sativum (Garden pea) (Lathyrus oleraceus) ORFNames=KIW84_043550 {ECO:0000313|EMBL:KAI5419416.1} PE=4;t…
YD1183-Root-NaCl vs YD1183-Root-CK	novel10907	1.38697	2.03152e-91	Up	tr|A0A9D4WT97|A0A9D4WT97_PEA//Uncharacterized protein {ECO:0000313|EMBL:KAI5406435.1} OS=Pisum sativum (Garden pea) (Lathyrus oleraceus) ORFNames=KIW84_052965 {ECO:0000313|EMBL:KAI5406435.1} PE=4
YD1183-Root-NaCl vs YD1183-Root-CK	Vfaba.Tiffany.R1.6g130880	-1.28792	3.39032e-91	Down	tr|A0A9D4VHL6|A0A9D4VHL6_PEA//Tubulin beta chain {ECO:0000256|RuleBase:RU000352} Fragment OS=Pisum sativum (Garden pea) (Lathyrus oleraceus) ORFNames=KIW84_070890 {ECO:0000313|EMBL:KAI5383696.1} PE=3
YD1183-Root-NaCl vs YD1183-Root-CK	novel11639	-2.63953	7.03117e-91	Down	tr|A0A9D4Y3Y2|A0A9D4Y3Y2_PEA//ENTH domain-containing protein {ECO:0000259|PROSITE:PS50942} OS=Pisum sativum (Garden pea) (Lathyrus oleraceus) ORFNames=KIW84_036283 {ECO:0000313|EMBL:KAI5432491.1} PE=4
YD1183-Root-NaCl vs YD1183-Root-CK	Vfaba.Tiffany.R1.1g351200	1.32431	1.30624e-90	Up	tr|A0A1X7BYR4|A0A1X7BYR4_VICFA//Pathogenesis-related protein 10 {ECO:0000313|EMBL:SMC15612.1} OS=Vicia faba (Broad bean) (Faba vulgaris) Name=DRR49a {ECO:0000313|EMBL:SMC15612.1} PE=2
YD1183-Root-NaCl vs YD1183-Root-CK	Vfaba.Tiffany.R1.1g230560	2.0953	4.62286e-90	Up	tr|A0A9D4Y8R9|A0A9D4Y8R9_PEA//Chlorophyll a-b binding protein, chloroplastic {ECO:0000256|RuleBase:RU363080} OS=Pisum sativum (Garden pea) (Lathyrus oleraceus) ORFNames=KIW84_020096 {ECO:0000313|EMBL:KAI5432660.1} PE=3
YD1183-Root-NaCl vs YD1183-Root-CK	Vfaba.Tiffany.R1.1g301360	-1.20765	6.00347e-89	Down	tr|A0A9D5BD70|A0A9D5BD70_PEA//Uncharacterized protein {ECO:0000313|EMBL:KAI5439359.1} OS=Pisum sativum (Garden pea) (Lathyrus oleraceus) ORFNames=KIW84_024946 {ECO:0000313|EMBL:KAI5439359.1} PE=4
YD1183-Root-NaCl vs YD1183-Root-CK	novel8937	1.4808	8.31456e-89	Up	tr|A0A2Z6MWS0|A0A2Z6MWS0_TRISU//Uncharacterized protein {ECO:0000313|EMBL:GAU23499.1} OS=Trifolium subterraneum (Subterranean clover) ORFNames=TSUD_39780 {ECO:0000313|EMBL:GAU23499.1} PE=4
YD1183-Root-NaCl vs YD1183-Root-CK	novel8534	1.88263	5.84279e-88	Up	-
YD1183-Root-NaCl vs YD1183-Root-CK	Vfaba.Tiffany.R1.2g104200	-1.35591	2.28081e-87	Down	sp|P12886|ADH1_PEA//Alcohol dehydrogenase 1 {ECO:0000303|PubMed:3309331} EC=1.1.1.1 {ECO:0000269|PubMed:3309331} OS=Pisum sativum (Garden pea) (Lathyrus oleraceus) PE=1;tr|A0A9D5AFA9|A0A9D5AFA9_PEA//Alcohol dehydrogenase {ECO:0008006|Google:ProtNLM} OS=Pisum sativum (Garden pea) (Lathyrus oleraceus) ORFNames=KIW84_052479 {ECO:0000313|EMBL:KAI5405729.1} PE=3
YD1183-Root-NaCl vs YD1183-Root-CK	Vfaba.Tiffany.R1.3g180280	-1.15224	4.31834e-87	Down	tr|A0A9D4W2K4|A0A9D4W2K4_PEA//Beta-galactosidase {ECO:0000256|ARBA:ARBA00012756, ECO:0000256|RuleBase:RU000675} EC=3.2.1.23 {ECO:0000256|ARBA:ARBA00012756, ECO:0000256|RuleBase:RU000675} OS=Pisum sativum (Garden pea) (Lathyrus oleraceus) ORFNames=KIW84_060410 {ECO:0000313|EMBL:KAI5393280.1} PE=3
YD1183-Root-NaCl vs YD1183-Root-CK	Vfaba.Tiffany.R1.2g041120	1.12267	6.20463e-87	Up	tr|A0A9D4WYJ4|A0A9D4WYJ4_PEA//Uncharacterized protein {ECO:0000313|EMBL:KAI5408946.1} OS=Pisum sativum (Garden pea) (Lathyrus oleraceus) ORFNames=KIW84_054683 {ECO:0000313|EMBL:KAI5408946.1} PE=4
YD1183-Root-NaCl vs YD1183-Root-CK	Vfaba.Tiffany.R1.3g175200	-1.16244	7.0255e-87	Down	tr|A0A9D4W1R7|A0A9D4W1R7_PEA//Beta-fructofuranosidase {ECO:0008006|Google:ProtNLM} OS=Pisum sativum (Garden pea) (Lathyrus oleraceus) ORFNames=KIW84_060592 {ECO:0000313|EMBL:KAI5393522.1} PE=3;tr|A0A9D4W025|A0A9D4W025_PEA//Uncharacterized protein {ECO:0000313|EMBL:KAI5393523.1} OS=Pisum sativum (Garden pea) (Lathyrus oleraceus) ORFNames=KIW84_060592 {ECO:0000313|EMBL:KAI5393523.1} PE=3
YD1183-Root-NaCl vs YD1183-Root-CK	Vfaba.Tiffany.R1.1g402640	-1.27838	1.98646e-86	Down	tr|A0A9D5H0Z7|A0A9D5H0Z7_PEA//NAD(P)H-dependent D-xylose reductase (XR) {ECO:0000313|EMBL:KAI5448473.1} OS=Pisum sativum (Garden pea) (Lathyrus oleraceus) ORFNames=KIW84_015764 {ECO:0000313|EMBL:KAI5448473.1} PE=4
YD1183-Root-NaCl vs YD1183-Root-CK	Vfaba.Tiffany.R1.4g127080	1.09165	4.45989e-86	Up	tr|A0A9D5ALG4|A0A9D5ALG4_PEA//ABC transporter B member 25 {ECO:0000313|EMBL:KAI5416542.1} OS=Pisum sativum (Garden pea) (Lathyrus oleraceus) ORFNames=KIW84_041553 {ECO:0000313|EMBL:KAI5416542.1} PE=4
YD1183-Root-NaCl vs YD1183-Root-CK	novel14753	-1.51019	4.80696e-86	Down	tr|A0A9D4VLD3|A0A9D4VLD3_PEA//Uncharacterized protein {ECO:0000313|EMBL:KAI5386069.1} OS=Pisum sativum (Garden pea) (Lathyrus oleraceus) ORFNames=KIW84_072588 {ECO:0000313|EMBL:KAI5386069.1} PE=4;tr|A0A9D4VML1|A0A9D4VML1_PEA//Uncharacterized protein {ECO:0000313|EMBL:KAI5386057.1} Fragment OS=Pisum sativum (Garden pea) (Lathyrus oleraceus) ORFNames=KIW84_072581 {ECO:0000313|EMBL:KAI5386057.1} PE=4
YD1183-Root-NaCl vs YD1183-Root-CK	Vfaba.Tiffany.R1.4g087200	1.69348	7.0793e-86	Up	tr|A0A9D4XGM1|A0A9D4XGM1_PEA//VOC domain-containing protein {ECO:0000259|PROSITE:PS51819} OS=Pisum sativum (Garden pea) (Lathyrus oleraceus) ORFNames=KIW84_042970 {ECO:0000313|EMBL:KAI5418540.1} PE=4
YD1183-Root-NaCl vs YD1183-Root-CK	Vfaba.Tiffany.R1.6g023240	-3.53196	1.75179e-85	Down	tr|A0A9D4VVM8|A0A9D4VVM8_PEA//Root cap {ECO:0008006|Google:ProtNLM} OS=Pisum sativum (Garden pea) (Lathyrus oleraceus) ORFNames=KIW84_076120 {ECO:0000313|EMBL:KAI5391139.1} PE=4
YD1183-Root-NaCl vs YD1183-Root-CK	Vfaba.Tiffany.R1.4g103080	-5.79597	3.95118e-84	Down	tr|A0A9D5AT04|A0A9D5AT04_PEA//Uncharacterized protein {ECO:0000313|EMBL:KAI5417759.1} OS=Pisum sativum (Garden pea) (Lathyrus oleraceus) ORFNames=KIW84_042392 {ECO:0000313|EMBL:KAI5417759.1} PE=3
YD1183-Root-NaCl vs YD1183-Root-CK	Vfaba.Tiffany.R1.2g099240	-1.86619	8.15939e-84	Down	tr|A0A9D4WQG1|A0A9D4WQG1_PEA//Beta-galactosidase {ECO:0000256|ARBA:ARBA00012756, ECO:0000256|RuleBase:RU000675} EC=3.2.1.23 {ECO:0000256|ARBA:ARBA00012756, ECO:0000256|RuleBase:RU000675} OS=Pisum sativum (Garden pea) (Lathyrus oleraceus) ORFNames=KIW84_052604 {ECO:0000313|EMBL:KAI5405915.1} PE=3
YD1183-Root-NaCl vs YD1183-Root-CK	Vfaba.Tiffany.R1.1g033400	1.64693	3.66311e-83	Up	tr|A0A9D4X193|A0A9D4X193_PEA//AB hydrolase-1 domain-containing protein {ECO:0000259|Pfam:PF00561} OS=Pisum sativum (Garden pea) (Lathyrus oleraceus) ORFNames=KIW84_057505 {ECO:0000313|EMBL:KAI5412903.1} PE=4
YD1183-Root-NaCl vs YD1183-Root-CK	Vfaba.Tiffany.R1.3g170320	-1.03405	4.99859e-83	Down	tr|A0A9D4W311|A0A9D4W311_PEA//Class V chitinase CHIT5a {ECO:0000313|EMBL:KAI5393739.1} OS=Pisum sativum (Garden pea) (Lathyrus oleraceus) ORFNames=KIW84_060740 {ECO:0000313|EMBL:KAI5393739.1} PE=3
YD1183-Root-NaCl vs YD1183-Root-CK	Vfaba.Tiffany.R1.6g114440	-1.01881	5.12727e-83	Down	tr|A0A9D4VJ01|A0A9D4VJ01_PEA//Aminotransferase class I/classII domain-containing protein {ECO:0000259|Pfam:PF00155} OS=Pisum sativum (Garden pea) (Lathyrus oleraceus) ORFNames=KIW84_071423 {ECO:0000313|EMBL:KAI5384401.1} PE=3
YD1183-Root-NaCl vs YD1183-Root-CK	Vfaba.Tiffany.R1.3g055760	4.71898	1.47827e-82	Up	tr|A0A9D4WAE1|A0A9D4WAE1_PEA//Uncharacterized protein {ECO:0000313|EMBL:KAI5398097.1} OS=Pisum sativum (Garden pea) (Lathyrus oleraceus) ORFNames=KIW84_063773 {ECO:0000313|EMBL:KAI5398097.1} PE=4
YD1183-Root-NaCl vs YD1183-Root-CK	novel4137	3.05474	1.13144e-81	Up	-
YD1183-Root-NaCl vs YD1183-Root-CK	Vfaba.Tiffany.R1.1g336240	2.22424	1.35323e-81	Up	tr|A0A9D5GYG6|A0A9D5GYG6_PEA//Pre-mRNA cleavage factor Im 25 kDa subunit 1 {ECO:0000313|EMBL:KAI5445519.1} Fragment OS=Pisum sativum (Garden pea) (Lathyrus oleraceus) ORFNames=KIW84_013666 {ECO:0000313|EMBL:KAI5445519.1} PE=3
YD1183-Root-NaCl vs YD1183-Root-CK	Vfaba.Tiffany.R1.3g171360	-1.94413	1.24733e-80	Down	tr|A0A9D4W0E4|A0A9D4W0E4_PEA//WAT1-related protein {ECO:0000256|RuleBase:RU363077} OS=Pisum sativum (Garden pea) (Lathyrus oleraceus) ORFNames=KIW84_060718 {ECO:0000313|EMBL:KAI5393703.1} PE=3
YD1183-Root-NaCl vs YD1183-Root-CK	Vfaba.Tiffany.R1.5g097320	1.05924	1.5497e-80	Up	tr|A0A9D5AYC1|A0A9D5AYC1_PEA//Uncharacterized protein {ECO:0000313|EMBL:KAI5426608.1} OS=Pisum sativum (Garden pea) (Lathyrus oleraceus) ORFNames=KIW84_032150 {ECO:0000313|EMBL:KAI5426608.1} PE=4
YD1183-Root-NaCl vs YD1183-Root-CK	Vfaba.Tiffany.R1.5g022720	-1.09385	2.22332e-80	Down	tr|A0A9D4Y1C9|A0A9D4Y1C9_PEA//Protein SIEVE ELEMENT OCCLUSION B {ECO:0008006|Google:ProtNLM} OS=Pisum sativum (Garden pea) (Lathyrus oleraceus) ORFNames=KIW84_035169 {ECO:0000313|EMBL:KAI5430922.1} PE=4
YD1183-Root-NaCl vs YD1183-Root-CK	Vfaba.Tiffany.R1.4g019440	-1.37974	6.78678e-80	Down	tr|A0A9D4XII6|A0A9D4XII6_PEA//Uncharacterized protein {ECO:0000313|EMBL:KAI5421008.1} OS=Pisum sativum (Garden pea) (Lathyrus oleraceus) ORFNames=KIW84_044736 {ECO:0000313|EMBL:KAI5421008.1} PE=3
YD1183-Root-NaCl vs YD1183-Root-CK	Vfaba.Tiffany.R1.1g105280	1.40891	4.32379e-79	Up	tr|A0A9D5BGB5|A0A9D5BGB5_PEA//AAA-ATPase ASD {ECO:0000313|EMBL:KAI5443123.1} OS=Pisum sativum (Garden pea) (Lathyrus oleraceus) ORFNames=KIW84_011961 {ECO:0000313|EMBL:KAI5443123.1} PE=3
YD1183-Root-NaCl vs YD1183-Root-CK	Vfaba.Tiffany.R1.1g398160	-1.39817	9.66197e-79	Down	tr|A0A9D5BR53|A0A9D5BR53_PEA//Oligopeptide transporter 4 {ECO:0000313|EMBL:KAI5448298.1} OS=Pisum sativum (Garden pea) (Lathyrus oleraceus) ORFNames=KIW84_015646 {ECO:0000313|EMBL:KAI5448298.1} PE=3
YD1183-Root-NaCl vs YD1183-Root-CK	Vfaba.Tiffany.R1.3g042000	-1.7609	1.71862e-78	Down	tr|A0A9D4W4G4|A0A9D4W4G4_PEA//Peroxidase {ECO:0000256|ARBA:ARBA00012313, ECO:0000256|RuleBase:RU362060} EC=1.11.1.7 {ECO:0000256|ARBA:ARBA00012313, ECO:0000256|RuleBase:RU362060} OS=Pisum sativum (Garden pea) (Lathyrus oleraceus) ORFNames=KIW84_061921 {ECO:0000313|EMBL:KAI5395550.1} PE=3
YD1183-Root-NaCl vs YD1183-Root-CK	novel5808	-2.84308	2.89823e-78	Down	-
YD1183-Root-NaCl vs YD1183-Root-CK	Vfaba.Tiffany.R1.3g153040	-1.08437	2.00556e-77	Down	tr|A0A9D4W1G7|A0A9D4W1G7_PEA//Probable 6-phosphogluconolactonase {ECO:0000256|RuleBase:RU365095} EC=3.1.1.31 {ECO:0000256|RuleBase:RU365095} OS=Pisum sativum (Garden pea) (Lathyrus oleraceus) ORFNames=KIW84_061097 {ECO:0000313|EMBL:KAI5394274.1} PE=3
YD1183-Root-NaCl vs YD1183-Root-CK	novel5411	-1.14189	2.66349e-77	Down	tr|A0A9D4WV18|A0A9D4WV18_PEA//Methyltransferase-related protein {ECO:0008006|Google:ProtNLM} OS=Pisum sativum (Garden pea) (Lathyrus oleraceus) ORFNames=KIW84_054306 {ECO:0000313|EMBL:KAI5408424.1} PE=4
YD1183-Root-NaCl vs YD1183-Root-CK	Vfaba.Tiffany.R1.2g064480	-3.88404	9.34242e-76	Down	tr|A0A9D4WTR7|A0A9D4WTR7_PEA//Abscisic acid receptor pyl4 {ECO:0000313|EMBL:KAI5407719.1} OS=Pisum sativum (Garden pea) (Lathyrus oleraceus) ORFNames=KIW84_053819 {ECO:0000313|EMBL:KAI5407719.1} PE=3
YD1183-Root-NaCl vs YD1183-Root-CK	Vfaba.Tiffany.R1.1g308840	-1.16021	1.51949e-75	Down	tr|A0A9D4YJK9|A0A9D4YJK9_PEA//Expansin-like B1 {ECO:0000313|EMBL:KAI5439639.1} OS=Pisum sativum (Garden pea) (Lathyrus oleraceus) ORFNames=KIW84_025139 {ECO:0000313|EMBL:KAI5439639.1} PE=3
YD1183-Root-NaCl vs YD1183-Root-CK	novel12883	3.4486	3.03951e-75	Up	-
YD1183-Root-NaCl vs YD1183-Root-CK	Vfaba.Tiffany.R1.1g224800	1.18914	3.33298e-74	Up	tr|A0A072V4B8|A0A072V4B8_MEDTR//Cytochrome P450 family 82 protein {ECO:0000313|EMBL:KEH33015.1} Putative cytochrome P450 {ECO:0000313|EMBL:RHN65691.1} OS=Medicago truncatula (Barrel medic) (Medicago tribuloides) ORFNames=MtrunA17_Chr3g0082701 {ECO:0000313|EMBL:RHN65691.1} PE=3
YD1183-Root-NaCl vs YD1183-Root-CK	Vfaba.Tiffany.R1.2g199200	-1.37285	1.26737e-73	Down	tr|A0A1S2Z2K9|A0A1S2Z2K9_CICAR//Uncharacterized protein LOC101506280 {ECO:0000313|RefSeq:XP_004513903.1} OS=Cicer arietinum (Chickpea) (Garbanzo) Name=LOC101506280 {ECO:0000313|RefSeq:XP_004513903.1} PE=4
YD1183-Root-NaCl vs YD1183-Root-CK	Vfaba.Tiffany.R1.4g052160	-1.66205	1.74863e-73	Down	tr|A0A9D4XPJ0|A0A9D4XPJ0_PEA//Inositol oxygenase {ECO:0000256|ARBA:ARBA00011919, ECO:0000256|RuleBase:RU367039} EC=1.13.99.1 {ECO:0000256|ARBA:ARBA00011919, ECO:0000256|RuleBase:RU367039} Myo-inositol oxygenase {ECO:0000256|RuleBase:RU367039} OS=Pisum sativum (Garden pea) (Lathyrus oleraceus) ORFNames=KIW84_045975 {ECO:0000313|EMBL:KAI5422760.1} PE=3
YD1183-Root-NaCl vs YD1183-Root-CK	Vfaba.Tiffany.R1.4g017200	3.07396	1.79123e-73	Up	tr|A0A9D4XKP5|A0A9D4XKP5_PEA//Bet v I/Major latex protein domain-containing protein {ECO:0000259|SMART:SM01037} OS=Pisum sativum (Garden pea) (Lathyrus oleraceus) ORFNames=KIW84_044634 {ECO:0000313|EMBL:KAI5420870.1} PE=3
YD1183-Root-NaCl vs YD1183-Root-CK	novel16665	-2.36975	2.16687e-72	Down	tr|A0A1S2XCR5|A0A1S2XCR5_CICAR//Uncharacterized protein LOC101508491 {ECO:0000313|RefSeq:XP_004487332.1} OS=Cicer arietinum (Chickpea) (Garbanzo) Name=LOC101508491 {ECO:0000313|RefSeq:XP_004487332.1} PE=4
YD1183-Root-NaCl vs YD1183-Root-CK	Vfaba.Tiffany.R1.4g153680	1.12406	4.73182e-72	Up	tr|A0A9D4X685|A0A9D4X685_PEA//Diacylglycerol O-acyltransferase 3, cytosolic {ECO:0008006|Google:ProtNLM} OS=Pisum sativum (Garden pea) (Lathyrus oleraceus) ORFNames=KIW84_040748 {ECO:0000313|EMBL:KAI5415423.1} PE=4
YD1183-Root-NaCl vs YD1183-Root-CK	Vfaba.Tiffany.R1.5g094720	-4.96166	6.44284e-72	Down	tr|A0A9D4XSR2|A0A9D4XSR2_PEA//Aluminum-activated malate transporter {ECO:0008006|Google:ProtNLM} OS=Pisum sativum (Garden pea) (Lathyrus oleraceus) ORFNames=KIW84_032229 {ECO:0000313|EMBL:KAI5426716.1} PE=3
YD1183-Root-NaCl vs YD1183-Root-CK	Vfaba.Tiffany.R1.5g146440	-3.25879	6.5889e-72	Down	tr|A0A9D4XP91|A0A9D4XP91_PEA//Hexosyltransferase {ECO:0000256|RuleBase:RU362027} EC=2.4.1.- {ECO:0000256|RuleBase:RU362027} OS=Pisum sativum (Garden pea) (Lathyrus oleraceus) ORFNames=KIW84_030297 {ECO:0000313|EMBL:KAI5424023.1} PE=3
YD1183-Root-NaCl vs YD1183-Root-CK	Vfaba.Tiffany.R1.2g121160	1.80444	7.25863e-72	Up	tr|A0A9D4WEV4|A0A9D4WEV4_PEA//Glutathione S-transferase {ECO:0000256|RuleBase:RU369102} EC=2.5.1.18 {ECO:0000256|RuleBase:RU369102} OS=Pisum sativum (Garden pea) (Lathyrus oleraceus) ORFNames=KIW84_064620 {ECO:0000313|EMBL:KAI5399331.1} PE=3
YD1183-Root-NaCl vs YD1183-Root-CK	Vfaba.Tiffany.R1.5g021000	1.76587	4.04905e-71	Up	tr|A0A9D4Y5Z2|A0A9D4Y5Z2_PEA//Chloride channel protein {ECO:0000256|RuleBase:RU361221} OS=Pisum sativum (Garden pea) (Lathyrus oleraceus) ORFNames=KIW84_035353 {ECO:0000313|EMBL:KAI5431160.1} PE=3
YD1183-Root-NaCl vs YD1183-Root-CK	novel11434	2.15108	1.41152e-70	Up	-
YD1183-Root-NaCl vs YD1183-Root-CK	Vfaba.Tiffany.R1.1g052360	1.03718	3.3728e-70	Up	tr|A0A9D5ALS9|A0A9D5ALS9_PEA//Protein RETICULATA-RELATED 1, chloroplastic {ECO:0008006|Google:ProtNLM} OS=Pisum sativum (Garden pea) (Lathyrus oleraceus) ORFNames=KIW84_056920 {ECO:0000313|EMBL:KAI5412026.1} PE=3
YD1183-Root-NaCl vs YD1183-Root-CK	novel15682	1.55893	3.63751e-70	Up	tr|A0A922FK95|A0A922FK95_CARIL//Uncharacterized protein {ECO:0000313|EMBL:KAG6721757.1} OS=Carya illinoinensis (Pecan) ORFNames=I3842_03G127500 {ECO:0000313|EMBL:KAG6721757.1} PE=4
YD1183-Root-NaCl vs YD1183-Root-CK	Vfaba.Tiffany.R1.4g064080	-1.95696	4.57115e-70	Down	tr|A0A9D5AV62|A0A9D5AV62_PEA//NAD-dependent epimerase/dehydratase domain-containing protein {ECO:0000259|Pfam:PF01370} OS=Pisum sativum (Garden pea) (Lathyrus oleraceus) ORFNames=KIW84_043818 {ECO:0000313|EMBL:KAI5419795.1} PE=3;tr|A0A9D4XJC8|A0A9D4XJC8_PEA//NAD-dependent epimerase/dehydratase domain-containing protein {ECO:0000259|Pfam:PF01370} OS=Pisum sativum (Garden pea) (Lathyrus oleraceus) …
YD1183-Root-NaCl vs YD1183-Root-CK	Vfaba.Tiffany.R1.1g401520	-1.72111	1.03877e-69	Down	tr|A0A9D5H153|A0A9D5H153_PEA//Peroxidase {ECO:0000256|ARBA:ARBA00012313, ECO:0000256|RuleBase:RU362060} EC=1.11.1.7 {ECO:0000256|ARBA:ARBA00012313, ECO:0000256|RuleBase:RU362060} OS=Pisum sativum (Garden pea) (Lathyrus oleraceus) ORFNames=KIW84_015743 {ECO:0000313|EMBL:KAI5448442.1} PE=3
YD1183-Root-NaCl vs YD1183-Root-CK	Vfaba.Tiffany.R1.6g101280	-1.35537	2.16391e-69	Down	tr|A0A9D4VLI2|A0A9D4VLI2_PEA//Protein RALF-like 32 {ECO:0008006|Google:ProtNLM} OS=Pisum sativum (Garden pea) (Lathyrus oleraceus) ORFNames=KIW84_071918 {ECO:0000313|EMBL:KAI5385099.1} PE=3
YD1183-Root-NaCl vs YD1183-Root-CK	Vfaba.Tiffany.R1.3g081280	1.26424	2.24973e-69	Up	tr|A0A9D4WBT9|A0A9D4WBT9_PEA//Endoglucanase {ECO:0000256|RuleBase:RU361166} EC=3.2.1.4 {ECO:0000256|RuleBase:RU361166} OS=Pisum sativum (Garden pea) (Lathyrus oleraceus) ORFNames=KIW84_064483 {ECO:0000313|EMBL:KAI5399120.1} PE=3
YD1183-Root-NaCl vs YD1183-Root-CK	Vfaba.Tiffany.R1.6g079840	-1.18523	1.19435e-68	Down	tr|A0A9D4VMH7|A0A9D4VMH7_PEA//Variant 2, Protein EXORDIUM-like 2 {ECO:0000313|EMBL:KAI5385953.1} OS=Pisum sativum (Garden pea) (Lathyrus oleraceus) ORFNames=KIW84_072512 {ECO:0000313|EMBL:KAI5385953.1} PE=3
YD1183-Root-NaCl vs YD1183-Root-CK	Vfaba.Tiffany.R1.2g131600	-2.34785	2.13569e-68	Down	tr|A0A9D4WMR1|A0A9D4WMR1_PEA//Uncharacterized protein {ECO:0000313|EMBL:KAI5404417.1} OS=Pisum sativum (Garden pea) (Lathyrus oleraceus) ORFNames=KIW84_051546 {ECO:0000313|EMBL:KAI5404417.1} PE=3
YD1183-Root-NaCl vs YD1183-Root-CK	Vfaba.Tiffany.R1.3g072280	-2.71813	1.02648e-67	Down	tr|A0A9D5AAL2|A0A9D5AAL2_PEA//Uncharacterized protein {ECO:0000313|EMBL:KAI5398570.1} OS=Pisum sativum (Garden pea) (Lathyrus oleraceus) ORFNames=KIW84_064081 {ECO:0000313|EMBL:KAI5398570.1} PE=3
YD1183-Root-NaCl vs YD1183-Root-CK	novel11211	-1.73276	3.57312e-67	Down	tr|A0A9D4XXQ2|A0A9D4XXQ2_PEA//pyruvate decarboxylase {ECO:0000256|ARBA:ARBA00013202} EC=4.1.1.1 {ECO:0000256|ARBA:ARBA00013202} OS=Pisum sativum (Garden pea) (Lathyrus oleraceus) ORFNames=KIW84_034119 {ECO:0000313|EMBL:KAI5429386.1} PE=3
YD1183-Root-NaCl vs YD1183-Root-CK	novel10434	3.00473	4.8636e-67	Up	-
YD1183-Root-NaCl vs YD1183-Root-CK	Vfaba.Tiffany.R1.1g096240	-1.09677	9.5803e-67	Down	tr|A0A9D5GUW7|A0A9D5GUW7_PEA//Protein trichome birefringence-like 19 {ECO:0000313|EMBL:KAI5442635.1} Fragment OS=Pisum sativum (Garden pea) (Lathyrus oleraceus) ORFNames=KIW84_011610 {ECO:0000313|EMBL:KAI5442635.1} PE=3
YD1183-Root-NaCl vs YD1183-Root-CK	Vfaba.Tiffany.R1.2g210880	-1.19136	2.08055e-66	Down	tr|A0A9D5A467|A0A9D5A467_PEA//Aquaporin NIP6-1 {ECO:0000313|EMBL:KAI5392375.1} OS=Pisum sativum (Garden pea) (Lathyrus oleraceus) ORFNames=KIW84_076961 {ECO:0000313|EMBL:KAI5392375.1} PE=3
YD1183-Root-NaCl vs YD1183-Root-CK	Vfaba.Tiffany.R1.5g116920	-3.06883	3.79258e-66	Down	tr|A0A9D5AV92|A0A9D5AV92_PEA//Myb/SANT-like DNA-binding domain-containing protein {ECO:0000259|Pfam:PF13837} OS=Pisum sativum (Garden pea) (Lathyrus oleraceus) ORFNames=KIW84_031448 {ECO:0000313|EMBL:KAI5425632.1} PE=4
YD1183-Root-NaCl vs YD1183-Root-CK	Vfaba.Tiffany.R1.2g075120	1.74901	5.96177e-66	Up	tr|A0A9D5BB42|A0A9D5BB42_PEA//Glutathione S-transferase {ECO:0000256|RuleBase:RU369102} EC=2.5.1.18 {ECO:0000256|RuleBase:RU369102} OS=Pisum sativum (Garden pea) (Lathyrus oleraceus) ORFNames=KIW84_010131 {ECO:0000313|EMBL:KAI5440528.1} PE=3
YD1183-Root-NaCl vs YD1183-Root-CK	novel3664	-1.1875	5.98746e-66	Down	tr|A0A9D4WB55|A0A9D4WB55_PEA//Germin-like protein {ECO:0000256|RuleBase:RU366015} OS=Pisum sativum (Garden pea) (Lathyrus oleraceus) ORFNames=KIW84_064245 {ECO:0000313|EMBL:KAI5398790.1} PE=3
YD1183-Root-NaCl vs YD1183-Root-CK	Vfaba.Tiffany.R1.2g012600	-1.49924	1.04171e-65	Down	tr|G7I8H9|G7I8H9_MEDTR//Dirigent protein {ECO:0000256|RuleBase:RU363099} OS=Medicago truncatula (Barrel medic) (Medicago tribuloides) ORFNames=MtrunA17_Chr1g0177051 {ECO:0000313|EMBL:RHN79409.1} PE=3
YD1183-Root-NaCl vs YD1183-Root-CK	Vfaba.Tiffany.R1.3g135560	-1.81898	1.81221e-65	Down	tr|A0A9D5AB97|A0A9D5AB97_PEA//Cationic amino acid transporter 7 {ECO:0000313|EMBL:KAI5401588.1} OS=Pisum sativum (Garden pea) (Lathyrus oleraceus) ORFNames=KIW84_066169 {ECO:0000313|EMBL:KAI5401588.1} PE=3
YD1183-Root-NaCl vs YD1183-Root-CK	Vfaba.Tiffany.R1.2g197760	-2.84346	5.45796e-65	Down	tr|A0A9D5A1I3|A0A9D5A1I3_PEA//pyruvate decarboxylase {ECO:0000256|ARBA:ARBA00013202} EC=4.1.1.1 {ECO:0000256|ARBA:ARBA00013202} OS=Pisum sativum (Garden pea) (Lathyrus oleraceus) ORFNames=KIW84_076681 {ECO:0000313|EMBL:KAI5391974.1} PE=3
YD1183-Root-NaCl vs YD1183-Root-CK	Vfaba.Tiffany.R1.2g147160	1.30948	6.28423e-65	Up	tr|A0A9D4WJ78|A0A9D4WJ78_PEA//Serine-rich protein-like protein {ECO:0008006|Google:ProtNLM} OS=Pisum sativum (Garden pea) (Lathyrus oleraceus) ORFNames=KIW84_051077 {ECO:0000313|EMBL:KAI5403783.1} PE=4
YD1183-Root-NaCl vs YD1183-Root-CK	Vfaba.Tiffany.R1.3g114360	1.5172	9.60096e-65	Up	tr|A0A9D4WXM7|A0A9D4WXM7_PEA//NBS-LRR type disease resistance protein {ECO:0008006|Google:ProtNLM} OS=Pisum sativum (Garden pea) (Lathyrus oleraceus) ORFNames=KIW84_056236 {ECO:0000313|EMBL:KAI5410998.1} PE=4
YD1183-Root-NaCl vs YD1183-Root-CK	Vfaba.Tiffany.R1.1g048720	-1.02038	2.14154e-64	Down	tr|A0AA51VKD8|A0AA51VKD8_MEDTR//UGT79B112 {ECO:0000313|EMBL:WMX26780.1} OS=Medicago truncatula (Barrel medic) (Medicago tribuloides) PE=2
YD1183-Root-NaCl vs YD1183-Root-CK	Vfaba.Tiffany.R1.3g138400	-2.96374	1.48172e-63	Down	tr|A0A9D4W951|A0A9D4W951_PEA//Type IV inositol polyphosphate 5-phosphatase 9, variant 2 {ECO:0000313|EMBL:KAI5397263.1} OS=Pisum sativum (Garden pea) (Lathyrus oleraceus) ORFNames=KIW84_063183 {ECO:0000313|EMBL:KAI5397263.1} PE=3
YD1183-Root-NaCl vs YD1183-Root-CK	Vfaba.Tiffany.R1.1g167760	-1.00094	2.27418e-63	Down	tr|A0A9D4Y9Y7|A0A9D4Y9Y7_PEA//Protein PHOSPHATE-INDUCED 1 {ECO:0000313|EMBL:KAI5435733.1} OS=Pisum sativum (Garden pea) (Lathyrus oleraceus) ORFNames=KIW84_022238 {ECO:0000313|EMBL:KAI5435733.1} PE=3
YD1183-Root-NaCl vs YD1183-Root-CK	Vfaba.Tiffany.R1.5g007040	-1.03028	6.87898e-63	Down	tr|A0A9D4X8A0|A0A9D4X8A0_PEA//Late embryogenesis abundant protein LEA-2 subgroup domain-containing protein {ECO:0008006|Google:ProtNLM} OS=Pisum sativum (Garden pea) (Lathyrus oleraceus) ORFNames=KIW84_058212 {ECO:0000313|EMBL:KAI5413971.1} PE=4
YD1183-Root-NaCl vs YD1183-Root-CK	Vfaba.Tiffany.R1.3g170880	-2.2419	7.81508e-63	Down	tr|A0A9D4W0F7|A0A9D4W0F7_PEA//non-specific serine/threonine protein kinase {ECO:0000256|ARBA:ARBA00012513} EC=2.7.11.1 {ECO:0000256|ARBA:ARBA00012513} OS=Pisum sativum (Garden pea) (Lathyrus oleraceus) ORFNames=KIW84_060728 {ECO:0000313|EMBL:KAI5393719.1} PE=3
YD1183-Root-NaCl vs YD1183-Root-CK	Vfaba.Tiffany.R1.3g002680	-1.22709	7.77218e-62	Down	tr|A0A9D5ABS1|A0A9D5ABS1_PEA//BHLH domain-containing protein {ECO:0000259|PROSITE:PS50888} OS=Pisum sativum (Garden pea) (Lathyrus oleraceus) ORFNames=KIW84_066543 {ECO:0000313|EMBL:KAI5402113.1} PE=4;tr|A0A9D5ABB6|A0A9D5ABB6_PEA//BHLH domain-containing protein {ECO:0000259|PROSITE:PS50888} OS=Pisum sativum (Garden pea) (Lathyrus oleraceus) ORFNames=KIW84_066543 {ECO:0000313|EMBL:KAI5402114.1} PE…
YD1183-Root-NaCl vs YD1183-Root-CK	Vfaba.Tiffany.R1.1g002400	-1.53116	8.30274e-62	Down	tr|A0A9D4Y622|A0A9D4Y622_PEA//LOB domain-containing protein {ECO:0000259|PROSITE:PS50891} OS=Pisum sativum (Garden pea) (Lathyrus oleraceus) ORFNames=KIW84_036240 {ECO:0000313|EMBL:KAI5432423.1} PE=3
YD1183-Root-NaCl vs YD1183-Root-CK	Vfaba.Tiffany.R1.6g027120	1.54538	9.30935e-62	Up	tr|A0A9D4VXS2|A0A9D4VXS2_PEA//Heat shock cognate 70 kDa protein 2 {ECO:0000313|EMBL:KAI5390844.1} OS=Pisum sativum (Garden pea) (Lathyrus oleraceus) ORFNames=KIW84_075943 {ECO:0000313|EMBL:KAI5390844.1} PE=3
YD1183-Root-NaCl vs YD1183-Root-CK	Vfaba.Tiffany.R1.2g011880	2.42991	1.95926e-60	Up	tr|A0A9D4X1Z9|A0A9D4X1Z9_PEA//Uncharacterized protein {ECO:0000313|EMBL:KAI5410731.1} OS=Pisum sativum (Garden pea) (Lathyrus oleraceus) ORFNames=KIW84_056032 {ECO:0000313|EMBL:KAI5410731.1} PE=3
YD1183-Root-NaCl vs YD1183-Root-CK	Vfaba.Tiffany.R1.5g049120	-1.07056	2.7239e-60	Down	tr|A0A9D4XYX7|A0A9D4XYX7_PEA//Uncharacterized protein {ECO:0000313|EMBL:KAI5429102.1} OS=Pisum sativum (Garden pea) (Lathyrus oleraceus) ORFNames=KIW84_033916 {ECO:0000313|EMBL:KAI5429102.1} PE=4
YD1183-Root-NaCl vs YD1183-Root-CK	Vfaba.Tiffany.R1.4g010040	-2.06446	5.02948e-60	Down	tr|A0A9D4XK72|A0A9D4XK72_PEA//alpha,alpha-trehalose-phosphate synthase (UDP-forming) {ECO:0000256|ARBA:ARBA00012538} EC=2.4.1.15 {ECO:0000256|ARBA:ARBA00012538} OS=Pisum sativum (Garden pea) (Lathyrus oleraceus) ORFNames=KIW84_044108 {ECO:0000313|EMBL:KAI5420196.1} PE=3
YD1183-Root-NaCl vs YD1183-Root-CK	novel1172	-2.2594	8.30391e-60	Down	-
YD1183-Root-NaCl vs YD1183-Root-CK	novel10584	-4.33261	1.44345e-59	Down	-
YD1183-Root-NaCl vs YD1183-Root-CK	Vfaba.Tiffany.R1.1g400560	-2.2092	1.54149e-59	Down	tr|A0A9D5H0T0|A0A9D5H0T0_PEA//Peptidase C14 caspase domain-containing protein {ECO:0000259|Pfam:PF00656} OS=Pisum sativum (Garden pea) (Lathyrus oleraceus) ORFNames=KIW84_015710 {ECO:0000313|EMBL:KAI5448395.1} PE=3
YD1183-Root-NaCl vs YD1183-Root-CK	Vfaba.Tiffany.R1.4g119520	-2.59586	3.24637e-59	Down	tr|A0A9D4XAY2|A0A9D4XAY2_PEA//Aldehyde dehydrogenase 2 member B4 {ECO:0000313|EMBL:KAI5416952.1} OS=Pisum sativum (Garden pea) (Lathyrus oleraceus) ORFNames=KIW84_041810 {ECO:0000313|EMBL:KAI5416952.1} PE=3
YD1183-Root-NaCl vs YD1183-Root-CK	novel14745	-1.32877	4.18112e-59	Down	tr|A0A9D4VNV5|A0A9D4VNV5_PEA//Uncharacterized protein {ECO:0000313|EMBL:KAI5386050.1} OS=Pisum sativum (Garden pea) (Lathyrus oleraceus) ORFNames=KIW84_072575 {ECO:0000313|EMBL:KAI5386050.1} PE=4
YD1183-Root-NaCl vs YD1183-Root-CK	Vfaba.Tiffany.R1.3g005040	-2.05238	4.36262e-59	Down	tr|A0A9D4WHE3|A0A9D4WHE3_PEA//GRAM domain-containing protein {ECO:0000259|SMART:SM00568} OS=Pisum sativum (Garden pea) (Lathyrus oleraceus) ORFNames=KIW84_066311 {ECO:0000313|EMBL:KAI5401787.1} PE=3
YD1183-Root-NaCl vs YD1183-Root-CK	Vfaba.Tiffany.R1.2g185600	-2.93131	5.32972e-59	Down	tr|A0A9D4VYY0|A0A9D4VYY0_PEA//Uncharacterized protein {ECO:0000313|EMBL:KAI5391360.1} Fragment OS=Pisum sativum (Garden pea) (Lathyrus oleraceus) ORFNames=KIW84_076248 {ECO:0000313|EMBL:KAI5391360.1} PE=3
YD1183-Root-NaCl vs YD1183-Root-CK	Vfaba.Tiffany.R1.1g026360	1.15597	7.49782e-59	Up	tr|A0A2K3NZ08|A0A2K3NZ08_TRIPR//ABC transporter F family member 1-like protein {ECO:0000313|EMBL:PNY08275.1} OS=Trifolium pratense (Red clover) ORFNames=L195_g004792 {ECO:0000313|EMBL:PNY08275.1} PE=4
YD1183-Root-NaCl vs YD1183-Root-CK	novel13455	1.68309	8.13956e-59	Up	-
YD1183-Root-NaCl vs YD1183-Root-CK	Vfaba.Tiffany.R1.1g086240	-1.68968	1.40979e-58	Down	tr|A0A9D5BHS8|A0A9D5BHS8_PEA//S-type anion channel SLAH2-like {ECO:0008006|Google:ProtNLM} OS=Pisum sativum (Garden pea) (Lathyrus oleraceus) ORFNames=KIW84_012481 {ECO:0000313|EMBL:KAI5443844.1} PE=3
YD1183-Root-NaCl vs YD1183-Root-CK	Vfaba.Tiffany.R1.5g076320	1.62462	5.25888e-58	Up	tr|E5LAG1|E5LAG1_MEDSF//Cold acclimation-specific protein {ECO:0000313|EMBL:ADQ44145.1} OS=Medicago sativa subsp. falcata (Sickle medic) (Medicago falcata) Name=CAS15B {ECO:0000313|EMBL:ADQ44145.1} PE=2
YD1183-Root-NaCl vs YD1183-Root-CK	Vfaba.Tiffany.R1.1g231320	2.58915	7.76032e-58	Up	tr|A0A9D4Y692|A0A9D4Y692_PEA//NADP-dependent oxidoreductase domain-containing protein {ECO:0000259|Pfam:PF00248} OS=Pisum sativum (Garden pea) (Lathyrus oleraceus) ORFNames=KIW84_020078 {ECO:0000313|EMBL:KAI5432634.1} PE=4
YD1183-Root-NaCl vs YD1183-Root-CK	Vfaba.Tiffany.R1.2g104280	-4.37371	8.75184e-58	Down	tr|G7J5M6|G7J5M6_MEDTR//Alcohol dehydrogenase 1 {ECO:0000313|EMBL:RHN69549.1} EC=1.1.1.1 {ECO:0000313|EMBL:RHN69549.1} Zinc-binding alcohol dehydrogenase family protein {ECO:0000313|EMBL:AES72380.1} OS=Medicago truncatula (Barrel medic) (Medicago tribuloides) ORFNames=MtrunA17_Chr3g0125911 {ECO:0000313|EMBL:RHN69549.1} PE=3
YD1183-Root-NaCl vs YD1183-Root-CK	Vfaba.Tiffany.R1.6g071840	2.02848	1.37534e-57	Up	tr|A0A9D4VKF5|A0A9D4VKF5_PEA//Cytochrome P450 {ECO:0008006|Google:ProtNLM} OS=Pisum sativum (Garden pea) (Lathyrus oleraceus) ORFNames=KIW84_072215 {ECO:0000313|EMBL:KAI5385528.1} PE=3
YD1183-Root-NaCl vs YD1183-Root-CK	Vfaba.Tiffany.R1.1g197080	-1.02821	1.68872e-57	Down	tr|A0A9D5B522|A0A9D5B522_PEA//Transcription factor DIVARICATA-like {ECO:0008006|Google:ProtNLM} OS=Pisum sativum (Garden pea) (Lathyrus oleraceus) ORFNames=KIW84_021180 {ECO:0000313|EMBL:KAI5434213.1} PE=4
YD1183-Root-NaCl vs YD1183-Root-CK	Vfaba.Tiffany.R1.5g033400	-1.59146	1.9225e-57	Down	tr|A0A9D4Y443|A0A9D4Y443_PEA//Carotenoid cleavage dioxygenase 7 {ECO:0000313|EMBL:KAI5430525.1} Fragment OS=Pisum sativum (Garden pea) (Lathyrus oleraceus) ORFNames=KIW84_034927 {ECO:0000313|EMBL:KAI5430525.1} PE=3
YD1183-Root-NaCl vs YD1183-Root-CK	Vfaba.Tiffany.R1.1g268600	1.51881	4.19666e-57	Up	tr|A0A9D5BCE7|A0A9D5BCE7_PEA//Plant/T31B5-30 protein {ECO:0008006|Google:ProtNLM} OS=Pisum sativum (Garden pea) (Lathyrus oleraceus) ORFNames=KIW84_023854 {ECO:0000313|EMBL:KAI5437889.1} PE=4
YD1183-Root-NaCl vs YD1183-Root-CK	novel13265	1.06621	4.56351e-57	Up	tr|A0A835F4M9|A0A835F4M9_9POAL//Pentatricopeptide repeat-containing protein {ECO:0008006|Google:ProtNLM} OS=Digitaria exilis ORFNames=HU200_018553 {ECO:0000313|EMBL:KAF8727981.1} PE=4
YD1183-Root-NaCl vs YD1183-Root-CK	Vfaba.Tiffany.R1.1g350760	3.37411	5.93001e-57	Up	tr|A0A9D5BLX1|A0A9D5BLX1_PEA//GH18 domain-containing protein {ECO:0000259|PROSITE:PS51910} OS=Pisum sativum (Garden pea) (Lathyrus oleraceus) ORFNames=KIW84_014091 {ECO:0000313|EMBL:KAI5446108.1} PE=3
YD1183-Root-NaCl vs YD1183-Root-CK	Vfaba.Tiffany.R1.6g134640	-3.48581	8.14671e-57	Down	tr|A0A2Z6NLV1|A0A2Z6NLV1_TRISU//Dirigent protein {ECO:0000256|RuleBase:RU363099} OS=Trifolium subterraneum (Subterranean clover) ORFNames=TSUD_71870 {ECO:0000313|EMBL:GAU32639.1} PE=3
YD1183-Root-NaCl vs YD1183-Root-CK	Vfaba.Tiffany.R1.2g194320	2.80235	8.64703e-57	Up	tr|A0A9D4VZL8|A0A9D4VZL8_PEA//Delta-1-pyrroline-5-carboxylate synthase {ECO:0000256|PIRNR:PIRNR036429} Glutamate 5-kinase {ECO:0000256|PIRNR:PIRNR036429} Short=GK {ECO:0000256|PIRNR:PIRNR036429} EC=2.7.2.11 {ECO:0000256|PIRNR:PIRNR036429} Gamma-glutamyl kinase {ECO:0000256|PIRNR:PIRNR036429} Gamma-glutamyl phosphate reductase {ECO:0000256|PIRNR:PIRNR036429} Short=GPR {ECO:0000256|PIRNR:PIRNR03642…
YD1183-Root-NaCl vs YD1183-Root-CK	Vfaba.Tiffany.R1.5g030320	-2.05031	1.12837e-56	Down	tr|A0A9D4ZXY6|A0A9D4ZXY6_PEA//Gnk2-homologous domain-containing protein {ECO:0000259|PROSITE:PS51473} OS=Pisum sativum (Garden pea) (Lathyrus oleraceus) ORFNames=KIW84_073912 {ECO:0000313|EMBL:KAI5387999.1} PE=3
YD1183-Root-NaCl vs YD1183-Root-CK	Vfaba.Tiffany.R1.3g104880	1.05808	2.01032e-56	Up	tr|A0A9D5AA40|A0A9D5AA40_PEA//ABC-type xenobiotic transporter {ECO:0000256|ARBA:ARBA00012191} EC=7.6.2.2 {ECO:0000256|ARBA:ARBA00012191} OS=Pisum sativum (Garden pea) (Lathyrus oleraceus) ORFNames=KIW84_065249 {ECO:0000313|EMBL:KAI5400253.1} PE=3;tr|A0A9D5A9C9|A0A9D5A9C9_PEA//ABC-type xenobiotic transporter {ECO:0000256|ARBA:ARBA00012191} EC=7.6.2.2 {ECO:0000256|ARBA:ARBA00012191} OS=Pisum sativu…
YD1183-Root-NaCl vs YD1183-Root-CK	Vfaba.Tiffany.R1.4g179200	-1.01393	2.30425e-56	Down	tr|A0A2Z6MMA4|A0A2Z6MMA4_TRISU//Aquaporin {ECO:0008006|Google:ProtNLM} OS=Trifolium subterraneum (Subterranean clover) ORFNames=TSUD_310540 {ECO:0000313|EMBL:GAU33646.1} PE=3
YD1183-Root-NaCl vs YD1183-Root-CK	Vfaba.Tiffany.R1.2g192760	-1.21421	2.79554e-56	Down	tr|A0A9D5A3K5|A0A9D5A3K5_PEA//Uncharacterized protein {ECO:0000313|EMBL:KAI5391745.1} OS=Pisum sativum (Garden pea) (Lathyrus oleraceus) ORFNames=KIW84_076525 {ECO:0000313|EMBL:KAI5391745.1} PE=4
YD1183-Root-NaCl vs YD1183-Root-CK	Vfaba.Tiffany.R1.1g263320	-1.80411	4.15176e-56	Down	tr|A0A9D4YF24|A0A9D4YF24_PEA//CASP-like protein {ECO:0000256|RuleBase:RU361233} OS=Pisum sativum (Garden pea) (Lathyrus oleraceus) ORFNames=KIW84_023472 {ECO:0000313|EMBL:KAI5437374.1} PE=3;tr|A0A9D5BB96|A0A9D5BB96_PEA//CASP-like protein {ECO:0000256|RuleBase:RU361233} OS=Pisum sativum (Garden pea) (Lathyrus oleraceus) ORFNames=KIW84_023472 {ECO:0000313|EMBL:KAI5437375.1} PE=3
YD1183-Root-NaCl vs YD1183-Root-CK	Vfaba.Tiffany.R1.3g083120	-2.74156	7.99296e-56	Down	-
YD1183-Root-NaCl vs YD1183-Root-CK	Vfaba.Tiffany.R1.1g216840	1.58142	8.05517e-56	Up	tr|A0A9D5B8M1|A0A9D5B8M1_PEA//4-hydroxyphenylpyruvate dioxygenase {ECO:0000256|ARBA:ARBA00013222} EC=1.13.11.27 {ECO:0000256|ARBA:ARBA00013222} OS=Pisum sativum (Garden pea) (Lathyrus oleraceus) ORFNames=KIW84_020466 {ECO:0000313|EMBL:KAI5433194.1} PE=3
YD1183-Root-NaCl vs YD1183-Root-CK	Vfaba.Tiffany.R1.Ung025120	1.13315	9.54709e-56	Up	tr|A0A9D5B8B0|A0A9D5B8B0_PEA//Homeobox-leucine zipper protein {ECO:0000256|RuleBase:RU369038} HD-ZIP protein {ECO:0000256|RuleBase:RU369038} Homeodomain transcription factor {ECO:0000256|RuleBase:RU369038} OS=Pisum sativum (Garden pea) (Lathyrus oleraceus) ORFNames=KIW84_023650 {ECO:0000313|EMBL:KAI5437618.1} PE=3
YD1183-Root-NaCl vs YD1183-Root-CK	novel11455	2.48072	1.11658e-55	Up	-
YD1183-Root-NaCl vs YD1183-Root-CK	novel11053	-5.89937	1.17968e-55	Down	-
YD1183-Root-NaCl vs YD1183-Root-CK	Vfaba.Tiffany.R1.2g097080	1.0201	1.18557e-55	Up	tr|A0A9D4WNA3|A0A9D4WNA3_PEA//PLAT domain-containing protein 1 {ECO:0000313|EMBL:KAI5406018.1} OS=Pisum sativum (Garden pea) (Lathyrus oleraceus) ORFNames=KIW84_052684 {ECO:0000313|EMBL:KAI5406018.1} PE=4
YD1183-Root-NaCl vs YD1183-Root-CK	Vfaba.Tiffany.R1.1g008320	-1.25932	5.49812e-55	Down	tr|A0A9D5B3F1|A0A9D5B3F1_PEA//Uncharacterized protein {ECO:0000313|EMBL:KAI5432368.1} OS=Pisum sativum (Garden pea) (Lathyrus oleraceus) ORFNames=KIW84_036201 {ECO:0000313|EMBL:KAI5432368.1} PE=4
YD1183-Root-NaCl vs YD1183-Root-CK	Vfaba.Tiffany.R1.5g023240	2.10749	6.50938e-55	Up	tr|A0A392P942|A0A392P942_9FABA//Uncharacterized protein {ECO:0000313|EMBL:MCI07776.1} OS=Trifolium medium PE=4
YD1183-Root-NaCl vs YD1183-Root-CK	Vfaba.Tiffany.R1.2g158720	1.91536	7.69592e-55	Up	tr|A0A9D4WI20|A0A9D4WI20_PEA//Amino acid transporter transmembrane domain-containing protein {ECO:0000259|Pfam:PF01490} OS=Pisum sativum (Garden pea) (Lathyrus oleraceus) ORFNames=KIW84_050676 {ECO:0000313|EMBL:KAI5403183.1} PE=3
YD1183-Root-NaCl vs YD1183-Root-CK	Vfaba.Tiffany.R1.6g067800	-1.18599	8.7571e-55	Down	tr|A0A9D4VNQ4|A0A9D4VNQ4_PEA//Beta-glucosidase 40 {ECO:0000313|EMBL:KAI5387329.1} OS=Pisum sativum (Garden pea) (Lathyrus oleraceus) ORFNames=KIW84_073455 {ECO:0000313|EMBL:KAI5387329.1} PE=3
YD1183-Root-NaCl vs YD1183-Root-CK	Vfaba.Tiffany.R1.5g151400	-1.06661	9.30237e-55	Down	tr|A0A9D4XNJ9|A0A9D4XNJ9_PEA//O-methyltransferase domain-containing protein {ECO:0000259|Pfam:PF00891} OS=Pisum sativum (Garden pea) (Lathyrus oleraceus) ORFNames=KIW84_030049 {ECO:0000313|EMBL:KAI5423678.1} PE=4
YD1183-Root-NaCl vs YD1183-Root-CK	Vfaba.Tiffany.R1.1g006120	1.55483	9.39071e-55	Up	tr|A0A9D4Y382|A0A9D4Y382_PEA//Pectinesterase {ECO:0000256|ARBA:ARBA00013229, ECO:0000256|RuleBase:RU000589} EC=3.1.1.11 {ECO:0000256|ARBA:ARBA00013229, ECO:0000256|RuleBase:RU000589} OS=Pisum sativum (Garden pea) (Lathyrus oleraceus) ORFNames=KIW84_036035 {ECO:0000313|EMBL:KAI5432131.1} PE=3
YD1183-Root-NaCl vs YD1183-Root-CK	novel8593	-6.36034	9.60328e-55	Down	-
YD1183-Root-NaCl vs YD1183-Root-CK	Vfaba.Tiffany.R1.1g091200	3.94339	1.34322e-54	Up	tr|A0A9D5BGR7|A0A9D5BGR7_PEA//Uncharacterized protein {ECO:0000313|EMBL:KAI5443350.1} OS=Pisum sativum (Garden pea) (Lathyrus oleraceus) ORFNames=KIW84_012131 {ECO:0000313|EMBL:KAI5443350.1} PE=4
YD1183-Root-NaCl vs YD1183-Root-CK	Vfaba.Tiffany.R1.2g197320	7.032	3.23585e-54	Up	tr|A0A9D5A3S9|A0A9D5A3S9_PEA//Uncharacterized protein {ECO:0000313|EMBL:KAI5391955.1} OS=Pisum sativum (Garden pea) (Lathyrus oleraceus) ORFNames=KIW84_076665 {ECO:0000313|EMBL:KAI5391955.1} PE=4
YD1183-Root-NaCl vs YD1183-Root-CK	Vfaba.Tiffany.R1.2g089440	-1.87252	3.6188e-54	Down	tr|G7JAU7|G7JAU7_MEDTR//Xyloglucan endotransglucosylase/hydrolase {ECO:0000256|RuleBase:RU361120} EC=2.4.1.207 {ECO:0000256|RuleBase:RU361120} OS=Medicago truncatula (Barrel medic) (Medicago tribuloides) ORFNames=MtrunA17_Chr3g0122021 {ECO:0000313|EMBL:RHN69189.1} PE=3
YD1183-Root-NaCl vs YD1183-Root-CK	novel5928	-2.69543	4.31301e-54	Down	tr|A0A396I3S2|A0A396I3S2_MEDTR//Putative repetitive proline-rich cell wall protein {ECO:0000313|EMBL:RHN59451.1} OS=Medicago truncatula (Barrel medic) (Medicago tribuloides) ORFNames=MtrunA17_Chr4g0013431 {ECO:0000313|EMBL:RHN59451.1} PE=3
YD1183-Root-NaCl vs YD1183-Root-CK	Vfaba.Tiffany.R1.6g058080	1.02161	5.84704e-54	Up	tr|A0A9D4VL56|A0A9D4VL56_PEA//(S)-2-hydroxy-acid oxidase {ECO:0000256|ARBA:ARBA00013087} EC=1.1.3.15 {ECO:0000256|ARBA:ARBA00013087} OS=Pisum sativum (Garden pea) (Lathyrus oleraceus) ORFNames=KIW84_072045 {ECO:0000313|EMBL:KAI5385293.1} PE=3
YD1183-Root-NaCl vs YD1183-Root-CK	Vfaba.Tiffany.R1.1g372080	-1.16202	8.61456e-54	Down	tr|A0A9D5BPB2|A0A9D5BPB2_PEA//Peptidase A1 domain-containing protein {ECO:0000259|PROSITE:PS51767} OS=Pisum sativum (Garden pea) (Lathyrus oleraceus) ORFNames=KIW84_014942 {ECO:0000313|EMBL:KAI5447279.1} PE=3
YD1183-Root-NaCl vs YD1183-Root-CK	novel11050	2.91865	8.69785e-54	Up	-
YD1183-Root-NaCl vs YD1183-Root-CK	Vfaba.Tiffany.R1.1g330560	-2.57622	1.56454e-53	Down	tr|A0A9D5GYF2|A0A9D5GYF2_PEA//Non-specific lipid-transfer protein {ECO:0000256|RuleBase:RU000628} Fragment OS=Pisum sativum (Garden pea) (Lathyrus oleraceus) ORFNames=KIW84_013634 {ECO:0000313|EMBL:KAI5445474.1} PE=3
YD1183-Root-NaCl vs YD1183-Root-CK	Vfaba.Tiffany.R1.1g269640	-5.7866	2.72295e-53	Down	tr|A0A9D4X7Y1|A0A9D4X7Y1_PEA//Peroxidase {ECO:0000256|ARBA:ARBA00012313, ECO:0000256|RuleBase:RU362060} EC=1.11.1.7 {ECO:0000256|ARBA:ARBA00012313, ECO:0000256|RuleBase:RU362060} OS=Pisum sativum (Garden pea) (Lathyrus oleraceus) ORFNames=KIW84_040603 {ECO:0000313|EMBL:KAI5415219.1} PE=3
YD1183-Root-NaCl vs YD1183-Root-CK	Vfaba.Tiffany.R1.4g066560	-2.03692	1.20713e-52	Down	tr|A0A9D5AUE8|A0A9D5AUE8_PEA//Xyloglucan endotransglucosylase/hydrolase {ECO:0000256|RuleBase:RU361120} EC=2.4.1.207 {ECO:0000256|RuleBase:RU361120} OS=Pisum sativum (Garden pea) (Lathyrus oleraceus) ORFNames=KIW84_043709 {ECO:0000313|EMBL:KAI5419646.1} PE=3
YD1183-Root-NaCl vs YD1183-Root-CK	novel10910	2.79159	3.29651e-52	Up	-
YD1183-Root-NaCl vs YD1183-Root-CK	novel11694	-5.26565	4.06805e-52	Down	-
YD1183-Root-NaCl vs YD1183-Root-CK	novel1166	2.27933	4.96648e-52	Up	-
YD1183-Root-NaCl vs YD1183-Root-CK	Vfaba.Tiffany.R1.4g089280	-2.0947	5.26755e-52	Down	tr|A0A9D5ATN9|A0A9D5ATN9_PEA//Uncharacterized protein {ECO:0000313|EMBL:KAI5418434.1} OS=Pisum sativum (Garden pea) (Lathyrus oleraceus) ORFNames=KIW84_042898 {ECO:0000313|EMBL:KAI5418434.1} PE=4
YD1183-Root-NaCl vs YD1183-Root-CK	novel9165	-4.3837	5.51567e-52	Down	-
YD1183-Root-NaCl vs YD1183-Root-CK	Vfaba.Tiffany.R1.1g397760	1.3785	6.90028e-52	Up	tr|A0A9D5H0P9|A0A9D5H0P9_PEA//PB1 domain-containing protein {ECO:0000259|SMART:SM00666} OS=Pisum sativum (Garden pea) (Lathyrus oleraceus) ORFNames=KIW84_015640 {ECO:0000313|EMBL:KAI5448290.1} PE=4
YD1183-Root-NaCl vs YD1183-Root-CK	Vfaba.Tiffany.R1.2g095200	-1.66432	2.23497e-51	Down	tr|A0A9D4WR52|A0A9D4WR52_PEA//Serine/threonine-protein kinase sapk2 {ECO:0000313|EMBL:KAI5406098.1} OS=Pisum sativum (Garden pea) (Lathyrus oleraceus) ORFNames=KIW84_052734 {ECO:0000313|EMBL:KAI5406098.1} PE=3
YD1183-Root-NaCl vs YD1183-Root-CK	Vfaba.Tiffany.R1.6g012160	1.27844	2.46364e-51	Up	tr|A0A9D4VV53|A0A9D4VV53_PEA//Protein DETOXIFICATION {ECO:0000256|RuleBase:RU004914} Multidrug and toxic compound extrusion protein {ECO:0000256|RuleBase:RU004914} Fragment OS=Pisum sativum (Garden pea) (Lathyrus oleraceus) ORFNames=KIW84_075383 {ECO:0000313|EMBL:KAI5390033.1} PE=3
YD1183-Root-NaCl vs YD1183-Root-CK	Vfaba.Tiffany.R1.6g087360	-1.18531	2.82974e-51	Down	tr|A0A9D4VP31|A0A9D4VP31_PEA//PB1 domain-containing protein {ECO:0000259|SMART:SM00666} OS=Pisum sativum (Garden pea) (Lathyrus oleraceus) ORFNames=KIW84_072785 {ECO:0000313|EMBL:KAI5386389.1} PE=4
YD1183-Root-NaCl vs YD1183-Root-CK	Vfaba.Tiffany.R1.2g084960	1.93624	3.57405e-51	Up	tr|A0A9D4WRU1|A0A9D4WRU1_PEA//Inorganic phosphate transporter 1-4 {ECO:0000313|EMBL:KAI5406590.1} OS=Pisum sativum (Garden pea) (Lathyrus oleraceus) ORFNames=KIW84_053071 {ECO:0000313|EMBL:KAI5406590.1} PE=3
YD1183-Root-NaCl vs YD1183-Root-CK	novel12984	2.19203	3.72958e-51	Up	-
YD1183-Root-NaCl vs YD1183-Root-CK	Vfaba.Tiffany.R1.1g358640	-1.24004	4.53335e-51	Down	tr|A0A9D5BNF1|A0A9D5BNF1_PEA//FAD-binding PCMH-type domain-containing protein {ECO:0000259|PROSITE:PS51387} OS=Pisum sativum (Garden pea) (Lathyrus oleraceus) ORFNames=KIW84_014557 {ECO:0000313|EMBL:KAI5446755.1} PE=3
YD1183-Root-NaCl vs YD1183-Root-CK	Vfaba.Tiffany.R1.2g117240	1.22913	5.28528e-51	Up	tr|A0A9D5AEN9|A0A9D5AEN9_PEA//TLDc domain-containing protein {ECO:0000259|PROSITE:PS51886} OS=Pisum sativum (Garden pea) (Lathyrus oleraceus) ORFNames=KIW84_052019 {ECO:0000313|EMBL:KAI5405081.1} PE=4
YD1183-Root-NaCl vs YD1183-Root-CK	Vfaba.Tiffany.R1.1g299480	2.76604	5.46152e-51	Up	-
YD1183-Root-NaCl vs YD1183-Root-CK	Vfaba.Tiffany.R1.2g005840	-1.88694	7.3747e-51	Down	tr|A0A9D4WXR9|A0A9D4WXR9_PEA//Pectinesterase {ECO:0000256|RuleBase:RU000589} EC=3.1.1.11 {ECO:0000256|RuleBase:RU000589} OS=Pisum sativum (Garden pea) (Lathyrus oleraceus) ORFNames=KIW84_056292 {ECO:0000313|EMBL:KAI5411089.1} PE=3;tr|A0A9D4X0V3|A0A9D4X0V3_PEA//Pectinesterase {ECO:0000256|RuleBase:RU000589} EC=3.1.1.11 {ECO:0000256|RuleBase:RU000589} OS=Pisum sativum (Garden pea) (Lathyrus olerace…
YD1183-Root-NaCl vs YD1183-Root-CK	Vfaba.Tiffany.R1.6g059640	-1.07252	8.7439e-51	Down	tr|A0A9D4VRN2|A0A9D4VRN2_PEA//phosphoenolpyruvate carboxylase {ECO:0000256|ARBA:ARBA00012305} EC=4.1.1.31 {ECO:0000256|ARBA:ARBA00012305} OS=Pisum sativum (Garden pea) (Lathyrus oleraceus) ORFNames=KIW84_073666 {ECO:0000313|EMBL:KAI5387664.1} PE=3
YD1183-Root-NaCl vs YD1183-Root-CK	Vfaba.Tiffany.R1.6g067520	1.8032	2.88235e-50	Up	tr|A0A9D4VRD4|A0A9D4VRD4_PEA//Uncharacterized protein {ECO:0000313|EMBL:KAI5387340.1} OS=Pisum sativum (Garden pea) (Lathyrus oleraceus) ORFNames=KIW84_073462 {ECO:0000313|EMBL:KAI5387340.1} PE=4
YD1183-Root-NaCl vs YD1183-Root-CK	Vfaba.Tiffany.R1.2g048760	2.72436	3.10346e-50	Up	tr|I3T063|I3T063_MEDTR//60S ribosomal protein L7a {ECO:0000256|RuleBase:RU367042} OS=Medicago truncatula (Barrel medic) (Medicago tribuloides) ORFNames=MtrunA17_Chr4g0037721 {ECO:0000313|EMBL:RHN61538.1} PE=2
YD1183-Root-NaCl vs YD1183-Root-CK	Vfaba.Tiffany.R1.4g097480	-1.12644	3.1549e-50	Down	tr|A0A9D4XBC2|A0A9D4XBC2_PEA//Protein IRREGULAR XYLEM 15 {ECO:0000313|EMBL:KAI5418033.1} OS=Pisum sativum (Garden pea) (Lathyrus oleraceus) ORFNames=KIW84_042610 {ECO:0000313|EMBL:KAI5418033.1} PE=4
YD1183-Root-NaCl vs YD1183-Root-CK	Vfaba.Tiffany.R1.5g107280	-1.91685	3.9535e-50	Down	tr|A0A9D5AVP4|A0A9D5AVP4_PEA//Agglutinin-like protein 3 {ECO:0000313|EMBL:KAI5426082.1} OS=Pisum sativum (Garden pea) (Lathyrus oleraceus) ORFNames=KIW84_031778 {ECO:0000313|EMBL:KAI5426082.1} PE=4
YD1183-Root-NaCl vs YD1183-Root-CK	Vfaba.Tiffany.R1.4g017120	1.67941	4.79601e-50	Up	tr|A0A9D4XGP8|A0A9D4XGP8_PEA//Bet v I/Major latex protein domain-containing protein {ECO:0000259|SMART:SM01037} OS=Pisum sativum (Garden pea) (Lathyrus oleraceus) ORFNames=KIW84_044616 {ECO:0000313|EMBL:KAI5420851.1} PE=3;tr|A0A9D4XKP5|A0A9D4XKP5_PEA//Bet v I/Major latex protein domain-containing protein {ECO:0000259|SMART:SM01037} OS=Pisum sativum (Garden pea) (Lathyrus oleraceus) ORFNames=KIW84…
YD1183-Root-NaCl vs YD1183-Root-CK	novel15424	1.23265	5.89824e-50	Up	-
YD1183-Root-NaCl vs YD1183-Root-CK	Vfaba.Tiffany.R1.1g228840	-1.33467	7.88144e-50	Down	tr|A0A9D4Y889|A0A9D4Y889_PEA//Protein kinase domain-containing protein {ECO:0000259|PROSITE:PS50011} OS=Pisum sativum (Garden pea) (Lathyrus oleraceus) ORFNames=KIW84_020133 {ECO:0000313|EMBL:KAI5432715.1} PE=3
YD1183-Root-NaCl vs YD1183-Root-CK	Vfaba.Tiffany.R1.1g000560	-1.45744	8.48795e-50	Down	tr|A0A9D4Y2K4|A0A9D4Y2K4_PEA//Bidirectional sugar transporter SWEET {ECO:0000256|RuleBase:RU910715} OS=Pisum sativum (Garden pea) (Lathyrus oleraceus) ORFNames=KIW84_035890 {ECO:0000313|EMBL:KAI5431923.1} PE=3
YD1183-Root-NaCl vs YD1183-Root-CK	Vfaba.Tiffany.R1.5g042880	-1.35302	9.52857e-50	Down	tr|A0A9D4XZY7|A0A9D4XZY7_PEA//Variant 2, Transducin (Beta)-like 3 {ECO:0000313|EMBL:KAI5429438.1} OS=Pisum sativum (Garden pea) (Lathyrus oleraceus) ORFNames=KIW84_034152 {ECO:0000313|EMBL:KAI5429438.1} PE=3;tr|A0A9D4XYS7|A0A9D4XYS7_PEA//Transducin (Beta)-like 3 {ECO:0000313|EMBL:KAI5429437.1} OS=Pisum sativum (Garden pea) (Lathyrus oleraceus) ORFNames=KIW84_034152 {ECO:0000313|EMBL:KAI5429437.1}…
YD1183-Root-NaCl vs YD1183-Root-CK	Vfaba.Tiffany.R1.3g072440	2.28067	9.76827e-50	Up	tr|A0A9D4WAQ6|A0A9D4WAQ6_PEA//Uncharacterized protein {ECO:0000313|EMBL:KAI5398580.1} OS=Pisum sativum (Garden pea) (Lathyrus oleraceus) ORFNames=KIW84_064088 {ECO:0000313|EMBL:KAI5398580.1} PE=3;tr|Q8LKG0|Q8LKG0_PEA//Drm4 {ECO:0000313|EMBL:AAM62422.1} OS=Pisum sativum (Garden pea) (Lathyrus oleraceus) PE=2
YD1183-Root-NaCl vs YD1183-Root-CK	Vfaba.Tiffany.R1.4g039280	3.17443	1.25206e-49	Up	tr|A0A9D5AXA2|A0A9D5AXA2_PEA//Uncharacterized protein {ECO:0000313|EMBL:KAI5422060.1} OS=Pisum sativum (Garden pea) (Lathyrus oleraceus) ORFNames=KIW84_045492 {ECO:0000313|EMBL:KAI5422060.1} PE=4
YD1183-Root-NaCl vs YD1183-Root-CK	Vfaba.Tiffany.R1.1g019000	-1.134	1.86954e-49	Down	tr|A0A9D5AND8|A0A9D5AND8_PEA//Calmodulin-like protein 5 {ECO:0000313|EMBL:KAI5413616.1} OS=Pisum sativum (Garden pea) (Lathyrus oleraceus) ORFNames=KIW84_057968 {ECO:0000313|EMBL:KAI5413616.1} PE=4
YD1183-Root-NaCl vs YD1183-Root-CK	Vfaba.Tiffany.R1.2g149120	-1.31371	2.71308e-49	Down	tr|A0A9D5AA65|A0A9D5AA65_PEA//Phospholipase D {ECO:0000256|ARBA:ARBA00012027, ECO:0000256|PIRNR:PIRNR036470} EC=3.1.4.4 {ECO:0000256|ARBA:ARBA00012027, ECO:0000256|PIRNR:PIRNR036470} OS=Pisum sativum (Garden pea) (Lathyrus oleraceus) ORFNames=KIW84_051039 {ECO:0000313|EMBL:KAI5403717.1} PE=3
YD1183-Root-NaCl vs YD1183-Root-CK	Vfaba.Tiffany.R1.1g207640	1.64967	4.79719e-49	Up	tr|A0A9D4Y630|A0A9D4Y630_PEA//Nitrate transporter 1.3-like protein {ECO:0008006|Google:ProtNLM} OS=Pisum sativum (Garden pea) (Lathyrus oleraceus) ORFNames=KIW84_020809 {ECO:0000313|EMBL:KAI5433678.1} PE=3
YD1183-Root-NaCl vs YD1183-Root-CK	Vfaba.Tiffany.R1.1g056120	-1.00689	5.36665e-49	Down	tr|A0A9D5AN05|A0A9D5AN05_PEA//protein-serine/threonine phosphatase {ECO:0000256|ARBA:ARBA00013081} EC=3.1.3.16 {ECO:0000256|ARBA:ARBA00013081} OS=Pisum sativum (Garden pea) (Lathyrus oleraceus) ORFNames=KIW84_056776 {ECO:0000313|EMBL:KAI5411830.1} PE=3
YD1183-Root-NaCl vs YD1183-Root-CK	novel13504	3.1899	5.59527e-49	Up	-
YD1183-Root-NaCl vs YD1183-Root-CK	Vfaba.Tiffany.R1.6g098440	1.6952	1.8188e-48	Up	tr|A0A1U9W136|A0A1U9W136_PEA//Glycosyltransferase {ECO:0000256|RuleBase:RU362057} EC=2.4.1.- {ECO:0000256|RuleBase:RU362057} OS=Pisum sativum (Garden pea) (Lathyrus oleraceus) PE=2
YD1183-Root-NaCl vs YD1183-Root-CK	Vfaba.Tiffany.R1.3g015520	-1.72789	3.70102e-48	Down	tr|A0A9D4W8Q1|A0A9D4W8Q1_PEA//ABC transporter G member 34 {ECO:0000313|EMBL:KAI5396874.1} OS=Pisum sativum (Garden pea) (Lathyrus oleraceus) ORFNames=KIW84_062924 {ECO:0000313|EMBL:KAI5396874.1} PE=3
YD1183-Root-NaCl vs YD1183-Root-CK	novel14762	-2.54076	7.21831e-48	Down	-
YD1183-Root-NaCl vs YD1183-Root-CK	Vfaba.Tiffany.R1.4g083320	-2.55429	7.2851e-48	Down	tr|A0A1X7QH12|A0A1X7QH12_VICFA//chitinase {ECO:0000256|ARBA:ARBA00012729} EC=3.2.1.14 {ECO:0000256|ARBA:ARBA00012729} OS=Vicia faba (Broad bean) (Faba vulgaris) Name=PR {ECO:0000313|EMBL:SMH63857.1} PE=2
YD1183-Root-NaCl vs YD1183-Root-CK	novel15401	4.29943	8.64095e-48	Up	-
YD1183-Root-NaCl vs YD1183-Root-CK	Vfaba.Tiffany.R1.4g019200	-4.90008	1.67464e-47	Down	tr|A0A9D5AQR9|A0A9D5AQR9_PEA//Pectinesterase {ECO:0000256|RuleBase:RU000589} EC=3.1.1.11 {ECO:0000256|RuleBase:RU000589} OS=Pisum sativum (Garden pea) (Lathyrus oleraceus) ORFNames=KIW84_044729 {ECO:0000313|EMBL:KAI5420997.1} PE=3
YD1183-Root-NaCl vs YD1183-Root-CK	novel10421	-1.15231	2.25918e-47	Down	-
YD1183-Root-NaCl vs YD1183-Root-CK	Vfaba.Tiffany.R1.1g332400	-4.81749	3.56163e-47	Down	tr|A0A9D5BLN0|A0A9D5BLN0_PEA//Flavin-containing monooxygenase {ECO:0000256|RuleBase:RU361177} EC=1.-.-.- {ECO:0000256|RuleBase:RU361177} OS=Pisum sativum (Garden pea) (Lathyrus oleraceus) ORFNames=KIW84_013811 {ECO:0000313|EMBL:KAI5445722.1} PE=3
YD1183-Root-NaCl vs YD1183-Root-CK	Vfaba.Tiffany.R1.4g073000	-1.06249	3.59579e-47	Down	tr|A0A2Z6N9T3|A0A2Z6N9T3_TRISU//Uncharacterized protein {ECO:0000313|EMBL:GAU40491.1} OS=Trifolium subterraneum (Subterranean clover) ORFNames=TSUD_189720 {ECO:0000313|EMBL:GAU40491.1} PE=4
YD1183-Root-NaCl vs YD1183-Root-CK	novel12821	2.18472	3.87999e-47	Up	-
YD1183-Root-NaCl vs YD1183-Root-CK	novel8640	-1.07351	6.2186e-47	Down	tr|A0A9D4WIA6|A0A9D4WIA6_PEA//Extensin domain-containing protein {ECO:0000259|Pfam:PF04554} OS=Pisum sativum (Garden pea) (Lathyrus oleraceus) ORFNames=KIW84_066545 {ECO:0000313|EMBL:KAI5402124.1} PE=4
YD1183-Root-NaCl vs YD1183-Root-CK	Vfaba.Tiffany.R1.3g091240	-2.08591	2.14545e-46	Down	tr|A0A9D4WCV9|A0A9D4WCV9_PEA//Ras GTPase tem1 {ECO:0000313|EMBL:KAI5399660.1} OS=Pisum sativum (Garden pea) (Lathyrus oleraceus) ORFNames=KIW84_064840 {ECO:0000313|EMBL:KAI5399660.1} PE=3
YD1183-Root-NaCl vs YD1183-Root-CK	novel16802	1.39053	3.13716e-46	Up	tr|A0A2K3N0J7|A0A2K3N0J7_TRIPR//Transposon Tf2-1 polyprotein {ECO:0000313|EMBL:PNX96526.1} Fragment OS=Trifolium pratense (Red clover) ORFNames=L195_g019735 {ECO:0000313|EMBL:PNX96526.1} PE=4;tr|A0A2K3MP71|A0A2K3MP71_TRIPR//RNA-directed DNA polymerase {ECO:0000256|ARBA:ARBA00012493} EC=2.7.7.49 {ECO:0000256|ARBA:ARBA00012493} Fragment OS=Trifolium pratense (Red clover) ORFNames=L195_g015726 {ECO:…
YD1183-Root-NaCl vs YD1183-Root-CK	Vfaba.Tiffany.R1.6g121760	-1.5544	4.8239e-46	Down	tr|A0A9D4VJZ0|A0A9D4VJZ0_PEA//Amino acid permease 2 {ECO:0000313|EMBL:KAI5384136.1} OS=Pisum sativum (Garden pea) (Lathyrus oleraceus) ORFNames=KIW84_071232 {ECO:0000313|EMBL:KAI5384136.1} PE=3
YD1183-Root-NaCl vs YD1183-Root-CK	Vfaba.Tiffany.R1.1g313000	-2.47594	4.96494e-46	Down	tr|A0A9D5BDH5|A0A9D5BDH5_PEA//Sodium/metabolite cotransporter bass5 {ECO:0000313|EMBL:KAI5439851.1} OS=Pisum sativum (Garden pea) (Lathyrus oleraceus) ORFNames=KIW84_025277 {ECO:0000313|EMBL:KAI5439851.1} PE=3
YD1183-Root-NaCl vs YD1183-Root-CK	Vfaba.Tiffany.R1.4g119480	1.92111	5.57812e-46	Up	tr|A0A9D4XE02|A0A9D4XE02_PEA//RING-type E3 ubiquitin transferase {ECO:0000256|ARBA:ARBA00012483} EC=2.3.2.27 {ECO:0000256|ARBA:ARBA00012483} OS=Pisum sativum (Garden pea) (Lathyrus oleraceus) ORFNames=KIW84_041813 {ECO:0000313|EMBL:KAI5416956.1} PE=4
YD1183-Root-NaCl vs YD1183-Root-CK	Vfaba.Tiffany.R1.1g358560	-1.03255	9.18832e-46	Down	tr|A0A9D5BNB2|A0A9D5BNB2_PEA//FAD-binding PCMH-type domain-containing protein {ECO:0000259|PROSITE:PS51387} OS=Pisum sativum (Garden pea) (Lathyrus oleraceus) ORFNames=KIW84_014556 {ECO:0000313|EMBL:KAI5446754.1} PE=3
YD1183-Root-NaCl vs YD1183-Root-CK	Vfaba.Tiffany.R1.3g111640	2.27123	9.56911e-46	Up	tr|A0A9D4WD30|A0A9D4WD30_PEA//Uncharacterized protein {ECO:0000313|EMBL:KAI5400604.1} OS=Pisum sativum (Garden pea) (Lathyrus oleraceus) ORFNames=KIW84_065478 {ECO:0000313|EMBL:KAI5400604.1} PE=4;tr|Q56NI6|Q56NI6_PEA//MADS box protein M3 {ECO:0000313|EMBL:AAX69066.1} OS=Pisum sativum (Garden pea) (Lathyrus oleraceus) PE=2
YD1183-Root-NaCl vs YD1183-Root-CK	Vfaba.Tiffany.R1.1g256720	-1.28149	1.8802e-45	Down	tr|A0A9D5BB83|A0A9D5BB83_PEA//non-specific serine/threonine protein kinase {ECO:0000256|ARBA:ARBA00012513} EC=2.7.11.1 {ECO:0000256|ARBA:ARBA00012513} OS=Pisum sativum (Garden pea) (Lathyrus oleraceus) ORFNames=KIW84_023443 {ECO:0000313|EMBL:KAI5437330.1} PE=4
YD1183-Root-NaCl vs YD1183-Root-CK	Vfaba.Tiffany.R1.Ung015440	2.23831	2.56937e-45	Up	tr|A0A9D4XPE7|A0A9D4XPE7_PEA//Uncharacterized protein {ECO:0000313|EMBL:KAI5422685.1} OS=Pisum sativum (Garden pea) (Lathyrus oleraceus) ORFNames=KIW84_045930 {ECO:0000313|EMBL:KAI5422685.1} PE=4
YD1183-Root-NaCl vs YD1183-Root-CK	Vfaba.Tiffany.R1.1g132640	3.4783	2.6387e-45	Up	tr|A0A9D5GXX5|A0A9D5GXX5_PEA//Purple acid phosphatase {ECO:0000256|PIRNR:PIRNR000898} EC=3.1.3.2 {ECO:0000256|PIRNR:PIRNR000898} OS=Pisum sativum (Garden pea) (Lathyrus oleraceus) ORFNames=KIW84_013500 {ECO:0000313|EMBL:KAI5445290.1} PE=4
YD1183-Root-NaCl vs YD1183-Root-CK	Vfaba.Tiffany.R1.6g074440	3.32011	5.60627e-45	Up	tr|A3F6K2|A3F6K2_PEA//Chlorophyll a-b binding protein, chloroplastic {ECO:0000256|RuleBase:RU363080} OS=Pisum sativum (Garden pea) (Lathyrus oleraceus) Name=cab8 {ECO:0000313|EMBL:ABN49454.2} PE=2
YD1183-Root-NaCl vs YD1183-Root-CK	Vfaba.Tiffany.R1.1g298680	-1.98498	5.69267e-45	Down	tr|A0A9D4YGR6|A0A9D4YGR6_PEA//Patatin {ECO:0000256|RuleBase:RU361262} EC=3.1.1.- {ECO:0000256|RuleBase:RU361262} OS=Pisum sativum (Garden pea) (Lathyrus oleraceus) ORFNames=KIW84_024872 {ECO:0000313|EMBL:KAI5439258.1} PE=3
YD1183-Root-NaCl vs YD1183-Root-CK	Vfaba.Tiffany.R1.2g153320	1.21717	7.08789e-45	Up	tr|A0A9D4WJP6|A0A9D4WJP6_PEA//Uncharacterized protein {ECO:0000313|EMBL:KAI5403496.1} OS=Pisum sativum (Garden pea) (Lathyrus oleraceus) ORFNames=KIW84_050893 {ECO:0000313|EMBL:KAI5403496.1} PE=4
YD1183-Root-NaCl vs YD1183-Root-CK	Vfaba.Tiffany.R1.5g022280	2.00022	1.01299e-44	Up	tr|A0A2Z6NVI5|A0A2Z6NVI5_TRISU//Glycosyltransferase {ECO:0000256|RuleBase:RU362057} EC=2.4.1.- {ECO:0000256|RuleBase:RU362057} OS=Trifolium subterraneum (Subterranean clover) ORFNames=TSUD_174390 {ECO:0000313|EMBL:GAU46263.1} PE=3
YD1183-Root-NaCl vs YD1183-Root-CK	novel3077	2.55971	1.2038e-44	Up	-
YD1183-Root-NaCl vs YD1183-Root-CK	Vfaba.Tiffany.R1.4g094120	-1.49516	1.45593e-44	Down	tr|A0A9D4XD41|A0A9D4XD41_PEA//L-ascorbate oxidase homolog {ECO:0008006|Google:ProtNLM} OS=Pisum sativum (Garden pea) (Lathyrus oleraceus) ORFNames=KIW84_042713 {ECO:0000313|EMBL:KAI5418182.1} PE=3
YD1183-Root-NaCl vs YD1183-Root-CK	novel10499	-2.914	1.59019e-44	Down	tr|A0A2Z6N1P7|A0A2Z6N1P7_TRISU//SANT domain-containing protein {ECO:0000259|PROSITE:PS51293} OS=Trifolium subterraneum (Subterranean clover) ORFNames=TSUD_211400 {ECO:0000313|EMBL:GAU36003.1} PE=4
YD1183-Root-NaCl vs YD1183-Root-CK	Vfaba.Tiffany.R1.5g134920	-1.15459	2.69038e-44	Down	tr|A0A9D5AZS6|A0A9D5AZS6_PEA//Chitinase 10 {ECO:0000313|EMBL:KAI5424745.1} OS=Pisum sativum (Garden pea) (Lathyrus oleraceus) {ECO:0000313|EMBL:KAI5424745.1} PE=4
YD1183-Root-NaCl vs YD1183-Root-CK	Vfaba.Tiffany.R1.4g042520	-1.02275	4.70377e-44	Down	tr|A0A9D5AXE4|A0A9D5AXE4_PEA//Steroid 5-alpha reductase C-terminal domain-containing protein {ECO:0008006|Google:ProtNLM} OS=Pisum sativum (Garden pea) (Lathyrus oleraceus) ORFNames=KIW84_045607 {ECO:0000313|EMBL:KAI5422210.1} PE=4
YD1183-Root-NaCl vs YD1183-Root-CK	novel8879	-1.17174	5.92941e-44	Down	tr|A0A9D4WE57|A0A9D4WE57_PEA//Amino-acid acetyltransferase {ECO:0000313|EMBL:KAI5399130.1} OS=Pisum sativum (Garden pea) (Lathyrus oleraceus) ORFNames=KIW84_064491 {ECO:0000313|EMBL:KAI5399130.1} PE=4
YD1183-Root-NaCl vs YD1183-Root-CK	Vfaba.Tiffany.R1.4g160040	1.38179	6.70409e-44	Up	tr|A0A9D4X803|A0A9D4X803_PEA//Stress-response A/B barrel domain-containing protein {ECO:0000259|PROSITE:PS51502} OS=Pisum sativum (Garden pea) (Lathyrus oleraceus) ORFNames=KIW84_040624 {ECO:0000313|EMBL:KAI5415247.1} PE=4
YD1183-Root-NaCl vs YD1183-Root-CK	Vfaba.Tiffany.R1.3g161160	-1.47014	2.89177e-43	Down	tr|A0A9D5A4K8|A0A9D5A4K8_PEA//Metal-nicotianamine transporter ysl3 {ECO:0000313|EMBL:KAI5394148.1} OS=Pisum sativum (Garden pea) (Lathyrus oleraceus) ORFNames=KIW84_061011 {ECO:0000313|EMBL:KAI5394148.1} PE=3
[truncated: 21,379 more rows]

## Sheet: Table S9
Table S9. Transcriptome expression levels of 15 common intronless DEGs
Gene ID	Y-R-CK vs Y-R-NaCl		Y-L-CK vs Y-L-NaCl		S-R-CK vs S-R-NaCl		S-L-CK vs S-L-NaCl
	log2FC	pvalue	log2FC	pvalue	log2FC	pvalue	log2FC	pvalue
[truncated: 15 more rows]

## Sheet: Table 10
Table S10. Protein–protein interaction scores from STRING
[truncated: 18 more rows]

[truncated: 2 more sheets: Table S11, Table S12]
